# Supplementary material for: Combining Molecular Subtypes with Multivariable Clinical Models Has the Potential to Improve Prediction of Treatment Outcomes in Prostate Cancer at Diagnosis
Source: Curr Oncol. 2022 Dec 22;30(1):157–70. doi: 10.3390/curroncol30010013 (PMC9857957; doi:10.3390/curroncol30010013)
Supplement: Supplementary file 1 [file curroncol-30-00013-s001.zip]

Archive with 1 entries (1 files):
- curroncol-2087098-supplementary.xlsx
