# Supplementary material for: Combining Molecular Subtypes with Multivariable Clinical Models Has the Potential to Improve Prediction of Treatment Outcomes in Prostate Cancer at Diagnosis
Source: Curr Oncol. 2022 Dec 22;30(1):157–70. doi: 10.3390/curroncol30010013 (PMC9857957; doi:10.3390/curroncol30010013)
Supplement: Supplementary file 1 [file curroncol-30-00013-s001.zip › curroncol-2087098-supplementary.xlsx]

## Sheet: Supp Table LegendsSupplementary
Table S1. Significantly differentially expressed genes between the samples with the 25% highest PREDICT scores versus the lowest 25% PREDICT scores, ranked by log2 fold change. p values adjusted for multiple testing correction using the Benjamini-Hochberg algorithm. Whether these genes overlap with the 51 significant differential expressed genes Luca et al. (2020) observed as characteristic of th…
Table S2. KEGG pathways, Reactome pathways, and Gene Ontology biological processes terms found to be significantly enriched for significantly upregulated or downregulated genes for PREDICT high score samples versus low score samples. Direction = whether pathway is enriched for downregulated or upregulated genes.
Table S3. Significantly differentially expressed genes between the samples classified as DESNT samples versus non-DESNT samples, ranked by log2 fold change. p values adjusted for multiple testing correction using the Benjamini-Hochberg algorithm. Whether these genes overlap with the 51 significant differential expressed genes Luca et al. (2020) observed as characteristic of the DESNT subtype and …
Table S4. KEGG pathways, Reactome pathways, and Gene Ontology biological processes terms found to be significantly enriched for significantly upregulated or downregulated genes for DESNT sample status. Direction = whether pathway is enriched for downregulated or upregulated genes.

## Sheet: Table S1 - PREDICT DEG
Gene Symbol	logFC	P.Value	adj.P.Val	Luca_Genes	DESNT_DEG
ANPEP	-1.31098	1.54453e-08	1.32826e-05	TRUE	TRUE
CD38	-1.02137	1.24711e-09	2.16728e-06	FALSE	TRUE
SLC22A3	-0.949375	7.93887e-12	8.27786e-08	FALSE	TRUE
NPY	-0.909527	0.000283934	0.0131582	FALSE	FALSE
MSMB	-0.893362	1.22312e-05	0.00184188	FALSE	TRUE
MT1G	-0.863818	4.51392e-07	0.00015374	FALSE	TRUE
MT1M	-0.850626	8.33977e-06	0.00131756	TRUE	TRUE
COMP	0.841911	8.80765e-09	1.02041e-05	FALSE	TRUE
KRT15	-0.769887	1.66194e-05	0.00225053	FALSE	TRUE
SFRP4	0.76497	2.39319e-08	1.66359e-05	FALSE	TRUE
ALOX15B	-0.764128	7.40864e-05	0.00555755	FALSE	TRUE
F5	0.755108	2.07006e-05	0.00253935	TRUE	TRUE
NCAPD3	-0.736637	3.04843e-06	0.000652824	FALSE	TRUE
COL10A1	0.705886	1.78342e-08	1.32826e-05	FALSE	TRUE
CYP27A1	-0.698071	2.87677e-08	1.76448e-05	TRUE	TRUE
CD177	-0.68355	1.17754e-05	0.00180561	FALSE	TRUE
ACTG2	-0.683137	4.71842e-05	0.00427817	TRUE	TRUE
GNG4	-0.682069	1.6826e-09	2.50635e-06	FALSE	TRUE
DPP4	-0.676885	1.72432e-08	1.32826e-05	FALSE	TRUE
ITGBL1	0.675922	8.41254e-11	2.92392e-07	FALSE	TRUE
AZGP1	-0.668803	1.6086e-05	0.00220695	TRUE	TRUE
NEFH	-0.650597	0.00208988	0.04919	FALSE	TRUE
KRT14	-0.64758	5.883e-06	0.00109539	FALSE	TRUE
PAH	-0.640771	5.3482e-06	0.00107242	FALSE	TRUE
VCAN	0.639705	1.03831e-08	1.08265e-05	FALSE	FALSE
SLPI	0.616359	0.000363516	0.0155983	FALSE	FALSE
CYP3A5	-0.604565	6.27515e-06	0.00112812	FALSE	TRUE
SLC14A1	-0.601643	6.20225e-05	0.00517367	FALSE	TRUE
PI15	-0.59558	0.000774048	0.0263817	FALSE	TRUE
PRR16	0.595453	7.14469e-05	0.00552727	FALSE	TRUE
MYBPC1	-0.593571	2.09805e-05	0.00254376	FALSE	TRUE
BCAS1	-0.586027	1.15883e-09	2.16728e-06	FALSE	TRUE
LEPREL1	-0.583776	0.000121608	0.00731984	FALSE	TRUE
KRT5	-0.583696	6.99757e-05	0.00552727	FALSE	TRUE
CCK	-0.570867	4.20885e-05	0.00395366	FALSE	TRUE
GSTM1	-0.565777	0.00199459	0.0478105	FALSE	TRUE
HMGCS2	-0.562303	0.000295425	0.01357	FALSE	TRUE
PCP4	-0.556687	3.69084e-05	0.00373635	TRUE	TRUE
MYH11	-0.554439	0.000346786	0.015193	TRUE	TRUE
ASPN	0.545674	3.46361e-06	0.000722301	FALSE	TRUE
CNN1	-0.533903	3.39837e-05	0.0035084	TRUE	TRUE
CPE	-0.520301	2.46859e-07	9.89998e-05	FALSE	TRUE
MYL9	-0.510459	4.97611e-05	0.00433866	TRUE	TRUE
CHRNA2	-0.50815	2.24514e-06	0.000521862	FALSE	TRUE
GMPR	-0.498732	1.72426e-10	4.49471e-07	FALSE	TRUE
LSAMP	-0.498052	7.54664e-06	0.00124903	FALSE	TRUE
EPHX2	-0.495048	2.64334e-11	1.3781e-07	FALSE	TRUE
MME	-0.493288	0.00212147	0.0494868	FALSE	TRUE
SCIN	-0.492432	0.000471006	0.0183939	FALSE	TRUE
SLC18A2	-0.489966	2.37083e-05	0.00278573	FALSE	TRUE
PTN	-0.489001	0.000350511	0.0152282	FALSE	TRUE
CXCL14	0.488777	0.000168849	0.00926624	FALSE	TRUE
PGM5	-0.484776	0.000234881	0.0117182	FALSE	TRUE
FCGR2A	0.484617	4.50502e-08	2.34869e-05	FALSE	FALSE
FMOD	-0.483888	0.000116513	0.00714346	FALSE	FALSE
LPAR3	-0.478009	3.3419e-05	0.0034846	FALSE	TRUE
ANXA1	-0.475769	0.000117151	0.00714346	FALSE	TRUE
PKP1	-0.474798	6.71947e-05	0.00538953	FALSE	TRUE
PAK1IP1	-0.471339	2.98148e-06	0.000652824	FALSE	TRUE
AFF3	-0.469219	0.000124023	0.00734452	FALSE	TRUE
MT1E	-0.468389	0.00105644	0.0315631	FALSE	TRUE
STXBP6	-0.468259	4.80796e-07	0.000156665	FALSE	TRUE
INHBA	0.466898	2.81174e-08	1.76448e-05	FALSE	TRUE
FAM198B	0.464864	0.000492395	0.0188941	FALSE	TRUE
ALDH1A2	-0.457482	5.18932e-07	0.000159144	FALSE	TRUE
FAP	0.455711	3.34961e-07	0.000124737	FALSE	TRUE
NOX4	0.455636	7.02401e-09	9.15491e-06	FALSE	TRUE
TOP2A	0.452184	5.11399e-05	0.00437078	FALSE	TRUE
ARMCX1	-0.451891	1.7632e-08	1.32826e-05	TRUE	TRUE
SRD5A2	-0.450827	1.92902e-05	0.00245291	FALSE	TRUE
DPYS	-0.450677	8.84335e-05	0.00606221	FALSE	TRUE
CSRP1	-0.44653	0.000144489	0.0083237	TRUE	TRUE
PDE11A	-0.444763	0.000222083	0.011133	FALSE	TRUE
TGFB3	-0.442611	4.05541e-05	0.00394446	TRUE	TRUE
GSTM2	-0.440197	7.64872e-05	0.00560231	FALSE	TRUE
HSPB8	-0.437904	0.000147533	0.00836049	FALSE	TRUE
TPX2	0.435482	9.21475e-08	4.17749e-05	FALSE	TRUE
COL1A1	0.434567	1.26374e-05	0.00184188	FALSE	FALSE
THBS2	0.433778	2.87922e-06	0.000652643	FALSE	FALSE
ARG2	-0.433234	9.71297e-05	0.00649212	FALSE	TRUE
MPPED2	-0.431843	1.5407e-05	0.00214198	FALSE	TRUE
TPM2	-0.429545	0.00169551	0.0440876	TRUE	TRUE
CACNG4	-0.42775	8.55691e-05	0.00599387	FALSE	TRUE
EPHA5	-0.426773	3.98614e-05	0.00393152	FALSE	TRUE
FADS2	-0.424583	0.000481632	0.0186691	FALSE	TRUE
GREB1	-0.423742	4.81293e-05	0.00432625	FALSE	TRUE
ACPP	-0.415289	5.52616e-05	0.00468465	FALSE	TRUE
C1orf115	-0.413959	4.96179e-07	0.000156778	FALSE	TRUE
PTGDS	-0.412482	0.000996815	0.0305607	FALSE	TRUE
FLNA	-0.411284	0.000708622	0.0248781	TRUE	TRUE
TP63	-0.410961	0.00107784	0.032019	FALSE	TRUE
NAT1	-0.4107	0.000183125	0.00969259	FALSE	TRUE
ST6GAL1	-0.410139	0.00110609	0.0326719	FALSE	FALSE
AOX1	-0.409552	0.000187309	0.00981443	FALSE	TRUE
CDC20	0.408065	9.81952e-05	0.00649808	FALSE	TRUE
DES	-0.407902	0.00176871	0.0448274	TRUE	TRUE
ZNF532	-0.407492	2.92006e-05	0.003205	FALSE	TRUE
HERPUD1	-0.40453	4.09388e-08	2.34869e-05	FALSE	TRUE
B3GALT2	-0.403787	4.18415e-05	0.00395366	FALSE	TRUE
WNT5A	0.403494	1.50069e-05	0.00211456	FALSE	FALSE
NIPAL3	-0.401906	3.74337e-05	0.00375308	FALSE	TRUE
SEMA4G	-0.399539	2.87008e-05	0.00318366	FALSE	TRUE
SPP1	0.399491	0.000378948	0.0159103	FALSE	TRUE
IL1R1	-0.397512	3.14338e-05	0.00337897	FALSE	TRUE
TRIM29	-0.396603	0.00107369	0.0319866	FALSE	TRUE
PRDM8	-0.391219	3.33655e-05	0.0034846	FALSE	TRUE
KRT23	-0.389647	0.00182493	0.0453061	FALSE	TRUE
GCNT2	-0.388489	7.60351e-05	0.00560231	FALSE	TRUE
C2	-0.3883	3.93741e-07	0.00014157	FALSE	FALSE
ATP1A2	-0.385018	7.09661e-05	0.00552727	FALSE	TRUE
PARM1	-0.382004	1.78131e-05	0.0023511	TRUE	TRUE
SNAI2	-0.381223	0.000251639	0.0121474	TRUE	TRUE
PART1	-0.378553	0.000332891	0.0148344	FALSE	FALSE
SLC15A2	-0.377124	0.000823517	0.0273465	FALSE	TRUE
AMT	-0.377116	1.98506e-07	8.27928e-05	FALSE	TRUE
ESM1	0.37386	5.84167e-06	0.00109539	FALSE	TRUE
TAOK3	-0.373757	3.06784e-06	0.000652824	FALSE	FALSE
RAB27A	-0.372633	0.000443263	0.0175738	TRUE	TRUE
HOXC6	0.372312	0.000246812	0.0120822	FALSE	TRUE
SATB1	-0.371901	2.69139e-05	0.00305034	FALSE	TRUE
NANS	-0.37188	6.83422e-08	3.23911e-05	FALSE	TRUE
HLA-B	-0.364995	0.000557934	0.0204126	FALSE	TRUE
BGN	0.363805	0.000181526	0.00966897	FALSE	FALSE
CA2	0.362914	0.000315866	0.0143823	FALSE	TRUE
ESRRG	-0.361845	1.85235e-06	0.000449174	FALSE	FALSE
VILL	-0.360866	5.81027e-07	0.000168288	FALSE	TRUE
EAF2	-0.360695	0.00036516	0.0156046	FALSE	TRUE
FXYD3	-0.359604	6.54498e-07	0.000179591	FALSE	TRUE
ZNF589	-0.358949	4.42419e-05	0.00411884	FALSE	TRUE
FDFT1	-0.358802	7.18831e-07	0.000192186	FALSE	TRUE
FPR3	0.357869	1.159e-06	0.000294752	FALSE	FALSE
LMAN1L	-0.355782	0.00179056	0.0448274	FALSE	TRUE
SLC7A4	-0.355388	0.00101045	0.0306279	FALSE	TRUE
COX6C	0.354986	0.00033291	0.0148344	FALSE	TRUE
LDLR	-0.354084	8.14059e-05	0.00577428	FALSE	TRUE
ACAT2	-0.353311	1.61176e-06	0.000400139	FALSE	TRUE
IGFBP3	0.347685	1.86367e-05	0.00242906	FALSE	FALSE
SYNM	-0.347016	0.000929313	0.0294527	TRUE	TRUE
THY1	0.345876	1.89354e-05	0.00243752	FALSE	FALSE
TAGLN	-0.345608	0.00179275	0.0448274	TRUE	TRUE
PYGM	-0.343836	7.16782e-06	0.00122523	FALSE	TRUE
SPOCK3	-0.341603	0.000958662	0.0300179	TRUE	TRUE
ZNF334	-0.341375	0.000278841	0.0129798	FALSE	TRUE
COL3A1	0.337518	0.000473503	0.0184225	FALSE	FALSE
GPX3	-0.334595	0.000320999	0.0145524	FALSE	TRUE
LEFTY2	0.333863	0.000487897	0.0188419	FALSE	FALSE
FAM13C	-0.333601	0.000753387	0.025926	FALSE	TRUE
FRZB	0.332765	8.95349e-05	0.00606221	FALSE	FALSE
CDH11	0.332008	9.43105e-05	0.00634436	FALSE	FALSE
KHDRBS3	0.331125	0.0011162	0.0327656	TRUE	TRUE
CDKL5	-0.331084	2.80757e-05	0.0031478	FALSE	TRUE
ARHGDIG	0.330468	0.000420866	0.0168137	FALSE	TRUE
DDIT4	0.330389	0.000608381	0.0218747	FALSE	FALSE
GPNMB	0.329496	9.96685e-05	0.00653612	FALSE	FALSE
CACNB4	-0.32909	5.54178e-08	2.75163e-05	FALSE	TRUE
GSTP1	-0.32869	0.00197536	0.0475684	FALSE	TRUE
SLC15A1	-0.327481	0.000958483	0.0300179	FALSE	TRUE
RGS5	0.325342	0.000874734	0.027905	FALSE	FALSE
C1QTNF3	0.324808	0.00152802	0.0409579	FALSE	TRUE
COL8A1	0.321008	0.00010669	0.00674218	FALSE	FALSE
PTPRN2	-0.317019	0.000190081	0.00990989	FALSE	FALSE
SLC22A17	-0.31679	6.02876e-07	0.000169897	FALSE	TRUE
KLF4	-0.316195	0.000117898	0.00714723	FALSE	TRUE
ANG	-0.316169	8.9141e-05	0.00606221	FALSE	TRUE
FAM110B	0.315381	0.00187496	0.0460937	FALSE	TRUE
NRP1	0.314329	0.000798238	0.0270061	FALSE	TRUE
COL5A2	0.314252	7.86759e-06	0.0012818	FALSE	FALSE
FAM189A2	-0.313565	4.99318e-05	0.00433866	FALSE	TRUE
MKI67	0.313437	0.000113107	0.0070621	FALSE	TRUE
RRM2	0.311816	0.00168637	0.0440697	FALSE	TRUE
PALMD	-0.309094	1.4966e-05	0.00211456	FALSE	TRUE
FEV	-0.308806	0.00170456	0.0441458	FALSE	FALSE
RNLS	-0.308728	2.4478e-05	0.00283592	FALSE	TRUE
KIF20A	0.306548	0.000116162	0.00714346	FALSE	TRUE
APOE	0.305989	0.00111869	0.0327656	FALSE	FALSE
GSTM4	-0.30566	7.02367e-05	0.00552727	FALSE	TRUE
SH3GL2	-0.304959	0.00124295	0.0353141	FALSE	FALSE
MCTP1	0.304673	4.69453e-05	0.00427817	FALSE	TRUE
PAX9	-0.304287	5.79145e-06	0.00109539	FALSE	FALSE
REPS2	-0.304156	0.000573823	0.0207752	FALSE	FALSE
ZNF706	0.303676	0.000503102	0.0190067	FALSE	FALSE
CDK6	-0.30349	0.00128586	0.0361596	FALSE	TRUE
FAM105A	0.301853	0.000273998	0.0128116	FALSE	FALSE
KIAA0101	0.300732	0.00148577	0.0401351	FALSE	TRUE
PYGB	-0.299831	4.32479e-08	2.34869e-05	FALSE	TRUE
GSTA4	-0.299006	0.00111697	0.0327656	FALSE	TRUE
MELK	0.298856	7.88399e-05	0.00567218	FALSE	TRUE
HMGCS1	-0.298699	0.000124674	0.00734452	FALSE	TRUE
BMP6	0.298572	0.000146176	0.00832886	FALSE	TRUE
SULT2B1	-0.298063	7.23264e-05	0.0055452	FALSE	TRUE
FAM129A	-0.297472	0.000875124	0.027905	FALSE	TRUE
RAB27B	-0.294769	0.000239208	0.0117652	FALSE	TRUE
GPR64	-0.294767	0.000978624	0.0304538	FALSE	TRUE
GPR137B	0.294383	0.000195418	0.0101375	FALSE	TRUE
GNE	-0.294125	0.000260164	0.0123869	FALSE	FALSE
GLB1L2	-0.292327	5.84747e-06	0.00109539	FALSE	TRUE
IRF8	0.29165	0.000257781	0.0123525	FALSE	FALSE
RFX3	-0.290822	0.000432391	0.0172082	FALSE	TRUE
ACAD8	-0.290076	0.000986104	0.0304538	FALSE	TRUE
PASK	-0.289548	2.88585e-07	0.000111447	FALSE	TRUE
PDE4D	-0.289216	0.000123265	0.00734446	FALSE	TRUE
EFS	-0.288453	0.000206133	0.0104846	FALSE	TRUE
DNALI1	-0.287384	0.00084296	0.0275266	FALSE	TRUE
TUSC3	-0.287144	0.000177252	0.0095762	FALSE	FALSE
KBTBD11	-0.285895	7.68324e-05	0.00560231	FALSE	TRUE
ASTN2	-0.28439	6.77322e-06	0.00119702	FALSE	TRUE
KIF4A	0.282644	0.000153072	0.00858102	FALSE	TRUE
NUSAP1	0.282319	0.000804311	0.0270061	FALSE	TRUE
PDZRN4	-0.281447	0.000204161	0.0104352	FALSE	TRUE
CRIP2	0.281286	0.000617358	0.0221209	FALSE	TRUE
DLGAP5	0.280054	0.000807856	0.0270061	FALSE	TRUE
RPS6KC1	-0.279545	0.00115019	0.0333141	FALSE	FALSE
UBE2C	0.279289	0.000198708	0.0102571	FALSE	TRUE
PCDHB6	0.27859	0.00135115	0.0376598	FALSE	TRUE
PRC1	0.27754	6.15135e-06	0.00112527	FALSE	TRUE
FERMT1	-0.277475	0.000258257	0.0123525	FALSE	TRUE
PTPLA	-0.275452	3.43629e-05	0.00351277	FALSE	TRUE
CA14	-0.2742	0.000495934	0.0188941	FALSE	TRUE
ITM2C	-0.274127	0.000104597	0.00669098	TRUE	TRUE
HFE	-0.273481	4.08557e-05	0.00394446	FALSE	TRUE
STC2	0.273264	4.91069e-05	0.00433866	FALSE	FALSE
ZNF185	-0.272336	0.00100597	0.0306279	FALSE	TRUE
RGS11	0.27032	0.00163054	0.0431435	FALSE	TRUE
SYK	0.270134	5.08312e-05	0.00437078	FALSE	FALSE
SLC35A1	-0.269447	0.00128658	0.0361596	FALSE	TRUE
DCXR	-0.269103	7.08794e-06	0.00122523	FALSE	TRUE
COL4A6	-0.268895	0.000863213	0.0278176	FALSE	TRUE
CKB	-0.268561	6.31716e-05	0.0052277	FALSE	TRUE
FKBP10	0.268374	0.000339145	0.0149799	FALSE	FALSE
LIMCH1	0.26707	2.37777e-05	0.00278573	FALSE	FALSE
LMNB1	0.266504	0.000106271	0.00674218	FALSE	TRUE
EPHB6	-0.264963	0.000354518	0.015275	FALSE	TRUE
NEU1	-0.264756	0.000393252	0.0161121	FALSE	TRUE
CBR1	-0.264298	0.000142198	0.00825901	FALSE	TRUE
DKK2	0.264262	0.000987186	0.0304538	FALSE	TRUE
MCM4	0.264187	8.09363e-07	0.000210981	FALSE	TRUE
PLEK2	-0.263636	5.73631e-07	0.000168288	FALSE	TRUE
ATP8B1	-0.26327	0.000178358	0.00958628	FALSE	TRUE
MEIS2	-0.262101	0.00202862	0.0481831	FALSE	TRUE
CYBB	0.262089	0.00195985	0.0474712	FALSE	FALSE
EMP2	-0.262079	1.97292e-05	0.0024785	FALSE	TRUE
CENPF	0.261384	0.000894883	0.028448	FALSE	TRUE
TSPYL5	-0.261376	0.000236719	0.0117468	FALSE	TRUE
TYMS	0.259735	8.62262e-05	0.00599387	FALSE	TRUE
AKAP7	-0.259617	4.85617e-05	0.0043278	FALSE	TRUE
PPARGC1A	-0.259502	0.00122303	0.0349386	FALSE	TRUE
ABO	-0.258117	0.000713493	0.0249021	FALSE	TRUE
C1orf116	-0.25811	3.99675e-05	0.00393152	FALSE	FALSE
EBP	-0.257473	7.40697e-05	0.00555755	FALSE	TRUE
NCL	0.256679	0.000841953	0.0275266	FALSE	FALSE
NEO1	-0.256555	6.52503e-05	0.00527414	FALSE	TRUE
LTBP2	0.256535	0.000114605	0.007113	FALSE	FALSE
BHLHE41	0.256335	0.00114558	0.0332729	FALSE	TRUE
ECHDC2	-0.254547	8.0776e-06	0.00129577	FALSE	TRUE
RNASE6	0.254544	0.000714081	0.0249021	FALSE	FALSE
ANXA3	-0.253828	0.00190779	0.0466961	FALSE	FALSE
TRPM4	-0.253386	0.000453313	0.0178366	FALSE	TRUE
KIF11	0.252917	0.00114165	0.0332515	FALSE	TRUE
NCAPG	0.252814	0.00173355	0.0446918	FALSE	TRUE
PPP1R12B	-0.252524	0.000542809	0.0199803	FALSE	FALSE
RIPK2	0.252152	0.00135441	0.0376598	FALSE	TRUE
ARHGEF7	-0.251836	1.03427e-07	4.49346e-05	FALSE	TRUE
SIDT1	-0.251349	0.0017835	0.0448274	FALSE	TRUE
PARP6	-0.25079	0.000857332	0.0278176	FALSE	TRUE
ROR2	-0.249533	0.00150565	0.0405431	FALSE	TRUE
YIPF1	-0.249442	2.04515e-05	0.00253866	FALSE	TRUE
SLCO2B1	0.248252	0.000137717	0.0080673	FALSE	FALSE
ACAT1	0.248237	0.000544089	0.0199803	FALSE	TRUE
FRY	0.24745	7.54985e-05	0.00560231	FALSE	FALSE
PBK	0.246336	0.000859832	0.0278176	FALSE	TRUE
TAPBPL	-0.245349	4.46941e-06	0.000913776	FALSE	TRUE
PLXDC1	0.244946	7.53885e-06	0.00124903	FALSE	FALSE
MAGI2	-0.243847	4.12589e-05	0.00394685	FALSE	TRUE
UBR5	0.243837	0.000153894	0.00858102	FALSE	TRUE
RNF19A	0.242503	0.000774222	0.0263817	FALSE	FALSE
PRRG4	-0.242479	0.000808086	0.0270061	FALSE	TRUE
TK1	0.242265	0.00026896	0.0126898	FALSE	TRUE
NOTCH3	0.24082	0.000169861	0.00927297	FALSE	TRUE
ENDOD1	-0.24059	0.00216149	0.0499967	FALSE	TRUE
SLC22A4	-0.240455	0.000331499	0.0148344	FALSE	TRUE
SPDEF	-0.239594	0.000103974	0.00669098	FALSE	FALSE
CPNE3	0.239253	0.000536351	0.0199733	FALSE	TRUE
XPO6	0.23923	8.59825e-05	0.00599387	FALSE	FALSE
IRS1	-0.239011	0.000731732	0.0253572	FALSE	TRUE
CYTH3	0.23735	0.000388536	0.0161014	FALSE	TRUE
PPP1R7	-0.235953	2.21025e-05	0.002649	FALSE	TRUE
PTPN12	0.23583	1.70618e-05	0.00228081	FALSE	TRUE
LGALS3	-0.234697	0.00147373	0.0400172	FALSE	TRUE
OPHN1	-0.234531	0.00082184	0.0273465	FALSE	TRUE
NAAA	-0.234459	0.000350347	0.0152282	FALSE	TRUE
RBM47	-0.233191	3.05096e-05	0.00331379	FALSE	FALSE
BUB1B	0.232961	0.000544203	0.0199803	FALSE	TRUE
BUB1	0.232587	0.00209665	0.0492381	FALSE	TRUE
APBA2	0.231293	0.000112427	0.00706192	FALSE	TRUE
XBP1	-0.230459	0.00128372	0.0361596	FALSE	FALSE
ACP2	-0.228812	4.57077e-07	0.00015374	FALSE	TRUE
FCER1G	0.228773	0.00202738	0.0481831	FALSE	FALSE
PKNOX2	-0.22839	0.000411231	0.0166845	FALSE	TRUE
E2F5	0.22818	0.00178732	0.0448274	FALSE	TRUE
OVGP1	-0.227964	0.00148241	0.0401351	FALSE	TRUE
PITPNC1	-0.227475	0.000329749	0.0148344	FALSE	TRUE
NCAM2	-0.227292	0.0013332	0.0372688	FALSE	TRUE
RAI14	0.227213	0.000201344	0.0103419	FALSE	FALSE
HBD	-0.224438	6.50678e-05	0.00527414	FALSE	FALSE
INSIG1	-0.223715	0.00211821	0.0494868	FALSE	TRUE
TRAF3IP2	-0.223618	5.67899e-05	0.00477539	FALSE	TRUE
CNDP2	-0.223212	0.000161626	0.00891681	FALSE	TRUE
BTK	0.222795	0.000313266	0.0143264	FALSE	FALSE
ELK4	-0.222447	0.00207908	0.0490466	FALSE	TRUE
ADPGK	-0.222319	6.49995e-05	0.00527414	FALSE	TRUE
CDKN3	0.220782	0.00155983	0.0415968	FALSE	TRUE
SPAG5	0.220686	0.000386333	0.0161014	FALSE	TRUE
ENOSF1	-0.219763	0.000251423	0.0121474	FALSE	FALSE
ASF1B	0.219088	0.000569554	0.0206925	FALSE	TRUE
FAM49B	0.218085	0.00203529	0.0482318	FALSE	FALSE
CD4	0.218064	0.000707182	0.0248781	FALSE	FALSE
MAF	-0.21599	0.000953744	0.0300179	FALSE	TRUE
AURKA	0.21561	0.000608388	0.0218747	FALSE	TRUE
NPAS2	-0.213943	0.000446301	0.0176272	FALSE	TRUE
PUS7	0.213637	0.00115724	0.033333	FALSE	TRUE
FAAH	-0.213138	8.04299e-05	0.00574413	FALSE	FALSE
RBL1	0.21306	0.000334488	0.0148413	FALSE	FALSE
HELLS	0.213014	0.0013814	0.0382064	FALSE	FALSE
ADH5	-0.212935	0.000624581	0.0223031	FALSE	TRUE
ATP2C2	-0.210582	0.00195879	0.0474712	FALSE	TRUE
RCN3	0.210514	0.000417333	0.0167367	FALSE	TRUE
SEC14L2	-0.209986	0.000379942	0.0159103	FALSE	TRUE
DTL	0.205637	0.000414291	0.0167367	FALSE	TRUE
SMC4	0.205526	0.00074013	0.0255541	FALSE	TRUE
CCNB1	0.205247	0.00166458	0.0436096	FALSE	TRUE
PCSK2	-0.204423	0.00184582	0.0456076	FALSE	FALSE
ABCC5	0.203238	0.000498309	0.0188941	FALSE	FALSE
TTC39A	-0.20263	0.000374913	0.0158268	FALSE	FALSE
SPAG1	0.202602	0.000807703	0.0270061	FALSE	TRUE
ITGB2	0.202292	0.00197329	0.0475684	FALSE	FALSE
ANXA11	-0.201155	0.000122149	0.00731984	FALSE	TRUE
SLC25A20	-0.199688	0.00084478	0.0275266	FALSE	TRUE
SMOX	-0.198943	0.00179183	0.0448274	FALSE	FALSE
DYRK2	0.197254	0.000261362	0.0123874	FALSE	TRUE
PICK1	-0.196996	1.25976e-05	0.00184188	FALSE	TRUE
SHCBP1	0.196463	0.000829572	0.0273732	FALSE	TRUE
GMPS	0.196013	4.59498e-05	0.00423999	FALSE	TRUE
TACC2	-0.195756	9.3758e-06	0.00145913	FALSE	TRUE
ASAP2	0.194876	2.62375e-05	0.00300635	FALSE	TRUE
DDAH1	-0.194747	0.00103238	0.031022	FALSE	FALSE
NCAPG2	0.194413	0.000374133	0.0158268	FALSE	TRUE
LSS	-0.194348	3.30132e-05	0.0034846	FALSE	TRUE
TECR	-0.193794	8.82263e-05	0.00606221	FALSE	TRUE
COBL	-0.193621	0.000497852	0.0188941	FALSE	TRUE
CD300A	0.192727	0.00127853	0.0361596	FALSE	FALSE
MRPL24	0.19245	1.27184e-05	0.00184188	FALSE	TRUE
H1F0	-0.192088	0.00105501	0.0315631	FALSE	TRUE
KIAA0922	0.192052	0.00177834	0.0448274	FALSE	FALSE
EXO1	0.191946	0.00133014	0.0372688	FALSE	TRUE
KALRN	0.191076	0.000828361	0.0273732	FALSE	FALSE
CDH13	0.190313	0.00163438	0.0431435	FALSE	TRUE
MYO5C	-0.188914	0.000703783	0.0248758	FALSE	FALSE
LPGAT1	0.18764	0.0019399	0.0472601	FALSE	TRUE
GEMIN4	-0.187182	0.000371075	0.0157926	FALSE	FALSE
B3GALT4	-0.187083	0.000972086	0.0303471	FALSE	TRUE
SNTB2	-0.185531	7.3227e-05	0.00555755	FALSE	TRUE
E2F3	0.184469	0.000142574	0.00825901	FALSE	TRUE
GCAT	-0.184459	0.000340484	0.0149799	FALSE	TRUE
EPS8L1	-0.18424	0.000956935	0.0300179	FALSE	FALSE
SH2D3A	-0.182877	0.000393806	0.0161121	FALSE	TRUE
MTOR	-0.182455	0.000145357	0.00832767	FALSE	TRUE
KIF15	0.181831	0.00154626	0.0413406	FALSE	TRUE
BIRC5	0.181051	0.00119665	0.0342788	FALSE	TRUE
MPDU1	-0.179934	0.000731996	0.0253572	FALSE	TRUE
SLC7A1	-0.179636	0.00139432	0.0383604	FALSE	FALSE
CTNNBIP1	-0.17867	0.000982108	0.0304538	FALSE	TRUE
VEZF1	-0.177498	0.00108643	0.0321823	FALSE	TRUE
NISCH	-0.1773	0.000209416	0.0105999	FALSE	TRUE
LYN	0.176338	0.000526952	0.0196937	FALSE	FALSE
ERCC6L	0.175894	0.00150865	0.0405431	FALSE	TRUE
TSPYL1	-0.175739	0.00113982	0.0332515	FALSE	TRUE
WBP2	-0.175648	0.000171453	0.00931115	FALSE	TRUE
EHD3	0.175206	7.15624e-05	0.00552727	FALSE	TRUE
KLHL36	-0.175032	0.000688086	0.0244036	FALSE	TRUE
BLVRB	-0.174348	0.00179021	0.0448274	FALSE	TRUE
INSL4	0.174051	0.00139229	0.0383604	FALSE	FALSE
TRADD	-0.173588	0.000286727	0.0132288	FALSE	FALSE
NXF1	-0.173294	0.000655737	0.0233358	FALSE	TRUE
SGSM2	-0.172331	0.000544159	0.0199803	FALSE	TRUE
ACLY	-0.171596	0.00161584	0.0429804	FALSE	FALSE
MVK	-0.171116	0.000837836	0.0275266	FALSE	FALSE
ZFHX3	-0.170104	0.00174625	0.0447374	FALSE	TRUE
MAFB	0.16772	0.00102258	0.0308163	FALSE	FALSE
ACOX3	-0.166355	0.00182151	0.0453061	FALSE	TRUE
PPP1R13B	-0.165998	0.000102256	0.0066639	FALSE	TRUE
PTDSS1	0.165909	0.00021708	0.0109348	FALSE	TRUE
GYG2	-0.165356	0.000102898	0.00666407	FALSE	TRUE
TIAM1	0.164149	0.00201629	0.0481095	FALSE	TRUE
ENTPD6	-0.163941	9.84652e-05	0.00649808	FALSE	FALSE
CYFIP2	0.161908	0.00117954	0.0338818	FALSE	TRUE
VIPR1	-0.159857	0.00174018	0.0446918	FALSE	TRUE
CHMP1A	-0.157328	0.000407707	0.0166061	FALSE	TRUE
PLEKHA6	-0.157092	0.00201279	0.0481095	FALSE	TRUE
PAQR3	-0.157012	0.00206623	0.048854	FALSE	TRUE
ARRB1	-0.15667	0.000781968	0.0265589	FALSE	TRUE
LPCAT1	0.156631	0.000415997	0.0167367	FALSE	TRUE
ENTPD1	0.156611	0.00177029	0.0448274	FALSE	FALSE
RACGAP1	0.156355	0.00165216	0.0433932	FALSE	TRUE
RYK	0.155925	0.000494725	0.0188941	FALSE	TRUE
INPP4A	0.155903	2.25221e-06	0.000521862	FALSE	TRUE
RNF130	0.155557	0.00175871	0.0448274	FALSE	TRUE
OSBPL9	-0.15493	0.00180528	0.0450327	FALSE	FALSE
ZHX3	0.154903	0.00137761	0.0382029	FALSE	TRUE
PTPN18	-0.15444	0.000565444	0.020615	FALSE	FALSE
ADCK4	-0.1541	0.000389139	0.0161014	FALSE	TRUE
MAP4K4	0.154018	0.000237708	0.0117468	FALSE	TRUE
ADAP2	0.153787	0.000249238	0.012144	FALSE	FALSE
RCBTB2	-0.153727	0.000870428	0.027905	FALSE	TRUE
KIF2C	0.153131	0.00102043	0.0308163	FALSE	TRUE
SGSM3	-0.152896	0.000155847	0.0086437	FALSE	TRUE
MCM6	0.151993	0.000186722	0.00981443	FALSE	TRUE
SNAPC2	-0.151407	0.00162482	0.0431093	FALSE	TRUE
ACAA1	-0.150807	0.000394033	0.0161121	FALSE	TRUE
CPNE1	0.150596	0.00173771	0.0446918	FALSE	TRUE
WHSC1	0.149004	0.00086438	0.0278176	FALSE	TRUE
BIN1	-0.148916	0.00198373	0.0476598	FALSE	TRUE
VPS39	-0.148854	0.000181751	0.00966897	FALSE	TRUE
ADA	0.148502	0.0016441	0.0432905	FALSE	FALSE
ZDHHC4	-0.147514	0.00123606	0.0352142	FALSE	TRUE
SLC25A23	-0.147302	0.0014652	0.0398895	FALSE	TRUE
CDK4	0.14706	0.000272209	0.0127853	FALSE	TRUE
PACSIN2	-0.145996	0.000457475	0.0179327	FALSE	TRUE
LRP10	-0.143846	0.00191393	0.0467367	FALSE	TRUE
MSH6	0.143649	0.000999444	0.0305607	FALSE	TRUE
PCNT	0.142686	7.88785e-05	0.00567218	FALSE	TRUE
GLOD4	-0.142286	0.00216251	0.0499967	FALSE	FALSE
PGAP3	-0.140494	0.00170622	0.0441458	FALSE	FALSE
CAMK2G	-0.139802	0.00211904	0.0494868	FALSE	TRUE
ADCY9	0.138374	0.00183321	0.0454034	FALSE	FALSE
NDUFB8	-0.135444	0.00100841	0.0306279	FALSE	TRUE
CHEK2	0.134447	0.00196222	0.0474712	FALSE	TRUE
CTDSP1	-0.133017	0.00216159	0.0499967	FALSE	TRUE
COG7	-0.132571	0.000148422	0.00836536	FALSE	TRUE
FAM134C	-0.131576	0.000509039	0.0191616	FALSE	TRUE
UBE3C	0.131445	0.00115468	0.033333	FALSE	TRUE
TCTA	-0.131268	0.000516201	0.0193612	FALSE	TRUE
DYNLRB1	-0.131194	0.00215088	0.0499967	FALSE	FALSE
UNG	0.126261	0.00187283	0.0460937	FALSE	TRUE
WDR46	0.125364	0.00144477	0.0395365	FALSE	TRUE
DNMT1	0.125206	0.000353967	0.015275	FALSE	TRUE
VRK3	-0.121387	0.000759265	0.0260423	FALSE	FALSE
ARAF	-0.121203	0.00169189	0.0440876	FALSE	TRUE
PLIN3	-0.120759	0.00144845	0.0395365	FALSE	TRUE
FARP2	0.111497	0.00187876	0.0460937	FALSE	TRUE
ASCC2	-0.107275	0.00140643	0.0385916	FALSE	TRUE
PPIL2	-0.102125	0.000991476	0.0304959	FALSE	FALSE

## Sheet: Table S2 - PREDICT Enriched
term_name	source	direction	p_value	term_size	intersection_size	DESNT_FE_overlap	intersection
mitotic cell cycle process	GO:BP	Up	4.70498e-15	755	35	TRUE	INHBA,TPX2,CDC20,GPNMB,MKI67,RRM2,KIF20A,MELK,KIF4A,NUSAP1,DLGAP5,UBE2C,PRC1,MCM4,CENPF,KIF11,NCAPG,BUB1B,BUB1,CDKN3,SPAG5,AURKA,RBL1,DTL,SMC4,CCNB1,NCAPG2,E2F3,KIF15,RACGAP1,KIF2C,MCM6,CDK4,PCNT,CHEK2
mitotic cell cycle	GO:BP	Up	2.73866e-14	906	37	TRUE	INHBA,TPX2,CDC20,GPNMB,MKI67,RRM2,KIF20A,MELK,KIF4A,NUSAP1,DLGAP5,UBE2C,PRC1,MCM4,CENPF,KIF11,NCAPG,PBK,BUB1B,BUB1,CDKN3,SPAG5,AURKA,RBL1,DTL,SMC4,CCNB1,NCAPG2,E2F3,KIF15,BIRC5,RACGAP1,KIF2C,MCM6,CDK4,PCNT,CHEK2
mitotic nuclear division	GO:BP	Up	1.6799e-12	301	22	TRUE	TPX2,CDC20,MKI67,KIF4A,NUSAP1,DLGAP5,UBE2C,PRC1,CENPF,KIF11,NCAPG,BUB1B,BUB1,SPAG5,AURKA,SMC4,CCNB1,NCAPG2,KIF15,RACGAP1,KIF2C,CHEK2
multicellular organism development	GO:BP	Up	1.99705e-11	4768	80	TRUE	COMP,SFRP4,COL10A1,VCAN,ASPN,INHBA,FAP,NOX4,TOP2A,COL1A1,THBS2,CDC20,WNT5A,SPP1,ESM1,HOXC6,BGN,THY1,COL3A1,FRZB,CDH11,ARHGDIG,DDIT4,GPNMB,COL8A1,NRP1,COL5A2,RRM2,APOE,MELK,BMP6,GPR137B,IRF8,CRIP2,PCDHB6,STC2,SYK,FKBP10,DKK2,CYBB,CENPF,TYMS,NCL,BHLHE41,RIPK2,ACAT1,FRY,PLXDC1,NOTCH3,APBA2,FCER1G,BTK,ASF1B,CD4,AURKA,PUS7,HELLS,RCN3,CCNB1,ITGB2,NCAPG2,EXO1,KALRN,CDH13,LYN,MAFB,TIAM1,CYFIP2,LPCAT1,RAC…
cell cycle process	GO:BP	Up	4.19925e-11	1206	38	TRUE	INHBA,TOP2A,TPX2,CDC20,WNT5A,GPNMB,MKI67,RRM2,KIF20A,MELK,KIF4A,NUSAP1,DLGAP5,UBE2C,PRC1,MCM4,CENPF,KIF11,NCAPG,BUB1B,BUB1,CDKN3,SPAG5,AURKA,RBL1,DTL,SMC4,CCNB1,NCAPG2,E2F3,KIF15,RACGAP1,KIF2C,MCM6,CDK4,MSH6,PCNT,CHEK2
organelle fission	GO:BP	Up	1.03401e-10	500	25	TRUE	TOP2A,TPX2,CDC20,WNT5A,MKI67,KIF4A,NUSAP1,DLGAP5,UBE2C,PRC1,CENPF,KIF11,NCAPG,BUB1B,BUB1,SPAG5,FAM49B,AURKA,SMC4,CCNB1,NCAPG2,KIF15,RACGAP1,KIF2C,CHEK2
nuclear division	GO:BP	Up	1.03486e-10	454	24	TRUE	TOP2A,TPX2,CDC20,WNT5A,MKI67,KIF4A,NUSAP1,DLGAP5,UBE2C,PRC1,CENPF,KIF11,NCAPG,BUB1B,BUB1,SPAG5,AURKA,SMC4,CCNB1,NCAPG2,KIF15,RACGAP1,KIF2C,CHEK2
cell cycle	GO:BP	Up	2.43228e-10	1774	45	TRUE	INHBA,FAP,TOP2A,TPX2,CDC20,WNT5A,GPNMB,MKI67,RRM2,KIF20A,MELK,KIF4A,NUSAP1,DLGAP5,UBE2C,PRC1,MCM4,CENPF,KIF11,NCAPG,PBK,BUB1B,BUB1,E2F5,CDKN3,SPAG5,AURKA,RBL1,HELLS,DTL,SMC4,CCNB1,NCAPG2,EXO1,E2F3,KIF15,BIRC5,ERCC6L,RACGAP1,KIF2C,MCM6,CDK4,MSH6,PCNT,CHEK2
regulation of cellular process	GO:BP	Up	3.032e-10	11193	128	TRUE	COMP,SFRP4,ITGBL1,SLPI,PRR16,ASPN,CXCL14,FCGR2A,INHBA,FAP,NOX4,TOP2A,TPX2,COL1A1,THBS2,CDC20,WNT5A,SPP1,ESM1,HOXC6,CA2,FPR3,IGFBP3,THY1,COL3A1,LEFTY2,FRZB,CDH11,KHDRBS3,ARHGDIG,DDIT4,GPNMB,RGS5,C1QTNF3,COL8A1,NRP1,COL5A2,MKI67,RRM2,KIF20A,APOE,MCTP1,ZNF706,MELK,BMP6,GPR137B,IRF8,NUSAP1,CRIP2,DLGAP5,UBE2C,PRC1,STC2,RGS11,SYK,LIMCH1,DKK2,CYBB,CENPF,TYMS,NCL,LTBP2,BHLHE41,KIF11,NCAPG,RIPK2,FRY,PBK,U…
sister chromatid segregation	GO:BP	Up	3.76863e-10	202	17	TRUE	TOP2A,CDC20,KIF4A,NUSAP1,DLGAP5,UBE2C,PRC1,CENPF,NCAPG,BUB1B,BUB1,SPAG5,SMC4,CCNB1,NCAPG2,RACGAP1,KIF2C
mitotic sister chromatid segregation	GO:BP	Up	4.59208e-10	173	16	TRUE	CDC20,KIF4A,NUSAP1,DLGAP5,UBE2C,PRC1,CENPF,NCAPG,BUB1B,BUB1,SPAG5,SMC4,CCNB1,NCAPG2,RACGAP1,KIF2C
regulation of cell cycle process	GO:BP	Up	5.64763e-10	695	28	TRUE	INHBA,TPX2,CDC20,WNT5A,GPNMB,MKI67,RRM2,KIF20A,NUSAP1,DLGAP5,UBE2C,PRC1,CENPF,KIF11,NCAPG,BUB1B,BUB1,SPAG5,AURKA,RBL1,DTL,SMC4,CCNB1,NCAPG2,KIF15,RACGAP1,CDK4,CHEK2
developmental process	GO:BP	Up	7.80524e-10	6317	91	TRUE	COMP,SFRP4,COL10A1,VCAN,ASPN,CXCL14,INHBA,FAP,NOX4,TOP2A,COL1A1,THBS2,CDC20,WNT5A,SPP1,ESM1,HOXC6,BGN,CA2,IGFBP3,THY1,COL3A1,FRZB,CDH11,ARHGDIG,DDIT4,GPNMB,C1QTNF3,COL8A1,NRP1,COL5A2,RRM2,APOE,ZNF706,MELK,BMP6,GPR137B,IRF8,CRIP2,PCDHB6,STC2,SYK,FKBP10,DKK2,CYBB,CENPF,TYMS,NCL,BHLHE41,RIPK2,ACAT1,FRY,PLXDC1,NOTCH3,PTPN12,APBA2,FCER1G,RAI14,BTK,ASF1B,FAM49B,CD4,AURKA,PUS7,RBL1,HELLS,RCN3,CCNB1,ITGB…
anatomical structure development	GO:BP	Up	8.71292e-10	5754	86	TRUE	COMP,SFRP4,COL10A1,VCAN,ASPN,CXCL14,INHBA,FAP,NOX4,TOP2A,COL1A1,THBS2,CDC20,WNT5A,SPP1,ESM1,HOXC6,BGN,CA2,IGFBP3,THY1,COL3A1,FRZB,CDH11,ARHGDIG,DDIT4,GPNMB,COL8A1,NRP1,COL5A2,RRM2,APOE,MELK,BMP6,GPR137B,IRF8,CRIP2,PCDHB6,STC2,SYK,FKBP10,DKK2,CYBB,CENPF,TYMS,NCL,BHLHE41,RIPK2,ACAT1,FRY,PLXDC1,NOTCH3,PTPN12,APBA2,FCER1G,BTK,ASF1B,FAM49B,CD4,AURKA,PUS7,HELLS,RCN3,CCNB1,ITGB2,NCAPG2,EXO1,KALRN,CDH13,…
system development	GO:BP	Up	1.71504e-09	4313	72	TRUE	COMP,SFRP4,COL10A1,VCAN,INHBA,FAP,NOX4,TOP2A,COL1A1,THBS2,CDC20,WNT5A,SPP1,ESM1,HOXC6,BGN,THY1,COL3A1,FRZB,CDH11,DDIT4,GPNMB,COL8A1,NRP1,COL5A2,APOE,MELK,BMP6,GPR137B,IRF8,CRIP2,PCDHB6,STC2,SYK,FKBP10,CYBB,CENPF,TYMS,NCL,BHLHE41,RIPK2,ACAT1,FRY,PLXDC1,NOTCH3,APBA2,FCER1G,BTK,CD4,AURKA,PUS7,HELLS,RCN3,NCAPG2,EXO1,KALRN,CDH13,LYN,MAFB,TIAM1,CYFIP2,LPCAT1,RACGAP1,RYK,MAP4K4,ADAP2,CPNE1,ADA,MSH6,UNG,…
cell division	GO:BP	Up	4.50432e-09	646	26	TRUE	TOP2A,TPX2,CDC20,KIF20A,KIF4A,NUSAP1,UBE2C,PRC1,CENPF,KIF11,NCAPG,BUB1B,BUB1,SPAG5,AURKA,RBL1,HELLS,SMC4,CCNB1,NCAPG2,BIRC5,ERCC6L,RACGAP1,KIF2C,CDK4,CHEK2
signaling	GO:BP	Up	9.12307e-09	6451	90	TRUE	COMP,SFRP4,ITGBL1,ASPN,CXCL14,FCGR2A,INHBA,NOX4,COL1A1,CDC20,WNT5A,SPP1,ESM1,CA2,FPR3,IGFBP3,THY1,COL3A1,LEFTY2,FRZB,CDH11,ARHGDIG,DDIT4,GPNMB,RGS5,C1QTNF3,NRP1,APOE,MCTP1,MELK,BMP6,GPR137B,IRF8,DLGAP5,PCDHB6,STC2,RGS11,SYK,DKK2,CYBB,CENPF,LTBP2,RIPK2,PBK,UBR5,RNF19A,NOTCH3,CPNE3,CYTH3,PTPN12,BUB1B,BUB1,APBA2,FCER1G,RAI14,BTK,FAM49B,CD4,AURKA,HELLS,RCN3,DTL,CCNB1,ITGB2,DYRK2,SHCBP1,NCAPG2,CD300A,…
positive regulation of cellular process	GO:BP	Up	1.3821e-08	5687	83	TRUE	COMP,SFRP4,PRR16,CXCL14,INHBA,FAP,NOX4,TOP2A,TPX2,COL1A1,THBS2,CDC20,WNT5A,SPP1,ESM1,CA2,IGFBP3,THY1,COL3A1,LEFTY2,FRZB,DDIT4,GPNMB,C1QTNF3,COL8A1,NRP1,RRM2,APOE,MELK,BMP6,GPR137B,IRF8,NUSAP1,CRIP2,DLGAP5,UBE2C,PRC1,SYK,LIMCH1,DKK2,NCL,NCAPG,RIPK2,UBR5,RNF19A,NOTCH3,CPNE3,CYTH3,E2F5,BTK,SPAG5,FAM49B,CD4,AURKA,RCN3,DTL,SMC4,CCNB1,ITGB2,DYRK2,NCAPG2,CD300A,KALRN,CDH13,LPGAT1,E2F3,BIRC5,LYN,EHD3,INS…
chromosome segregation	GO:BP	Up	2.47388e-08	344	19	TRUE	TOP2A,CDC20,MKI67,KIF4A,NUSAP1,DLGAP5,UBE2C,PRC1,CENPF,NCAPG,BUB1B,BUB1,SPAG5,SMC4,CCNB1,NCAPG2,BIRC5,RACGAP1,KIF2C
positive regulation of biological process	GO:BP	Up	2.95912e-08	6224	87	TRUE	COMP,SFRP4,PRR16,CXCL14,INHBA,FAP,NOX4,TOP2A,TPX2,COL1A1,THBS2,CDC20,WNT5A,SPP1,ESM1,CA2,FPR3,IGFBP3,THY1,COL3A1,LEFTY2,FRZB,DDIT4,GPNMB,C1QTNF3,COL8A1,NRP1,RRM2,APOE,MELK,BMP6,GPR137B,IRF8,NUSAP1,CRIP2,DLGAP5,UBE2C,PRC1,SYK,LIMCH1,DKK2,CYBB,NCL,NCAPG,RIPK2,UBR5,RNF19A,NOTCH3,CPNE3,CYTH3,FCER1G,E2F5,BTK,SPAG5,FAM49B,CD4,AURKA,RCN3,DTL,SMC4,CCNB1,ITGB2,DYRK2,NCAPG2,CD300A,KALRN,CDH13,LPGAT1,E2F3,B…
regulation of cell cycle	GO:BP	Up	4.27323e-08	1089	32	TRUE	INHBA,FAP,TPX2,CDC20,WNT5A,GPNMB,MKI67,RRM2,KIF20A,NUSAP1,DLGAP5,UBE2C,PRC1,CENPF,KIF11,NCAPG,BUB1B,BUB1,E2F5,CDKN3,SPAG5,AURKA,RBL1,DTL,SMC4,CCNB1,NCAPG2,KIF15,BIRC5,RACGAP1,CDK4,CHEK2
negative regulation of cellular process	GO:BP	Up	6.82135e-08	4856	74	TRUE	COMP,SFRP4,SLPI,ASPN,CXCL14,INHBA,FAP,NOX4,TOP2A,TPX2,COL1A1,CDC20,WNT5A,SPP1,IGFBP3,THY1,COL3A1,FRZB,ARHGDIG,DDIT4,GPNMB,RGS5,C1QTNF3,NRP1,COL5A2,APOE,MCTP1,ZNF706,BMP6,GPR137B,IRF8,RGS11,LIMCH1,DKK2,CENPF,TYMS,NCL,BHLHE41,FRY,PBK,UBR5,NOTCH3,PTPN12,BUB1B,BUB1,BTK,CDKN3,FAM49B,AURKA,PUS7,RBL1,HELLS,DTL,CCNB1,ITGB2,DYRK2,NCAPG2,CD300A,KALRN,CDH13,E2F3,BIRC5,LYN,MAFB,LPCAT1,RYK,ZHX3,MAP4K4,CPNE1,A…
regulation of signaling	GO:BP	Up	8.16389e-08	3351	59	TRUE	SFRP4,ASPN,INHBA,NOX4,COL1A1,CDC20,WNT5A,SPP1,ESM1,CA2,IGFBP3,THY1,COL3A1,LEFTY2,FRZB,CDH11,DDIT4,GPNMB,RGS5,C1QTNF3,NRP1,APOE,MCTP1,BMP6,GPR137B,RGS11,SYK,DKK2,RIPK2,PBK,UBR5,RNF19A,CYTH3,PTPN12,APBA2,RAI14,FAM49B,CD4,AURKA,HELLS,RCN3,CCNB1,DYRK2,NCAPG2,CD300A,KALRN,CDH13,BIRC5,LYN,EHD3,TIAM1,CYFIP2,RACGAP1,RYK,MAP4K4,CPNE1,ADA,CDK4,CHEK2
nuclear chromosome segregation	GO:BP	Up	8.98137e-08	284	17	TRUE	TOP2A,CDC20,KIF4A,NUSAP1,DLGAP5,UBE2C,PRC1,CENPF,NCAPG,BUB1B,BUB1,SPAG5,SMC4,CCNB1,NCAPG2,RACGAP1,KIF2C
cell communication	GO:BP	Up	1.35995e-07	6508	88	TRUE	COMP,SFRP4,ITGBL1,ASPN,CXCL14,FCGR2A,INHBA,NOX4,COL1A1,CDC20,WNT5A,SPP1,ESM1,CA2,FPR3,IGFBP3,THY1,COL3A1,LEFTY2,FRZB,CDH11,ARHGDIG,DDIT4,GPNMB,RGS5,C1QTNF3,NRP1,APOE,MCTP1,MELK,BMP6,GPR137B,IRF8,PCDHB6,STC2,RGS11,SYK,DKK2,CYBB,CENPF,LTBP2,RIPK2,PBK,UBR5,RNF19A,NOTCH3,CPNE3,CYTH3,PTPN12,BUB1B,BUB1,APBA2,FCER1G,RAI14,BTK,FAM49B,CD4,AURKA,HELLS,RCN3,DTL,CCNB1,ITGB2,DYRK2,SHCBP1,NCAPG2,CD300A,KALRN,C…
regulation of cell communication	GO:BP	Up	2.1819e-07	3336	58	TRUE	SFRP4,ASPN,INHBA,NOX4,COL1A1,CDC20,WNT5A,SPP1,ESM1,CA2,IGFBP3,THY1,COL3A1,LEFTY2,FRZB,CDH11,DDIT4,GPNMB,RGS5,C1QTNF3,NRP1,APOE,MCTP1,BMP6,GPR137B,RGS11,SYK,DKK2,RIPK2,PBK,UBR5,RNF19A,CYTH3,PTPN12,APBA2,RAI14,FAM49B,CD4,AURKA,HELLS,RCN3,CCNB1,DYRK2,NCAPG2,CD300A,KALRN,CDH13,BIRC5,LYN,TIAM1,CYFIP2,RACGAP1,RYK,MAP4K4,CPNE1,ADA,CDK4,CHEK2
regulation of chromosome segregation	GO:BP	Up	2.76074e-07	96	11	TRUE	MKI67,DLGAP5,UBE2C,CENPF,NCAPG,BUB1B,BUB1,SMC4,CCNB1,NCAPG2,KIF2C
microtubule cytoskeleton organization involved in mitosis	GO:BP	Up	3.51239e-07	157	13	TRUE	TPX2,CDC20,KIF4A,NUSAP1,DLGAP5,PRC1,KIF11,AURKA,CCNB1,KIF15,RACGAP1,PCNT,CHEK2
mitotic spindle organization	GO:BP	Up	3.8696e-07	127	12	TRUE	TPX2,CDC20,KIF4A,DLGAP5,PRC1,KIF11,AURKA,CCNB1,KIF15,RACGAP1,PCNT,CHEK2
cell population proliferation	GO:BP	Up	4.31609e-07	1958	42	TRUE	COMP,SFRP4,INHBA,FAP,NOX4,CDC20,WNT5A,ESM1,IGFBP3,COL3A1,FRZB,GPNMB,COL8A1,NRP1,MKI67,APOE,MELK,BMP6,CRIP2,PRC1,SYK,RIPK2,NOTCH3,BUB1,BTK,CDKN3,HELLS,CCNB1,SHCBP1,NCAPG2,CD300A,CDH13,E2F3,BIRC5,LYN,INSL4,TIAM1,RACGAP1,RYK,ADA,CDK4,DNMT1
signal transduction	GO:BP	Up	5.17935e-07	5957	82	FALSE	COMP,SFRP4,ITGBL1,ASPN,CXCL14,FCGR2A,INHBA,NOX4,COL1A1,WNT5A,SPP1,ESM1,CA2,FPR3,IGFBP3,THY1,COL3A1,LEFTY2,FRZB,ARHGDIG,DDIT4,GPNMB,RGS5,C1QTNF3,NRP1,APOE,MCTP1,MELK,BMP6,GPR137B,IRF8,STC2,RGS11,SYK,DKK2,CYBB,CENPF,LTBP2,RIPK2,PBK,UBR5,NOTCH3,CPNE3,CYTH3,PTPN12,BUB1B,BUB1,FCER1G,RAI14,BTK,FAM49B,CD4,AURKA,HELLS,RCN3,DTL,CCNB1,ITGB2,DYRK2,SHCBP1,NCAPG2,CD300A,KALRN,CDH13,LYN,INSL4,TIAM1,CYFIP2,RACG…
phosphate-containing compound metabolic process	GO:BP	Up	7.63946e-07	2781	51	TRUE	INHBA,NOX4,TPX2,WNT5A,IGFBP3,THY1,LEFTY2,DDIT4,GPNMB,NRP1,RRM2,APOE,MELK,BMP6,SYK,LIMCH1,TYMS,RIPK2,ACAT1,PBK,TK1,CPNE3,PTPN12,BUB1B,BUB1,BTK,CDKN3,CD4,AURKA,RBL1,CCNB1,ITGB2,DYRK2,GMPS,NCAPG2,CD300A,KALRN,LPGAT1,BIRC5,LYN,PTDSS1,LPCAT1,ENTPD1,RYK,INPP4A,MAP4K4,ADA,CDK4,ADCY9,CHEK2,UNG
phosphorus metabolic process	GO:BP	Up	1.01137e-06	2803	51	TRUE	INHBA,NOX4,TPX2,WNT5A,IGFBP3,THY1,LEFTY2,DDIT4,GPNMB,NRP1,RRM2,APOE,MELK,BMP6,SYK,LIMCH1,TYMS,RIPK2,ACAT1,PBK,TK1,CPNE3,PTPN12,BUB1B,BUB1,BTK,CDKN3,CD4,AURKA,RBL1,CCNB1,ITGB2,DYRK2,GMPS,NCAPG2,CD300A,KALRN,LPGAT1,BIRC5,LYN,PTDSS1,LPCAT1,ENTPD1,RYK,INPP4A,MAP4K4,ADA,CDK4,ADCY9,CHEK2,UNG
multicellular organismal process	GO:BP	Up	1.04449e-06	7354	93	TRUE	COMP,SFRP4,F5,COL10A1,VCAN,ASPN,INHBA,FAP,NOX4,TOP2A,COL1A1,THBS2,CDC20,WNT5A,SPP1,ESM1,HOXC6,BGN,IGFBP3,THY1,COL3A1,FRZB,CDH11,ARHGDIG,DDIT4,GPNMB,C1QTNF3,COL8A1,NRP1,COL5A2,RRM2,APOE,ZNF706,MELK,BMP6,GPR137B,IRF8,CRIP2,PCDHB6,STC2,SYK,FKBP10,DKK2,CYBB,CENPF,TYMS,NCL,BHLHE41,RIPK2,SLCO2B1,ACAT1,FRY,PLXDC1,NOTCH3,APBA2,FCER1G,RAI14,BTK,ASF1B,FAM49B,CD4,AURKA,PUS7,HELLS,RCN3,CCNB1,ABCC5,ITGB2,NCAP…
positive regulation of cell cycle process	GO:BP	Up	1.13092e-06	248	15	TRUE	WNT5A,RRM2,NUSAP1,DLGAP5,UBE2C,NCAPG,SPAG5,AURKA,DTL,SMC4,CCNB1,NCAPG2,RACGAP1,CDK4,CHEK2
regulation of biological process	GO:BP	Up	1.47508e-06	12276	128	TRUE	COMP,SFRP4,ITGBL1,SLPI,PRR16,ASPN,CXCL14,FCGR2A,INHBA,FAP,NOX4,TOP2A,TPX2,COL1A1,THBS2,CDC20,WNT5A,SPP1,ESM1,HOXC6,CA2,FPR3,IGFBP3,THY1,COL3A1,LEFTY2,FRZB,CDH11,KHDRBS3,ARHGDIG,DDIT4,GPNMB,RGS5,C1QTNF3,COL8A1,NRP1,COL5A2,MKI67,RRM2,KIF20A,APOE,MCTP1,ZNF706,MELK,BMP6,GPR137B,IRF8,NUSAP1,CRIP2,DLGAP5,UBE2C,PRC1,STC2,RGS11,SYK,LIMCH1,DKK2,CYBB,CENPF,TYMS,NCL,LTBP2,BHLHE41,KIF11,NCAPG,RIPK2,FRY,PBK,U…
protein phosphorylation	GO:BP	Up	2.64761e-06	1587	36	TRUE	INHBA,NOX4,TPX2,WNT5A,IGFBP3,THY1,LEFTY2,DDIT4,GPNMB,NRP1,APOE,MELK,BMP6,SYK,LIMCH1,RIPK2,PBK,CPNE3,BUB1B,BUB1,BTK,CDKN3,CD4,AURKA,CCNB1,ITGB2,DYRK2,NCAPG2,CD300A,KALRN,BIRC5,LYN,RYK,MAP4K4,CDK4,CHEK2
spindle organization	GO:BP	Up	4.22334e-06	192	13	TRUE	TPX2,CDC20,KIF4A,DLGAP5,PRC1,KIF11,SPAG5,AURKA,CCNB1,KIF15,RACGAP1,PCNT,CHEK2
chromosome separation	GO:BP	Up	7.48709e-06	100	10	TRUE	TOP2A,DLGAP5,UBE2C,CENPF,NCAPG,BUB1B,BUB1,SMC4,CCNB1,NCAPG2
biological regulation	GO:BP	Up	8.15525e-06	13001	131	TRUE	COMP,SFRP4,F5,ITGBL1,SLPI,PRR16,ASPN,CXCL14,FCGR2A,INHBA,FAP,NOX4,TOP2A,TPX2,COL1A1,THBS2,CDC20,WNT5A,SPP1,ESM1,HOXC6,CA2,FPR3,IGFBP3,THY1,COL3A1,LEFTY2,FRZB,CDH11,KHDRBS3,ARHGDIG,DDIT4,GPNMB,RGS5,C1QTNF3,COL8A1,NRP1,COL5A2,MKI67,RRM2,KIF20A,APOE,MCTP1,ZNF706,MELK,BMP6,GPR137B,IRF8,NUSAP1,CRIP2,DLGAP5,UBE2C,PRC1,STC2,RGS11,SYK,LIMCH1,DKK2,CYBB,CENPF,TYMS,NCL,LTBP2,BHLHE41,KIF11,NCAPG,RIPK2,FRY,PB…
cellular response to stimulus	GO:BP	Up	1.04265e-05	7399	91	TRUE	COMP,SFRP4,ITGBL1,ASPN,CXCL14,FCGR2A,INHBA,NOX4,TOP2A,COL1A1,WNT5A,SPP1,ESM1,CA2,FPR3,IGFBP3,THY1,COL3A1,LEFTY2,FRZB,ARHGDIG,DDIT4,GPNMB,RGS5,C1QTNF3,NRP1,COL5A2,APOE,MCTP1,MELK,BMP6,GPR137B,IRF8,STC2,RGS11,SYK,DKK2,MCM4,CYBB,CENPF,NCL,LTBP2,RIPK2,PBK,UBR5,NOTCH3,CPNE3,CYTH3,PTPN12,BUB1B,BUB1,FCER1G,RAI14,BTK,FAM49B,CD4,AURKA,RBL1,HELLS,RCN3,DTL,CCNB1,ITGB2,DYRK2,SHCBP1,NCAPG2,CD300A,EXO1,KALRN,C…
intracellular signal transduction	GO:BP	Up	1.12477e-05	2629	47	TRUE	NOX4,WNT5A,IGFBP3,COL3A1,ARHGDIG,DDIT4,GPNMB,C1QTNF3,NRP1,APOE,MCTP1,MELK,GPR137B,RGS11,SYK,CENPF,RIPK2,PBK,CYTH3,BUB1B,BUB1,RAI14,BTK,FAM49B,CD4,AURKA,HELLS,RCN3,DTL,CCNB1,DYRK2,CD300A,KALRN,CDH13,LYN,TIAM1,RACGAP1,RYK,MAP4K4,ADAP2,CPNE1,ADA,MSH6,ADCY9,CHEK2,DNMT1,FARP2
regulation of chromosome separation	GO:BP	Up	1.13872e-05	77	9	TRUE	DLGAP5,UBE2C,CENPF,NCAPG,BUB1B,BUB1,SMC4,CCNB1,NCAPG2
regulation of cellular component organization	GO:BP	Up	1.23779e-05	2276	43	TRUE	SFRP4,INHBA,FAP,TOP2A,TPX2,THBS2,CDC20,WNT5A,SPP1,IGFBP3,THY1,FRZB,NRP1,MKI67,APOE,MCTP1,BMP6,NUSAP1,DLGAP5,UBE2C,SYK,LIMCH1,CENPF,NCAPG,BUB1B,BUB1,SPAG5,FAM49B,AURKA,SMC4,CCNB1,CD300A,KALRN,CDH13,KIF15,LYN,EHD3,TIAM1,CYFIP2,RYK,MAP4K4,DNMT1,FARP2
regulation of signal transduction	GO:BP	Up	1.74731e-05	2947	50	TRUE	SFRP4,ASPN,INHBA,NOX4,COL1A1,WNT5A,ESM1,IGFBP3,THY1,COL3A1,LEFTY2,FRZB,DDIT4,GPNMB,RGS5,C1QTNF3,NRP1,APOE,BMP6,GPR137B,RGS11,SYK,DKK2,RIPK2,PBK,UBR5,CYTH3,PTPN12,RAI14,FAM49B,CD4,AURKA,HELLS,RCN3,CCNB1,DYRK2,NCAPG2,CD300A,KALRN,CDH13,LYN,TIAM1,CYFIP2,RACGAP1,RYK,MAP4K4,CPNE1,ADA,CDK4,CHEK2
enzyme-linked receptor protein signaling pathway	GO:BP	Up	1.8534e-05	951	26	FALSE	COMP,SFRP4,ASPN,INHBA,COL1A1,WNT5A,ESM1,IGFBP3,COL3A1,LEFTY2,DDIT4,NRP1,BMP6,SYK,LTBP2,CPNE3,PTPN12,CD4,SHCBP1,KALRN,CDH13,LYN,TIAM1,CYFIP2,RYK,CDK4
phosphorylation	GO:BP	Up	2.0753e-05	1882	38	TRUE	INHBA,NOX4,TPX2,WNT5A,IGFBP3,THY1,LEFTY2,DDIT4,GPNMB,NRP1,APOE,MELK,BMP6,SYK,LIMCH1,RIPK2,PBK,TK1,CPNE3,BUB1B,BUB1,BTK,CDKN3,CD4,AURKA,RBL1,CCNB1,ITGB2,DYRK2,NCAPG2,CD300A,KALRN,BIRC5,LYN,RYK,MAP4K4,CDK4,CHEK2
cell adhesion	GO:BP	Up	2.62752e-05	1489	33	FALSE	COMP,ITGBL1,VCAN,FAP,COL1A1,THBS2,WNT5A,SPP1,THY1,COL3A1,CDH11,ARHGDIG,GPNMB,COL8A1,NRP1,BMP6,PCDHB6,SYK,LIMCH1,RIPK2,CYTH3,FAM49B,CD4,ITGB2,CD300A,CDH13,LYN,TIAM1,CYFIP2,ENTPD1,MAP4K4,ADA,FARP2
regulation of developmental process	GO:BP	Up	2.64881e-05	2425	44	TRUE	COMP,SFRP4,ASPN,CXCL14,INHBA,COL1A1,THBS2,CDC20,WNT5A,SPP1,IGFBP3,THY1,FRZB,GPNMB,NRP1,COL5A2,APOE,ZNF706,BMP6,GPR137B,STC2,SYK,CYBB,CENPF,BHLHE41,RIPK2,NOTCH3,BTK,FAM49B,CD4,AURKA,PUS7,ITGB2,KALRN,LYN,MAFB,TIAM1,RACGAP1,RYK,ZHX3,CPNE1,ADA,CDK4,DNMT1
regulation of response to stimulus	GO:BP	Up	3.12653e-05	3895	59	TRUE	SFRP4,ASPN,CXCL14,FCGR2A,INHBA,FAP,NOX4,COL1A1,WNT5A,SPP1,ESM1,FPR3,IGFBP3,THY1,COL3A1,LEFTY2,FRZB,DDIT4,GPNMB,RGS5,C1QTNF3,NRP1,APOE,MCTP1,BMP6,GPR137B,RGS11,SYK,DKK2,RIPK2,PBK,UBR5,CYTH3,PTPN12,FCER1G,RAI14,BTK,FAM49B,CD4,AURKA,HELLS,RCN3,CCNB1,ITGB2,DYRK2,NCAPG2,CD300A,KALRN,CDH13,LYN,TIAM1,CYFIP2,RACGAP1,RYK,MAP4K4,CPNE1,ADA,CDK4,CHEK2
negative regulation of biological process	GO:BP	Up	3.46555e-05	5876	77	FALSE	COMP,SFRP4,SLPI,ASPN,CXCL14,INHBA,FAP,NOX4,TOP2A,TPX2,COL1A1,THBS2,CDC20,WNT5A,SPP1,IGFBP3,THY1,COL3A1,FRZB,ARHGDIG,DDIT4,GPNMB,RGS5,C1QTNF3,NRP1,COL5A2,APOE,MCTP1,ZNF706,BMP6,GPR137B,IRF8,STC2,RGS11,SYK,LIMCH1,DKK2,CENPF,TYMS,NCL,BHLHE41,FRY,PBK,UBR5,NOTCH3,PTPN12,BUB1B,BUB1,BTK,CDKN3,FAM49B,AURKA,PUS7,RBL1,HELLS,DTL,CCNB1,ITGB2,DYRK2,NCAPG2,CD300A,KALRN,CDH13,E2F3,BIRC5,LYN,MAFB,LPCAT1,RYK,ZHX3…
peptidyl-tyrosine phosphorylation	GO:BP	Up	4.115e-05	373	16	FALSE	NOX4,THY1,NRP1,MELK,BMP6,SYK,RIPK2,PBK,BTK,CD4,ITGB2,DYRK2,NCAPG2,CD300A,LYN,RYK
peptidyl-tyrosine modification	GO:BP	Up	4.60085e-05	376	16	FALSE	NOX4,THY1,NRP1,MELK,BMP6,SYK,RIPK2,PBK,BTK,CD4,ITGB2,DYRK2,NCAPG2,CD300A,LYN,RYK
spindle assembly	GO:BP	Up	5.17913e-05	122	10	TRUE	TPX2,CDC20,KIF4A,PRC1,KIF11,SPAG5,AURKA,KIF15,RACGAP1,CHEK2
mitotic cell cycle phase transition	GO:BP	Up	6.74768e-05	440	17	TRUE	INHBA,GPNMB,RRM2,MELK,DLGAP5,UBE2C,CENPF,BUB1B,BUB1,CDKN3,AURKA,RBL1,DTL,CCNB1,E2F3,CDK4,CHEK2
positive regulation of cell cycle	GO:BP	Up	0.0001048	347	15	TRUE	WNT5A,RRM2,NUSAP1,DLGAP5,UBE2C,NCAPG,SPAG5,AURKA,DTL,SMC4,CCNB1,NCAPG2,RACGAP1,CDK4,CHEK2
mitotic spindle assembly	GO:BP	Up	0.000109289	71	8	FALSE	TPX2,CDC20,KIF4A,PRC1,KIF11,KIF15,RACGAP1,CHEK2
chromosome organization	GO:BP	Up	0.000160023	1059	26	TRUE	TOP2A,CDC20,MKI67,KIF4A,NUSAP1,DLGAP5,UBE2C,PRC1,MCM4,CENPF,NCAPG,BUB1B,BUB1,SPAG5,ASF1B,RBL1,HELLS,SMC4,CCNB1,NCAPG2,EXO1,ERCC6L,RACGAP1,KIF2C,MCM6,DNMT1
regulation of mitotic cell cycle	GO:BP	Up	0.000202835	475	17	TRUE	INHBA,GPNMB,MKI67,RRM2,NUSAP1,DLGAP5,UBE2C,CENPF,BUB1B,BUB1,AURKA,RBL1,DTL,CCNB1,BIRC5,CDK4,CHEK2
regulation of nuclear division	GO:BP	Up	0.000205503	141	10	TRUE	CDC20,WNT5A,MKI67,NUSAP1,DLGAP5,CENPF,BUB1B,BUB1,AURKA,CCNB1
regulation of mitotic cell cycle phase transition	GO:BP	Up	0.000255907	320	14	TRUE	INHBA,GPNMB,RRM2,DLGAP5,UBE2C,CENPF,BUB1B,BUB1,AURKA,RBL1,DTL,CCNB1,CDK4,CHEK2
response to stimulus	GO:BP	Up	0.000264935	8885	99	TRUE	COMP,SFRP4,F5,ITGBL1,SLPI,ASPN,CXCL14,FCGR2A,INHBA,FAP,NOX4,TOP2A,COL1A1,WNT5A,SPP1,ESM1,CA2,FPR3,IGFBP3,THY1,COL3A1,LEFTY2,FRZB,ARHGDIG,DDIT4,GPNMB,RGS5,C1QTNF3,NRP1,COL5A2,APOE,MCTP1,MELK,BMP6,GPR137B,IRF8,STC2,RGS11,SYK,FKBP10,DKK2,MCM4,CYBB,CENPF,TYMS,NCL,LTBP2,RNASE6,RIPK2,ACAT1,PBK,UBR5,NOTCH3,CPNE3,CYTH3,PTPN12,BUB1B,BUB1,FCER1G,RAI14,BTK,FAM49B,CD4,AURKA,RBL1,HELLS,RCN3,DTL,CCNB1,ITGB2,DY…
regulation of catalytic activity	GO:BP	Up	0.000270224	2345	41	TRUE	SLPI,NOX4,TPX2,CDC20,WNT5A,IGFBP3,THY1,ARHGDIG,RGS5,NRP1,APOE,GPR137B,UBE2C,RGS11,SYK,RIPK2,FRY,CYTH3,BUB1B,BTK,CDKN3,CD4,RBL1,RCN3,CCNB1,ITGB2,ASAP2,NCAPG2,CD300A,KALRN,BIRC5,LYN,TIAM1,CYFIP2,RACGAP1,RYK,MAP4K4,ADAP2,CDK4,MSH6,FARP2
regulation of protein metabolic process	GO:BP	Up	0.000288056	2536	43	TRUE	SLPI,PRR16,INHBA,NOX4,TPX2,CDC20,WNT5A,IGFBP3,THY1,LEFTY2,DDIT4,GPNMB,NRP1,APOE,ZNF706,BMP6,UBE2C,SYK,LIMCH1,TYMS,NCL,RIPK2,FRY,PBK,UBR5,RNF19A,BUB1B,CDKN3,CD4,AURKA,PUS7,RCN3,DTL,CCNB1,ITGB2,NCAPG2,CD300A,BIRC5,LYN,CYFIP2,LPCAT1,CHEK2,DNMT1
regulation of cell population proliferation	GO:BP	Up	0.000335167	1658	33	TRUE	COMP,SFRP4,INHBA,FAP,NOX4,CDC20,WNT5A,ESM1,IGFBP3,FRZB,GPNMB,NRP1,APOE,BMP6,CRIP2,PRC1,SYK,RIPK2,NOTCH3,BTK,CDKN3,CCNB1,SHCBP1,CD300A,CDH13,E2F3,BIRC5,LYN,INSL4,TIAM1,ADA,CDK4,DNMT1
regulation of cellular protein metabolic process	GO:BP	Up	0.000360451	2370	41	TRUE	SLPI,PRR16,INHBA,NOX4,TPX2,CDC20,WNT5A,IGFBP3,THY1,LEFTY2,DDIT4,GPNMB,NRP1,APOE,ZNF706,BMP6,UBE2C,SYK,LIMCH1,TYMS,NCL,RIPK2,FRY,PBK,UBR5,RNF19A,BUB1B,CDKN3,CD4,AURKA,PUS7,RCN3,CCNB1,ITGB2,NCAPG2,CD300A,BIRC5,LYN,CYFIP2,CHEK2,DNMT1
microtubule cytoskeleton organization	GO:BP	Up	0.000497465	630	19	TRUE	TPX2,CDC20,KIF20A,KIF4A,NUSAP1,DLGAP5,PRC1,KIF11,RNF19A,SPAG5,AURKA,CCNB1,SPAG1,KIF15,BIRC5,RACGAP1,KIF2C,PCNT,CHEK2
regulation of intracellular signal transduction	GO:BP	Up	0.00052729	1691	33	FALSE	NOX4,WNT5A,IGFBP3,COL3A1,DDIT4,GPNMB,C1QTNF3,NRP1,APOE,GPR137B,SYK,RIPK2,PBK,CYTH3,RAI14,FAM49B,CD4,AURKA,HELLS,RCN3,CCNB1,DYRK2,CD300A,KALRN,CDH13,LYN,TIAM1,RACGAP1,RYK,MAP4K4,CPNE1,ADA,CHEK2
cell surface receptor signaling pathway	GO:BP	Up	0.000706821	2811	45	FALSE	COMP,SFRP4,ITGBL1,ASPN,FCGR2A,INHBA,COL1A1,WNT5A,ESM1,FPR3,IGFBP3,THY1,COL3A1,LEFTY2,FRZB,DDIT4,NRP1,APOE,BMP6,IRF8,SYK,DKK2,LTBP2,RIPK2,UBR5,NOTCH3,CPNE3,PTPN12,FCER1G,BTK,CD4,ITGB2,DYRK2,SHCBP1,CD300A,KALRN,CDH13,LYN,TIAM1,CYFIP2,RYK,CPNE1,ADA,CDK4,FARP2
response to organic substance	GO:BP	Up	0.00073192	3010	47	TRUE	COMP,SFRP4,F5,SLPI,ASPN,INHBA,NOX4,COL1A1,WNT5A,SPP1,CA2,COL3A1,LEFTY2,DDIT4,NRP1,COL5A2,APOE,BMP6,IRF8,STC2,SYK,CYBB,TYMS,NCL,LTBP2,RIPK2,ACAT1,UBR5,CPNE3,PTPN12,FCER1G,BTK,FAM49B,CD4,HELLS,RCN3,ITGB2,SHCBP1,CDH13,BIRC5,LYN,CYFIP2,CPNE1,ADA,CDK4,CHEK2,DNMT1
response to endogenous stimulus	GO:BP	Up	0.000847441	1557	31	TRUE	COMP,SFRP4,ASPN,INHBA,COL1A1,WNT5A,SPP1,CA2,COL3A1,LEFTY2,DDIT4,COL5A2,APOE,BMP6,STC2,SYK,CYBB,TYMS,NCL,LTBP2,RIPK2,ACAT1,UBR5,PTPN12,FCER1G,ITGB2,SHCBP1,CDH13,LYN,CDK4,DNMT1
vasculature development	GO:BP	Up	0.0010992	731	20	FALSE	COMP,FAP,COL1A1,THBS2,WNT5A,ESM1,THY1,COL3A1,GPNMB,COL8A1,NRP1,APOE,SYK,FKBP10,CYBB,NCL,PLXDC1,NOTCH3,CDH13,DNMT1
cell cycle phase transition	GO:BP	Up	0.00116507	538	17	TRUE	INHBA,GPNMB,RRM2,MELK,DLGAP5,UBE2C,CENPF,BUB1B,BUB1,CDKN3,AURKA,RBL1,DTL,CCNB1,E2F3,CDK4,CHEK2
regulation of cell adhesion	GO:BP	Up	0.00132994	740	20	FALSE	COL1A1,WNT5A,THY1,ARHGDIG,GPNMB,COL8A1,NRP1,BMP6,SYK,LIMCH1,RIPK2,CYTH3,FAM49B,CD4,ITGB2,CD300A,CDH13,LYN,MAP4K4,ADA
transmembrane receptor protein tyrosine kinase signaling pathway	GO:BP	Up	0.00154193	613	18	FALSE	COL1A1,WNT5A,ESM1,IGFBP3,DDIT4,NRP1,SYK,CPNE3,PTPN12,CD4,SHCBP1,KALRN,CDH13,LYN,TIAM1,CYFIP2,RYK,CDK4
blood vessel morphogenesis	GO:BP	Up	0.00154193	613	18	FALSE	COMP,FAP,THBS2,WNT5A,ESM1,THY1,COL3A1,GPNMB,COL8A1,NRP1,APOE,SYK,FKBP10,CYBB,NCL,PLXDC1,NOTCH3,CDH13
regulation of protein modification process	GO:BP	Up	0.00177728	1527	30	TRUE	INHBA,NOX4,TPX2,CDC20,WNT5A,IGFBP3,THY1,LEFTY2,DDIT4,GPNMB,NRP1,APOE,BMP6,UBE2C,SYK,LIMCH1,RIPK2,FRY,PBK,UBR5,BUB1B,CDKN3,CD4,CCNB1,ITGB2,NCAPG2,CD300A,LYN,CHEK2,DNMT1
blood vessel development	GO:BP	Up	0.00242084	700	19	FALSE	COMP,FAP,COL1A1,THBS2,WNT5A,ESM1,THY1,COL3A1,GPNMB,COL8A1,NRP1,APOE,SYK,FKBP10,CYBB,NCL,PLXDC1,NOTCH3,CDH13
regulation of cell differentiation	GO:BP	Up	0.00242117	1550	30	FALSE	SFRP4,CXCL14,INHBA,COL1A1,WNT5A,SPP1,IGFBP3,THY1,FRZB,NRP1,COL5A2,BMP6,GPR137B,SYK,BHLHE41,RIPK2,NOTCH3,BTK,CD4,AURKA,PUS7,KALRN,LYN,MAFB,TIAM1,RYK,ZHX3,CPNE1,ADA,DNMT1
cellular macromolecule metabolic process	GO:BP	Up	0.00272458	5766	71	TRUE	SLPI,PRR16,INHBA,FAP,NOX4,TOP2A,TPX2,CDC20,WNT5A,BGN,IGFBP3,THY1,COL3A1,LEFTY2,DDIT4,GPNMB,NRP1,RRM2,APOE,ZNF706,MELK,BMP6,UBE2C,SYK,FKBP10,LIMCH1,MCM4,CENPF,TYMS,NCL,RNASE6,RIPK2,FRY,PBK,UBR5,RNF19A,TK1,CPNE3,PTPN12,BUB1B,BUB1,BTK,CDKN3,CD4,AURKA,PUS7,HELLS,RCN3,DTL,CCNB1,ITGB2,DYRK2,NCAPG2,CD300A,MRPL24,EXO1,KALRN,BIRC5,LYN,EHD3,CYFIP2,RYK,RNF130,MAP4K4,MCM6,CDK4,MSH6,CHEK2,UBE3C,UNG,DNMT1
regulation of molecular function	GO:BP	Up	0.00275409	3050	46	TRUE	SFRP4,SLPI,NOX4,TPX2,CDC20,WNT5A,IGFBP3,THY1,ARHGDIG,RGS5,NRP1,APOE,GPR137B,UBE2C,RGS11,SYK,DKK2,RIPK2,FRY,CYTH3,BUB1B,BTK,CDKN3,CD4,AURKA,RBL1,RCN3,CCNB1,ITGB2,ASAP2,NCAPG2,CD300A,KALRN,BIRC5,LYN,EHD3,TIAM1,CYFIP2,RACGAP1,RYK,MAP4K4,ADAP2,CPNE1,CDK4,MSH6,FARP2
programmed cell death	GO:BP	Up	0.00305306	1918	34	TRUE	COMP,SFRP4,INHBA,FAP,TOP2A,TPX2,WNT5A,IGFBP3,FRZB,DDIT4,NRP1,APOE,MELK,SYK,RIPK2,BUB1B,BUB1,RAI14,BTK,AURKA,HELLS,ITGB2,DYRK2,E2F3,BIRC5,LYN,CYFIP2,RNF130,MAP4K4,ADA,MSH6,CHEK2,UNG,DNMT1
regulation of phosphorylation	GO:BP	Up	0.00334092	1242	26	TRUE	INHBA,NOX4,TPX2,WNT5A,IGFBP3,THY1,LEFTY2,DDIT4,GPNMB,NRP1,APOE,BMP6,SYK,LIMCH1,RIPK2,PBK,CDKN3,CD4,RBL1,CCNB1,ITGB2,NCAPG2,CD300A,LYN,RYK,CHEK2
cell activation	GO:BP	Up	0.00393642	1094	24	FALSE	COMP,INHBA,WNT5A,THY1,COL3A1,GPNMB,APOE,GPR137B,IRF8,SYK,RIPK2,FCER1G,BTK,FAM49B,CD4,HELLS,ITGB2,CD300A,EXO1,LYN,MAFB,ADA,MSH6,UNG
regulation of mitotic nuclear division	GO:BP	Up	0.00403112	113	8	TRUE	MKI67,NUSAP1,DLGAP5,CENPF,BUB1B,BUB1,AURKA,CCNB1
regulation of protein phosphorylation	GO:BP	Up	0.00412752	1097	24	TRUE	INHBA,NOX4,TPX2,WNT5A,IGFBP3,THY1,LEFTY2,DDIT4,GPNMB,NRP1,APOE,BMP6,SYK,LIMCH1,RIPK2,PBK,CDKN3,CD4,CCNB1,ITGB2,NCAPG2,CD300A,LYN,CHEK2
response to lipoprotein particle	GO:BP	Up	0.00420237	29	5	FALSE	APOE,SYK,FCER1G,ITGB2,CDH13
negative regulation of response to stimulus	GO:BP	Up	0.00457371	1599	30	FALSE	SFRP4,ASPN,FAP,WNT5A,SPP1,IGFBP3,THY1,COL3A1,FRZB,DDIT4,RGS5,C1QTNF3,NRP1,APOE,MCTP1,RGS11,SYK,DKK2,PBK,UBR5,PTPN12,FAM49B,HELLS,DYRK2,CD300A,LYN,RYK,CPNE1,ADA,CHEK2
apoptotic process	GO:BP	Up	0.00468414	1865	33	TRUE	COMP,SFRP4,INHBA,FAP,TOP2A,TPX2,WNT5A,IGFBP3,FRZB,DDIT4,NRP1,APOE,MELK,RIPK2,BUB1B,BUB1,RAI14,BTK,AURKA,HELLS,ITGB2,DYRK2,E2F3,BIRC5,LYN,CYFIP2,RNF130,MAP4K4,ADA,MSH6,CHEK2,UNG,DNMT1
regulation of cell cycle phase transition	GO:BP	Up	0.00550419	414	14	TRUE	INHBA,GPNMB,RRM2,DLGAP5,UBE2C,CENPF,BUB1B,BUB1,AURKA,RBL1,DTL,CCNB1,CDK4,CHEK2
cell death	GO:BP	Up	0.00634074	2074	35	TRUE	COMP,SFRP4,INHBA,FAP,TOP2A,TPX2,WNT5A,IGFBP3,FRZB,DDIT4,GPNMB,NRP1,APOE,MELK,SYK,RIPK2,BUB1B,BUB1,RAI14,BTK,AURKA,HELLS,ITGB2,DYRK2,E2F3,BIRC5,LYN,CYFIP2,RNF130,MAP4K4,ADA,MSH6,CHEK2,UNG,DNMT1
regulation of peptidyl-tyrosine phosphorylation	GO:BP	Up	0.00674807	255	11	FALSE	NOX4,THY1,NRP1,BMP6,SYK,RIPK2,CD4,ITGB2,NCAPG2,CD300A,LYN
cellular response to lipoprotein particle stimulus	GO:BP	Up	0.00699808	32	5	FALSE	APOE,SYK,FCER1G,ITGB2,CDH13
movement of cell or subcellular component	GO:BP	Up	0.0071392	2085	35	FALSE	ITGBL1,VCAN,CXCL14,FAP,COL1A1,WNT5A,IGFBP3,THY1,COL3A1,DDIT4,GPNMB,NRP1,KIF20A,APOE,MCTP1,KIF4A,DLGAP5,SYK,LIMCH1,KIF11,NOTCH3,CPNE3,FCER1G,FAM49B,ITGB2,CD300A,KALRN,CDH13,KIF15,LYN,TIAM1,RYK,MAP4K4,KIF2C,ADA
regulation of phosphate metabolic process	GO:BP	Up	0.00795904	1386	27	FALSE	INHBA,NOX4,TPX2,WNT5A,IGFBP3,THY1,LEFTY2,DDIT4,GPNMB,NRP1,APOE,BMP6,SYK,LIMCH1,RIPK2,PBK,CDKN3,CD4,RBL1,CCNB1,ITGB2,NCAPG2,CD300A,LYN,LPCAT1,RYK,CHEK2
regulation of phosphorus metabolic process	GO:BP	Up	0.00817428	1388	27	FALSE	INHBA,NOX4,TPX2,WNT5A,IGFBP3,THY1,LEFTY2,DDIT4,GPNMB,NRP1,APOE,BMP6,SYK,LIMCH1,RIPK2,PBK,CDKN3,CD4,RBL1,CCNB1,ITGB2,NCAPG2,CD300A,LYN,LPCAT1,RYK,CHEK2
regulation of chromosome organization	GO:BP	Up	0.00936484	214	10	TRUE	TOP2A,DLGAP5,UBE2C,CENPF,NCAPG,BUB1B,BUB1,SMC4,CCNB1,DNMT1
cell-cell signaling	GO:BP	Up	0.00981094	1661	30	FALSE	SFRP4,CXCL14,INHBA,COL1A1,CDC20,WNT5A,SPP1,CA2,THY1,FRZB,CDH11,GPNMB,C1QTNF3,NRP1,APOE,MCTP1,BMP6,PCDHB6,SYK,DKK2,UBR5,RNF19A,APBA2,ITGB2,KALRN,BIRC5,LYN,INSL4,TIAM1,RYK
animal organ development	GO:BP	Up	0.0105376	3513	49	TRUE	COMP,SFRP4,ASPN,CXCL14,INHBA,NOX4,TOP2A,COL1A1,WNT5A,SPP1,BGN,THY1,COL3A1,FRZB,DDIT4,COL8A1,NRP1,COL5A2,MELK,BMP6,GPR137B,IRF8,CRIP2,STC2,SYK,CENPF,TYMS,RIPK2,ACAT1,PLXDC1,NOTCH3,FCER1G,BTK,CD4,AURKA,PUS7,HELLS,RCN3,NCAPG2,KALRN,LYN,MAFB,TIAM1,LPCAT1,RYK,ADAP2,ADA,CDK4,FARP2
regulation of mitotic metaphase/anaphase transition	GO:BP	Up	0.010642	60	6	TRUE	DLGAP5,UBE2C,CENPF,BUB1B,BUB1,CCNB1
non-membrane-bounded organelle assembly	GO:BP	Up	0.0108117	379	13	TRUE	TPX2,CDC20,KIF4A,DLGAP5,PRC1,CENPF,KIF11,SPAG5,AURKA,KIF15,RACGAP1,CHEK2,FARP2
anatomical structure morphogenesis	GO:BP	Up	0.0108608	2702	41	TRUE	COMP,SFRP4,ASPN,INHBA,FAP,NOX4,COL1A1,THBS2,WNT5A,SPP1,ESM1,CA2,THY1,COL3A1,FRZB,CDH11,GPNMB,COL8A1,NRP1,COL5A2,APOE,BMP6,SYK,FKBP10,CYBB,NCL,FRY,PLXDC1,NOTCH3,FAM49B,AURKA,ITGB2,KALRN,CDH13,MAFB,TIAM1,CYFIP2,RYK,MAP4K4,CPNE1,ADA
cell differentiation	GO:BP	Up	0.0110725	4160	55	TRUE	COMP,SFRP4,VCAN,CXCL14,INHBA,NOX4,TOP2A,COL1A1,CDC20,WNT5A,SPP1,IGFBP3,THY1,COL3A1,FRZB,CDH11,DDIT4,C1QTNF3,COL8A1,NRP1,COL5A2,APOE,BMP6,GPR137B,IRF8,SYK,CENPF,TYMS,BHLHE41,RIPK2,FRY,NOTCH3,FCER1G,RAI14,BTK,ASF1B,CD4,AURKA,PUS7,RBL1,ITGB2,NCAPG2,KALRN,LYN,MAFB,TIAM1,CYFIP2,RACGAP1,RYK,ZHX3,MAP4K4,CPNE1,ADA,DNMT1,FARP2
positive regulation of cell population proliferation	GO:BP	Up	0.0115687	929	21	FALSE	COMP,CDC20,WNT5A,ESM1,NRP1,BMP6,CRIP2,PRC1,SYK,RIPK2,NOTCH3,CCNB1,CDH13,E2F3,BIRC5,LYN,INSL4,TIAM1,ADA,CDK4,DNMT1
positive regulation of cell adhesion	GO:BP	Up	0.01166	442	14	FALSE	WNT5A,THY1,COL8A1,NRP1,SYK,RIPK2,CYTH3,FAM49B,CD4,ITGB2,CDH13,LYN,MAP4K4,ADA
metaphase/anaphase transition of mitotic cell cycle	GO:BP	Up	0.0129074	62	6	TRUE	DLGAP5,UBE2C,CENPF,BUB1B,BUB1,CCNB1
cellular developmental process	GO:BP	Up	0.0132234	4184	55	TRUE	COMP,SFRP4,VCAN,CXCL14,INHBA,NOX4,TOP2A,COL1A1,CDC20,WNT5A,SPP1,IGFBP3,THY1,COL3A1,FRZB,CDH11,DDIT4,C1QTNF3,COL8A1,NRP1,COL5A2,APOE,BMP6,GPR137B,IRF8,SYK,CENPF,TYMS,BHLHE41,RIPK2,FRY,NOTCH3,FCER1G,RAI14,BTK,ASF1B,CD4,AURKA,PUS7,RBL1,ITGB2,NCAPG2,KALRN,LYN,MAFB,TIAM1,CYFIP2,RACGAP1,RYK,ZHX3,MAP4K4,CPNE1,ADA,DNMT1,FARP2
regulation of multicellular organismal development	GO:BP	Up	0.0141118	1345	26	FALSE	COMP,SFRP4,ASPN,INHBA,THBS2,WNT5A,SPP1,THY1,FRZB,GPNMB,NRP1,BMP6,GPR137B,SYK,CYBB,BHLHE41,RIPK2,BTK,CD4,KALRN,LYN,MAFB,TIAM1,RACGAP1,RYK,ADA
regulation of metaphase/anaphase transition of cell cycle	GO:BP	Up	0.0141785	63	6	TRUE	DLGAP5,UBE2C,CENPF,BUB1B,BUB1,CCNB1
regulation of mitotic sister chromatid separation	GO:BP	Up	0.0155491	64	6	TRUE	DLGAP5,UBE2C,CENPF,BUB1B,BUB1,CCNB1
cellular response to low-density lipoprotein particle stimulus	GO:BP	Up	0.0158041	18	4	FALSE	SYK,FCER1G,ITGB2,CDH13
embryo development	GO:BP	Up	0.0167546	1110	23	TRUE	INHBA,TOP2A,COL1A1,WNT5A,HOXC6,COL3A1,FRZB,ARHGDIG,COL8A1,NRP1,COL5A2,RRM2,FKBP10,APBA2,ASF1B,CCNB1,ITGB2,NCAPG2,MAFB,RACGAP1,ADA,ADCY9,DNMT1
metaphase/anaphase transition of cell cycle	GO:BP	Up	0.0170251	65	6	TRUE	DLGAP5,UBE2C,CENPF,BUB1B,BUB1,CCNB1
leukocyte activation	GO:BP	Up	0.017055	953	21	FALSE	INHBA,WNT5A,THY1,GPNMB,GPR137B,IRF8,SYK,RIPK2,FCER1G,BTK,FAM49B,CD4,HELLS,ITGB2,CD300A,EXO1,LYN,MAFB,ADA,MSH6,UNG
positive regulation of cell communication	GO:BP	Up	0.017588	1711	30	FALSE	SFRP4,INHBA,NOX4,COL1A1,WNT5A,SPP1,ESM1,CA2,IGFBP3,COL3A1,LEFTY2,GPNMB,C1QTNF3,NRP1,APOE,BMP6,GPR137B,SYK,DKK2,RIPK2,UBR5,CD4,CD300A,CDH13,LYN,CYFIP2,RYK,MAP4K4,CPNE1,ADA
positive regulation of signaling	GO:BP	Up	0.0184072	1715	30	FALSE	SFRP4,INHBA,NOX4,COL1A1,WNT5A,SPP1,ESM1,CA2,IGFBP3,COL3A1,LEFTY2,GPNMB,C1QTNF3,NRP1,APOE,BMP6,GPR137B,SYK,DKK2,RIPK2,UBR5,CD4,CD300A,CDH13,LYN,CYFIP2,RYK,MAP4K4,CPNE1,ADA
leukocyte activation involved in immune response	GO:BP	Up	0.0193779	285	11	FALSE	IRF8,SYK,RIPK2,FCER1G,ITGB2,CD300A,EXO1,LYN,ADA,MSH6,UNG
mitotic sister chromatid separation	GO:BP	Up	0.0203178	67	6	TRUE	DLGAP5,UBE2C,CENPF,BUB1B,BUB1,CCNB1
cell activation involved in immune response	GO:BP	Up	0.0220784	289	11	FALSE	IRF8,SYK,RIPK2,FCER1G,ITGB2,CD300A,EXO1,LYN,ADA,MSH6,UNG
cellular response to organic substance	GO:BP	Up	0.0229665	2391	37	TRUE	COMP,SFRP4,ASPN,INHBA,NOX4,COL1A1,WNT5A,SPP1,CA2,COL3A1,LEFTY2,DDIT4,NRP1,COL5A2,BMP6,IRF8,STC2,SYK,CYBB,NCL,LTBP2,RIPK2,UBR5,CPNE3,PTPN12,FCER1G,BTK,CD4,HELLS,SHCBP1,BIRC5,LYN,CYFIP2,CPNE1,CDK4,CHEK2,DNMT1
skeletal system development	GO:BP	Up	0.0231188	535	15	FALSE	COMP,SFRP4,COL10A1,VCAN,COL1A1,WNT5A,HOXC6,BGN,COL3A1,FRZB,CDH11,COL5A2,BMP6,TYMS,RYK
macromolecule modification	GO:BP	Up	0.0234167	3936	52	TRUE	INHBA,NOX4,TPX2,CDC20,WNT5A,BGN,IGFBP3,THY1,COL3A1,LEFTY2,DDIT4,GPNMB,NRP1,APOE,MELK,BMP6,UBE2C,SYK,FKBP10,LIMCH1,RIPK2,FRY,PBK,UBR5,RNF19A,CPNE3,PTPN12,BUB1B,BUB1,BTK,CDKN3,CD4,AURKA,PUS7,HELLS,DTL,CCNB1,ITGB2,DYRK2,NCAPG2,CD300A,KALRN,BIRC5,LYN,RYK,RNF130,MAP4K4,CDK4,CHEK2,UBE3C,UNG,DNMT1
tube development	GO:BP	Up	0.0239273	1054	22	FALSE	COMP,FAP,THBS2,WNT5A,ESM1,THY1,COL3A1,GPNMB,COL8A1,NRP1,APOE,SYK,FKBP10,CYBB,TYMS,NCL,ACAT1,PLXDC1,NOTCH3,RCN3,CDH13,ADA
regulation of organelle organization	GO:BP	Up	0.0246542	1137	23	TRUE	TOP2A,TPX2,CDC20,WNT5A,NRP1,MKI67,NUSAP1,DLGAP5,UBE2C,LIMCH1,CENPF,NCAPG,BUB1B,BUB1,SPAG5,FAM49B,AURKA,SMC4,CCNB1,KIF15,EHD3,CYFIP2,DNMT1
negative regulation of cellular component organization	GO:BP	Up	0.025536	678	17	FALSE	FAP,TOP2A,TPX2,WNT5A,SPP1,THY1,NRP1,APOE,MCTP1,BMP6,CENPF,BUB1B,BUB1,FAM49B,CCNB1,CD300A,RYK
artery morphogenesis	GO:BP	Up	0.0262056	70	6	FALSE	COMP,COL3A1,NRP1,APOE,FKBP10,NOTCH3
negative regulation of mitotic cell cycle phase transition	GO:BP	Up	0.0263279	191	9	TRUE	INHBA,GPNMB,CENPF,BUB1B,BUB1,RBL1,DTL,CCNB1,CHEK2
positive regulation of protein metabolic process	GO:BP	Up	0.0307052	1493	27	TRUE	PRR16,INHBA,NOX4,TPX2,CDC20,WNT5A,LEFTY2,GPNMB,NRP1,APOE,BMP6,UBE2C,SYK,LIMCH1,RIPK2,RNF19A,CD4,AURKA,RCN3,DTL,CCNB1,CD300A,LYN,CYFIP2,LPCAT1,CHEK2,DNMT1
regulation of localization	GO:BP	Up	0.0323436	2725	40	TRUE	SFRP4,CXCL14,INHBA,COL1A1,WNT5A,SPP1,CA2,IGFBP3,THY1,COL3A1,ARHGDIG,GPNMB,C1QTNF3,NRP1,APOE,MCTP1,BMP6,GPR137B,STC2,SYK,LIMCH1,CYBB,UBR5,CPNE3,APBA2,FCER1G,SPAG5,FAM49B,CD4,ITGB2,CD300A,KALRN,CDH13,BIRC5,LYN,EHD3,TIAM1,MAP4K4,ADA,PCNT
immune system development	GO:BP	Up	0.0330513	996	21	FALSE	INHBA,TOP2A,WNT5A,MELK,GPR137B,IRF8,CRIP2,SYK,RIPK2,FCER1G,BTK,CD4,PUS7,NCAPG2,EXO1,LYN,MAFB,ADA,MSH6,UNG,FARP2
regulation of sister chromatid segregation	GO:BP	Up	0.0334005	73	6	TRUE	DLGAP5,UBE2C,CENPF,BUB1B,BUB1,CCNB1
positive regulation of catalytic activity	GO:BP	Up	0.0388224	1170	23	TRUE	NOX4,TPX2,CDC20,WNT5A,THY1,APOE,UBE2C,SYK,RIPK2,CD4,RCN3,CCNB1,ITGB2,ASAP2,CD300A,KALRN,LYN,TIAM1,CYFIP2,RYK,MAP4K4,ADAP2,MSH6
positive regulation of signal transduction	GO:BP	Up	0.0388708	1513	27	FALSE	SFRP4,INHBA,NOX4,COL1A1,WNT5A,ESM1,IGFBP3,COL3A1,LEFTY2,GPNMB,NRP1,APOE,BMP6,GPR137B,SYK,DKK2,RIPK2,UBR5,CD4,CD300A,CDH13,LYN,CYFIP2,RYK,MAP4K4,CPNE1,ADA
response to chemical	GO:BP	Up	0.0388879	4336	55	FALSE	COMP,SFRP4,F5,SLPI,ASPN,CXCL14,INHBA,NOX4,COL1A1,WNT5A,SPP1,CA2,FPR3,COL3A1,LEFTY2,DDIT4,GPNMB,NRP1,COL5A2,APOE,MELK,BMP6,IRF8,STC2,SYK,CYBB,CENPF,TYMS,NCL,LTBP2,RIPK2,ACAT1,UBR5,NOTCH3,CPNE3,PTPN12,FCER1G,BTK,FAM49B,CD4,HELLS,RCN3,ITGB2,SHCBP1,KALRN,CDH13,BIRC5,LYN,CYFIP2,RYK,CPNE1,ADA,CDK4,CHEK2,DNMT1
mitotic spindle midzone assembly	GO:BP	Up	0.0415623	8	3	FALSE	KIF4A,PRC1,RACGAP1
positive regulation of response to stimulus	GO:BP	Up	0.0434481	2169	34	FALSE	SFRP4,CXCL14,INHBA,NOX4,COL1A1,WNT5A,ESM1,FPR3,IGFBP3,THY1,COL3A1,LEFTY2,GPNMB,NRP1,APOE,BMP6,GPR137B,SYK,DKK2,RIPK2,UBR5,FCER1G,BTK,FAM49B,CD4,ITGB2,CD300A,CDH13,LYN,CYFIP2,RYK,MAP4K4,CPNE1,ADA
positive regulation of chromosome segregation	GO:BP	Up	0.0444183	23	4	FALSE	NCAPG,SMC4,CCNB1,NCAPG2
organonitrogen compound metabolic process	GO:BP	Up	0.0445373	6446	73	TRUE	COMP,VCAN,SLPI,PRR16,INHBA,FAP,NOX4,TPX2,CDC20,WNT5A,BGN,IGFBP3,THY1,COL3A1,LEFTY2,DDIT4,GPNMB,NRP1,APOE,ZNF706,MELK,BMP6,UBE2C,SYK,FKBP10,LIMCH1,TYMS,NCL,RIPK2,SLCO2B1,ACAT1,FRY,PBK,UBR5,RNF19A,TK1,CPNE3,PTPN12,BUB1B,BUB1,BTK,CDKN3,CD4,AURKA,PUS7,RCN3,DTL,CCNB1,ABCC5,ITGB2,DYRK2,GMPS,NCAPG2,CD300A,MRPL24,KALRN,BIRC5,LYN,MAFB,PTDSS1,CYFIP2,LPCAT1,RYK,RNF130,MAP4K4,CPNE1,ADA,CDK4,ADCY9,CHEK2,UBE3C…
negative regulation of cell communication	GO:BP	Up	0.0451365	1351	25	TRUE	SFRP4,ASPN,INHBA,WNT5A,IGFBP3,THY1,FRZB,DDIT4,RGS5,C1QTNF3,NRP1,APOE,RGS11,DKK2,PBK,PTPN12,FAM49B,HELLS,DYRK2,CD300A,KALRN,LYN,CPNE1,ADA,CHEK2
circulatory system development	GO:BP	Up	0.0454485	1099	22	FALSE	COMP,FAP,NOX4,COL1A1,THBS2,WNT5A,ESM1,THY1,COL3A1,GPNMB,COL8A1,NRP1,APOE,SYK,FKBP10,CYBB,NCL,PLXDC1,NOTCH3,CDH13,ADAP2,DNMT1
developmental growth	GO:BP	Up	0.0471522	639	16	FALSE	COMP,WNT5A,SPP1,COL3A1,NRP1,APOE,STC2,TYMS,PTPN12,APBA2,AURKA,NCAPG2,CYFIP2,RYK,CPNE1,CDK4
negative regulation of signaling	GO:BP	Up	0.0479943	1356	25	TRUE	SFRP4,ASPN,INHBA,WNT5A,IGFBP3,THY1,FRZB,DDIT4,RGS5,C1QTNF3,NRP1,APOE,RGS11,DKK2,PBK,PTPN12,FAM49B,HELLS,DYRK2,CD300A,KALRN,LYN,CPNE1,ADA,CHEK2
chromosome condensation	GO:BP	Up	0.0486935	47	5	FALSE	TOP2A,NUSAP1,NCAPG,SMC4,NCAPG2
Cell cycle	KEGG	Up	7.04796e-05	120	10	TRUE	CDC20,BUB1B,BUB1,E2F5,RBL1,CCNB1,E2F3,MCM6,CDK4,CHEK2
Platelet activation	KEGG	Up	0.00487528	120	8	FALSE	FCGR2A,COL1A1,COL3A1,SYK,FCER1G,BTK,LYN,ADCY9
Nucleotide metabolism	KEGG	Up	0.0281528	83	6	TRUE	RRM2,TYMS,TK1,GMPS,ENTPD1,ADA
Human T-cell leukemia virus 1 infection	KEGG	Up	0.0499873	211	9	FALSE	CDC20,NRP1,BUB1B,CD4,ITGB2,E2F3,CDK4,ADCY9,CHEK2
Cell Cycle, Mitotic	REAC	Up	4.07936e-09	548	28	TRUE	TOP2A,TPX2,CDC20,RRM2,KIF20A,UBE2C,LMNB1,MCM4,CENPF,TYMS,NCAPG,TK1,BUB1B,BUB1,E2F5,AURKA,RBL1,SMC4,CCNB1,NCAPG2,E2F3,BIRC5,LYN,ERCC6L,KIF2C,MCM6,CDK4,PCNT
Cell Cycle	REAC	Up	2.3671e-08	678	30	TRUE	TOP2A,TPX2,CDC20,RRM2,KIF20A,UBE2C,LMNB1,MCM4,CENPF,TYMS,NCAPG,TK1,BUB1B,BUB1,E2F5,AURKA,RBL1,SMC4,CCNB1,NCAPG2,EXO1,E2F3,BIRC5,LYN,ERCC6L,KIF2C,MCM6,CDK4,PCNT,CHEK2
Mitotic G1 phase and G1/S transition	REAC	Up	3.78894e-05	147	12	TRUE	TOP2A,RRM2,MCM4,TYMS,TK1,E2F5,RBL1,CCNB1,E2F3,LYN,MCM6,CDK4
Integrin cell surface interactions	REAC	Up	0.00181453	84	8	FALSE	COMP,COL10A1,COL1A1,SPP1,COL3A1,COL8A1,COL5A2,ITGB2
G1/S-Specific Transcription	REAC	Up	0.00450769	27	5	TRUE	RRM2,TYMS,TK1,E2F5,RBL1
Mitotic Prometaphase	REAC	Up	0.00605425	199	11	TRUE	CDC20,CENPF,NCAPG,BUB1B,BUB1,SMC4,CCNB1,BIRC5,ERCC6L,KIF2C,PCNT
G1/S Transition	REAC	Up	0.00631594	130	9	TRUE	RRM2,MCM4,TYMS,TK1,E2F5,RBL1,CCNB1,MCM6,CDK4
ECM proteoglycans	REAC	Up	0.00838208	75	7	FALSE	COMP,VCAN,ASPN,COL1A1,BGN,COL3A1,COL5A2
Cell Cycle Checkpoints	REAC	Up	0.00942105	290	13	TRUE	CDC20,UBE2C,MCM4,CENPF,BUB1B,BUB1,CCNB1,EXO1,BIRC5,ERCC6L,KIF2C,MCM6,CHEK2
Mitotic Spindle Checkpoint	REAC	Up	0.0124941	109	8	TRUE	CDC20,UBE2C,CENPF,BUB1B,BUB1,BIRC5,ERCC6L,KIF2C
M Phase	REAC	Up	0.0213949	407	15	TRUE	CDC20,KIF20A,UBE2C,LMNB1,CENPF,NCAPG,BUB1B,BUB1,SMC4,CCNB1,NCAPG2,BIRC5,ERCC6L,KIF2C,PCNT
Kinesins	REAC	Up	0.0225132	60	6	FALSE	KIF20A,KIF4A,KIF11,KIF15,RACGAP1,KIF2C
Resolution of Sister Chromatid Cohesion	REAC	Up	0.0296883	123	8	TRUE	CDC20,CENPF,BUB1B,BUB1,CCNB1,BIRC5,ERCC6L,KIF2C
Amplification of signal from unattached kinetochores via a MAD2 inhibitory signal	REAC	Up	0.0315667	92	7	TRUE	CDC20,CENPF,BUB1B,BUB1,BIRC5,ERCC6L,KIF2C
Amplification of signal from the kinetochores	REAC	Up	0.0315667	92	7	TRUE	CDC20,CENPF,BUB1B,BUB1,BIRC5,ERCC6L,KIF2C
small molecule metabolic process	GO:BP	Down	8.81299e-10	1796	61	TRUE	ALOX15B,CYP27A1,PAH,CYP3A5,GSTM1,HMGCS2,GMPR,EPHX2,MME,PGM5,ANXA1,ALDH1A2,SRD5A2,DPYS,GSTM2,ARG2,FADS2,ST6GAL1,SNAI2,AMT,NANS,FDFT1,LDLR,ACAT2,GSTP1,GSTM4,HMGCS1,SULT2B1,GNE,ACAD8,PASK,PDE4D,CA14,DCXR,CKB,CBR1,ATP8B1,PPARGC1A,EBP,ECHDC2,IRS1,NAAA,XBP1,INSIG1,ADPGK,ENOSF1,FAAH,ADH5,SEC14L2,DDAH1,LSS,TECR,GCAT,MTOR,ACLY,MVK,ACOX3,ENTPD6,OSBPL9,ADCK4,ACAA1
lipid metabolic process	GO:BP	Down	2.49535e-08	1392	50	TRUE	ALOX15B,CYP27A1,CYP3A5,GSTM1,HMGCS2,EPHX2,ANXA1,ALDH1A2,SRD5A2,GSTM2,FADS2,AOX1,B3GALT2,SNAI2,FDFT1,LDLR,ACAT2,GSTP1,PTPRN2,ANG,GSTM4,HMGCS1,SULT2B1,ACAD8,NEU1,CBR1,ATP8B1,PPARGC1A,EBP,ECHDC2,SLC22A4,IRS1,NAAA,XBP1,INSIG1,FAAH,ADH5,SEC14L2,LSS,TECR,B3GALT4,MTOR,MPDU1,ACLY,MVK,ACOX3,OSBPL9,ACAA1,LRP10,PGAP3
oxoacid metabolic process	GO:BP	Down	2.28532e-07	966	39	TRUE	ALOX15B,CYP27A1,PAH,CYP3A5,GSTM1,ANXA1,ALDH1A2,SRD5A2,GSTM2,ARG2,FADS2,ST6GAL1,AMT,ACAT2,GSTP1,GSTM4,SULT2B1,GNE,ACAD8,CKB,CBR1,ATP8B1,PPARGC1A,ECHDC2,IRS1,NAAA,XBP1,INSIG1,ADPGK,ENOSF1,FAAH,ADH5,DDAH1,TECR,GCAT,ACLY,ACOX3,OSBPL9,ACAA1
carboxylic acid metabolic process	GO:BP	Down	3.94162e-07	940	38	TRUE	ALOX15B,CYP27A1,PAH,CYP3A5,GSTM1,ANXA1,ALDH1A2,SRD5A2,GSTM2,ARG2,FADS2,ST6GAL1,AMT,ACAT2,GSTP1,GSTM4,GNE,ACAD8,CKB,CBR1,ATP8B1,PPARGC1A,ECHDC2,IRS1,NAAA,XBP1,INSIG1,ADPGK,ENOSF1,FAAH,ADH5,DDAH1,TECR,GCAT,ACLY,ACOX3,OSBPL9,ACAA1
organic acid metabolic process	GO:BP	Down	4.40854e-07	988	39	TRUE	ALOX15B,CYP27A1,PAH,CYP3A5,GSTM1,ANXA1,ALDH1A2,SRD5A2,GSTM2,ARG2,FADS2,ST6GAL1,AMT,ACAT2,GSTP1,GSTM4,SULT2B1,GNE,ACAD8,CKB,CBR1,ATP8B1,PPARGC1A,ECHDC2,IRS1,NAAA,XBP1,INSIG1,ADPGK,ENOSF1,FAAH,ADH5,DDAH1,TECR,GCAT,ACLY,ACOX3,OSBPL9,ACAA1
small molecule biosynthetic process	GO:BP	Down	4.16501e-06	553	27	TRUE	ALOX15B,CYP27A1,PAH,GSTM1,HMGCS2,ANXA1,ALDH1A2,SRD5A2,GSTM2,FADS2,SNAI2,FDFT1,GSTP1,GSTM4,HMGCS1,CBR1,PPARGC1A,EBP,XBP1,INSIG1,SEC14L2,LSS,TECR,ACLY,MVK,OSBPL9,ADCK4
cellular lipid metabolic process	GO:BP	Down	1.00176e-05	1009	37	TRUE	ALOX15B,CYP3A5,GSTM1,HMGCS2,EPHX2,ANXA1,ALDH1A2,GSTM2,FADS2,B3GALT2,FDFT1,LDLR,ACAT2,GSTP1,ANG,GSTM4,HMGCS1,NEU1,CBR1,PPARGC1A,ECHDC2,SLC22A4,IRS1,NAAA,XBP1,INSIG1,FAAH,ADH5,LSS,TECR,B3GALT4,MPDU1,ACLY,MVK,ACOX3,ACAA1,PGAP3
lipid biosynthetic process	GO:BP	Down	1.04201e-05	700	30	TRUE	ALOX15B,CYP27A1,GSTM1,HMGCS2,ANXA1,ALDH1A2,SRD5A2,GSTM2,FADS2,B3GALT2,SNAI2,FDFT1,LDLR,GSTP1,ANG,GSTM4,HMGCS1,CBR1,EBP,XBP1,INSIG1,SEC14L2,LSS,TECR,B3GALT4,MTOR,ACLY,MVK,OSBPL9,PGAP3
monocarboxylic acid metabolic process	GO:BP	Down	2.12175e-05	597	27	TRUE	ALOX15B,CYP27A1,CYP3A5,GSTM1,ANXA1,ALDH1A2,GSTM2,FADS2,ACAT2,GSTP1,GSTM4,CBR1,ATP8B1,PPARGC1A,ECHDC2,IRS1,NAAA,XBP1,INSIG1,ADPGK,FAAH,ADH5,TECR,ACLY,ACOX3,OSBPL9,ACAA1
cholesterol biosynthetic process	GO:BP	Down	4.08436e-05	53	9	FALSE	HMGCS2,FDFT1,HMGCS1,EBP,INSIG1,SEC14L2,LSS,ACLY,MVK
secondary alcohol biosynthetic process	GO:BP	Down	4.08436e-05	53	9	FALSE	HMGCS2,FDFT1,HMGCS1,EBP,INSIG1,SEC14L2,LSS,ACLY,MVK
cholesterol metabolic process	GO:BP	Down	4.19727e-05	137	13	FALSE	CYP27A1,HMGCS2,EPHX2,FDFT1,LDLR,HMGCS1,SULT2B1,EBP,INSIG1,SEC14L2,LSS,ACLY,MVK
steroid metabolic process	GO:BP	Down	5.26106e-05	319	19	TRUE	CYP27A1,CYP3A5,HMGCS2,EPHX2,SRD5A2,SNAI2,FDFT1,LDLR,HMGCS1,SULT2B1,ATP8B1,EBP,INSIG1,SEC14L2,LSS,ACLY,MVK,OSBPL9,ACAA1
fatty acid metabolic process	GO:BP	Down	5.94999e-05	392	21	TRUE	ALOX15B,GSTM1,ANXA1,GSTM2,FADS2,ACAT2,GSTP1,GSTM4,CBR1,PPARGC1A,ECHDC2,IRS1,NAAA,XBP1,INSIG1,FAAH,ADH5,TECR,ACLY,ACOX3,ACAA1
organic hydroxy compound metabolic process	GO:BP	Down	9.62681e-05	559	25	TRUE	NPY,ALOX15B,CYP27A1,PAH,CYP3A5,HMGCS2,EPHX2,ALDH1A2,SRD5A2,SNAI2,FDFT1,LDLR,HMGCS1,SULT2B1,ATP8B1,EBP,NAAA,INSIG1,ADH5,SEC14L2,LSS,ACLY,MVK,OSBPL9,ACAA1
secondary alcohol metabolic process	GO:BP	Down	9.78256e-05	147	13	FALSE	CYP27A1,HMGCS2,EPHX2,FDFT1,LDLR,HMGCS1,SULT2B1,EBP,INSIG1,SEC14L2,LSS,ACLY,MVK
monocarboxylic acid biosynthetic process	GO:BP	Down	0.000121371	206	15	FALSE	ALOX15B,CYP27A1,GSTM1,ANXA1,ALDH1A2,GSTM2,FADS2,GSTP1,GSTM4,CBR1,XBP1,INSIG1,TECR,ACLY,OSBPL9
sterol biosynthetic process	GO:BP	Down	0.000126236	60	9	FALSE	HMGCS2,FDFT1,HMGCS1,EBP,INSIG1,SEC14L2,LSS,ACLY,MVK
sterol metabolic process	GO:BP	Down	0.0001574	153	13	FALSE	CYP27A1,HMGCS2,EPHX2,FDFT1,LDLR,HMGCS1,SULT2B1,EBP,INSIG1,SEC14L2,LSS,ACLY,MVK
xenobiotic metabolic process	GO:BP	Down	0.000233062	107	11	FALSE	CYP3A5,GSTM1,GSTM2,NAT1,AOX1,GSTP1,GSTM4,GSTA4,CBR1,SMOX,ACAA1
steroid biosynthetic process	GO:BP	Down	0.000541245	170	13	FALSE	CYP27A1,HMGCS2,SRD5A2,SNAI2,FDFT1,HMGCS1,EBP,INSIG1,SEC14L2,LSS,ACLY,MVK,OSBPL9
organic hydroxy compound biosynthetic process	GO:BP	Down	0.000715084	236	15	FALSE	ALOX15B,CYP27A1,PAH,HMGCS2,SRD5A2,SNAI2,FDFT1,HMGCS1,EBP,INSIG1,SEC14L2,LSS,ACLY,MVK,OSBPL9
regulation of biological quality	GO:BP	Down	0.00112736	3768	80	TRUE	ANPEP,CD38,SLC22A3,NPY,MT1G,MT1M,DPP4,AZGP1,PAH,CYP3A5,CPE,MYL9,CHRNA2,EPHX2,MME,SCIN,SLC18A2,PTN,LPAR3,ANXA1,MT1E,ALDH1A2,ARMCX1,SRD5A2,CSRP1,GSTM2,CACNG4,EPHA5,FLNA,TP63,HERPUD1,SEMA4G,GCNT2,ATP1A2,RAB27A,ESRRG,VILL,LDLR,CDKL5,GSTP1,PTPRN2,SLC22A17,ANG,PALMD,RNLS,SH3GL2,CDK6,RFX3,PASK,PDE4D,HFE,CKB,ATP8B1,EMP2,AKAP7,PPARGC1A,NEO1,TRPM4,ARHGEF7,SLC22A4,IRS1,PPP1R7,OPHN1,XBP1,INSIG1,TRAF3IP2,FAAH…
fatty acid biosynthetic process	GO:BP	Down	0.00129373	154	12	FALSE	ALOX15B,GSTM1,ANXA1,GSTM2,FADS2,GSTP1,GSTM4,CBR1,XBP1,INSIG1,TECR,ACLY
supramolecular fiber organization	GO:BP	Down	0.00129731	778	28	TRUE	KRT15,NEFH,KRT14,MYH11,MYL9,SCIN,PGM5,FMOD,PKP1,CSRP1,TGFB3,TPM2,FLNA,DES,KRT23,VILL,LDLR,ANG,EFS,COL4A6,EMP2,ARHGEF7,PICK1,COBL,MYO5C,MTOR,ARRB1,BIN1
peptide transport	GO:BP	Down	0.00182201	254	15	TRUE	CD38,CPE,ANXA1,EPHA5,SLC15A2,SLC15A1,PTPRN2,RFX3,PASK,HFE,TRPM4,ARHGEF7,IRS1,PICK1,CAMK2G
amide transport	GO:BP	Down	0.00230703	294	16	TRUE	CD38,SLC14A1,CPE,ANXA1,EPHA5,SLC15A2,SLC15A1,PTPRN2,RFX3,PASK,HFE,TRPM4,ARHGEF7,IRS1,PICK1,CAMK2G
benzene-containing compound metabolic process	GO:BP	Down	0.00246307	28	6	FALSE	GSTM1,EPHX2,SRD5A2,GSTM2,GSTM4,ACAA1
actin filament-based process	GO:BP	Down	0.00247952	804	28	TRUE	MYH11,CNN1,MYL9,SCIN,PGM5,ANXA1,CSRP1,TGFB3,TPM2,EPHA5,FLNA,ATP1A2,VILL,ANG,PDE4D,EFS,PLEK2,EMP2,TRPM4,OPHN1,PICK1,COBL,MYO5C,MTOR,NISCH,ARRB1,BIN1,PACSIN2
muscle contraction	GO:BP	Down	0.00339362	340	17	TRUE	CD38,MYBPC1,MYH11,CNN1,MYL9,GSTM2,ARG2,TPM2,FLNA,DES,ATP1A2,SYNM,PDE4D,TRPM4,PPP1R12B,MTOR,BIN1
glutathione derivative metabolic process	GO:BP	Down	0.00366385	8	4	FALSE	GSTM1,GSTM2,GSTP1,GSTM4
glutathione derivative biosynthetic process	GO:BP	Down	0.00366385	8	4	FALSE	GSTM1,GSTM2,GSTP1,GSTM4
carboxylic acid biosynthetic process	GO:BP	Down	0.00389279	306	16	FALSE	ALOX15B,CYP27A1,PAH,GSTM1,ANXA1,ALDH1A2,GSTM2,FADS2,GSTP1,GSTM4,CBR1,XBP1,INSIG1,TECR,ACLY,OSBPL9
organic acid biosynthetic process	GO:BP	Down	0.00423655	308	16	FALSE	ALOX15B,CYP27A1,PAH,GSTM1,ANXA1,ALDH1A2,GSTM2,FADS2,GSTP1,GSTM4,CBR1,XBP1,INSIG1,TECR,ACLY,OSBPL9
anatomical structure development	GO:BP	Down	0.00430482	5754	107	TRUE	ANPEP,CD38,NPY,MT1G,KRT15,ALOX15B,ACTG2,NEFH,KRT14,BCAS1,KRT5,CCK,HMGCS2,PCP4,MYH11,CPE,MYL9,LSAMP,MME,SCIN,SLC18A2,PTN,PGM5,LPAR3,ANXA1,PAK1IP1,AFF3,ALDH1A2,SRD5A2,CSRP1,TGFB3,ARG2,EPHA5,FLNA,TP63,ST6GAL1,SEMA4G,PRDM8,KRT23,GCNT2,ATP1A2,SNAI2,TAOK3,HLA-B,EAF2,LDLR,TAGLN,CDKL5,GSTP1,KLF4,ANG,PALMD,FEV,SH3GL2,PAX9,CDK6,SULT2B1,RFX3,PDE4D,ASTN2,FERMT1,ITM2C,CKB,CBR1,ATP8B1,MEIS2,EMP2,PPARGC1A,EBP,N…
hepoxilin metabolic process	GO:BP	Down	0.00653	9	4	FALSE	ALOX15B,GSTM1,GSTM2,GSTP1
hepoxilin biosynthetic process	GO:BP	Down	0.00653	9	4	FALSE	ALOX15B,GSTM1,GSTM2,GSTP1
regulation of multicellular organismal process	GO:BP	Down	0.00819762	2666	60	TRUE	CD38,NPY,ALOX15B,CNN1,MYL9,MME,SCIN,PTN,LPAR3,ANXA1,TGFB3,GSTM2,ARG2,CACNG4,FLNA,TP63,DES,SEMA4G,IL1R1,GCNT2,ATP1A2,SNAI2,HLA-B,ESRRG,EAF2,LDLR,CDKL5,GSTP1,KLF4,RNLS,CDK6,SULT2B1,RFX3,PASK,PDE4D,FERMT1,HFE,MEIS2,EMP2,PPARGC1A,ANXA3,TRPM4,PPP1R12B,PARP6,ROR2,XBP1,MAF,NPAS2,FAAH,DDAH1,MTOR,CTNNBIP1,VEZF1,TRADD,ZFHX3,ARRB1,BIN1,CAMK2G,CTDSP1,TCTA
alcohol metabolic process	GO:BP	Down	0.0088289	365	17	TRUE	CYP27A1,CYP3A5,HMGCS2,EPHX2,ALDH1A2,FDFT1,LDLR,HMGCS1,SULT2B1,EBP,NAAA,INSIG1,ADH5,SEC14L2,LSS,ACLY,MVK
actin cytoskeleton organization	GO:BP	Down	0.00900166	715	25	TRUE	MYH11,CNN1,MYL9,SCIN,PGM5,ANXA1,CSRP1,TGFB3,TPM2,EPHA5,FLNA,VILL,ANG,EFS,PLEK2,EMP2,OPHN1,PICK1,COBL,MYO5C,MTOR,NISCH,ARRB1,BIN1,PACSIN2
olefinic compound metabolic process	GO:BP	Down	0.0102036	156	11	FALSE	ALOX15B,CYP3A5,EPHX2,ALDH1A2,SRD5A2,GSTM2,FADS2,GSTP1,CBR1,FAAH,ACAA1
peptide hormone secretion	GO:BP	Down	0.0120613	224	13	TRUE	CD38,CPE,ANXA1,EPHA5,PTPRN2,RFX3,PASK,HFE,TRPM4,ARHGEF7,IRS1,PICK1,CAMK2G
muscle system process	GO:BP	Down	0.0149922	421	18	TRUE	CD38,MYBPC1,MYH11,CNN1,MYL9,GSTM2,ARG2,TPM2,FLNA,DES,ATP1A2,SYNM,PDE4D,TRPM4,PPP1R12B,MTOR,BIN1,CAMK2G
peptide secretion	GO:BP	Down	0.0153266	229	13	TRUE	CD38,CPE,ANXA1,EPHA5,PTPRN2,RFX3,PASK,HFE,TRPM4,ARHGEF7,IRS1,PICK1,CAMK2G
nitrobenzene metabolic process	GO:BP	Down	0.0174435	4	3	FALSE	GSTM1,GSTM2,GSTM4
detoxification	GO:BP	Down	0.0180084	135	10	FALSE	MT1G,MT1M,GSTM1,MT1E,GSTM2,SLC15A2,GPX3,GSTP1,HBD,ADH5
tissue development	GO:BP	Down	0.0180631	1940	47	TRUE	NPY,KRT15,ALOX15B,ACTG2,KRT14,KRT5,HMGCS2,MYH11,SCIN,PTN,PGM5,ANXA1,ALDH1A2,CSRP1,TGFB3,ARG2,FLNA,TP63,SEMA4G,KRT23,GCNT2,SNAI2,TAGLN,KLF4,PAX9,CDK6,SULT2B1,RFX3,PDE4D,ASTN2,FERMT1,CBR1,PPARGC1A,TRPM4,ROR2,MAGI2,SPDEF,LGALS3,OPHN1,XBP1,MAF,ATP2C2,COBL,MTOR,CTNNBIP1,VEZF1,TRADD
nervous system development	GO:BP	Down	0.0197841	2430	55	TRUE	CD38,NPY,NEFH,BCAS1,CCK,HMGCS2,PCP4,LSAMP,MME,SCIN,PTN,LPAR3,ANXA1,ALDH1A2,SRD5A2,EPHA5,FLNA,TP63,SEMA4G,PRDM8,ATP1A2,TAOK3,LDLR,CDKL5,GSTP1,KLF4,FEV,SH3GL2,CDK6,ASTN2,ITM2C,CKB,ATP8B1,MEIS2,NEO1,ANXA3,ARHGEF7,PARP6,ROR2,MAGI2,OPHN1,XBP1,NCAM2,NPAS2,PCSK2,PICK1,TACC2,COBL,MTOR,ZFHX3,PAQR3,ADCK4,BIN1,CAMK2G,CTDSP1
alcohol biosynthetic process	GO:BP	Down	0.0205149	137	10	FALSE	CYP27A1,HMGCS2,FDFT1,HMGCS1,EBP,INSIG1,SEC14L2,LSS,ACLY,MVK
cellular response to xenobiotic stimulus	GO:BP	Down	0.0207481	168	11	FALSE	CYP3A5,GSTM1,GSTM2,NAT1,AOX1,GSTP1,GSTM4,GSTA4,CBR1,SMOX,ACAA1
long-chain fatty acid metabolic process	GO:BP	Down	0.0230166	110	9	FALSE	ALOX15B,GSTM1,GSTM2,FADS2,GSTP1,GSTM4,CBR1,FAAH,ACAA1
response to chemical	GO:BP	Down	0.0230973	4336	84	TRUE	CD38,NPY,MT1G,MT1M,DPP4,AZGP1,NEFH,CYP3A5,GSTM1,HMGCS2,CHRNA2,EPHX2,MME,SLC18A2,PTN,FMOD,ANXA1,AFF3,MT1E,ALDH1A2,SRD5A2,TGFB3,GSTM2,HSPB8,CACNG4,EPHA5,FLNA,TP63,NAT1,ST6GAL1,AOX1,HERPUD1,SEMA4G,IL1R1,GCNT2,C2,ATP1A2,SNAI2,SLC15A2,HLA-B,ESRRG,LDLR,GPX3,GSTP1,PTPRN2,KLF4,ANG,RNLS,GSTM4,SH3GL2,PAX9,GSTA4,PDE4D,FERMT1,HFE,COL4A6,CBR1,MEIS2,AKAP7,PPARGC1A,NEO1,ANXA3,TRPM4,MAGI2,IRS1,LGALS3,OPHN1,XBP1,…
xenobiotic catabolic process	GO:BP	Down	0.0234738	24	5	FALSE	CYP3A5,GSTM1,GSTM2,GSTM4,ACAA1
carboxylic acid catabolic process	GO:BP	Down	0.0242751	239	13	FALSE	PAH,ARG2,AMT,ACAT2,ACAD8,ECHDC2,IRS1,ENOSF1,FAAH,DDAH1,GCAT,ACOX3,ACAA1
unsaturated fatty acid metabolic process	GO:BP	Down	0.0266513	112	9	FALSE	ALOX15B,GSTM1,ANXA1,GSTM2,FADS2,GSTP1,CBR1,FAAH,ACAA1
cell development	GO:BP	Down	0.0285228	2094	49	TRUE	CD38,NPY,NEFH,CCK,MYH11,MYL9,MME,PTN,PGM5,LPAR3,ALDH1A2,CSRP1,EPHA5,FLNA,TP63,ST6GAL1,SEMA4G,PRDM8,SNAI2,TAOK3,LDLR,CDKL5,KLF4,ANG,FEV,SH3GL2,CDK6,RFX3,PDE4D,ITM2C,ATP8B1,NEO1,ARHGEF7,PARP6,ROR2,MAGI2,SPDEF,OPHN1,XBP1,NCAM2,MAF,PICK1,COBL,MTOR,VEZF1,PAQR3,BIN1,CAMK2G,CTDSP1
organic acid catabolic process	GO:BP	Down	0.0289791	243	13	FALSE	PAH,ARG2,AMT,ACAT2,ACAD8,ECHDC2,IRS1,ENOSF1,FAAH,DDAH1,GCAT,ACOX3,ACAA1
intermediate filament organization	GO:BP	Down	0.0296148	42	6	FALSE	KRT15,NEFH,KRT14,PKP1,DES,KRT23
cellular developmental process	GO:BP	Down	0.0372185	4184	81	TRUE	ANPEP,CD38,NPY,MT1G,KRT15,ALOX15B,NEFH,KRT14,KRT5,CCK,PCP4,MYH11,MYL9,MME,SCIN,PTN,PGM5,LPAR3,ANXA1,ALDH1A2,SRD5A2,CSRP1,TGFB3,EPHA5,FLNA,TP63,ST6GAL1,SEMA4G,PRDM8,KRT23,GCNT2,SNAI2,TAOK3,RAB27A,HLA-B,LDLR,TAGLN,CDKL5,KLF4,ANG,FEV,SH3GL2,CDK6,SULT2B1,RFX3,PDE4D,ASTN2,ITM2C,CBR1,ATP8B1,MEIS2,EMP2,PPARGC1A,NEO1,TRPM4,ARHGEF7,PARP6,ROR2,MAGI2,SPDEF,LGALS3,OPHN1,RBM47,XBP1,NCAM2,INSIG1,TRAF3IP2,ELK4,…
circulatory system process	GO:BP	Down	0.0391447	587	21	TRUE	ANPEP,CD38,SLC22A3,NPY,GSTM2,FLNA,DES,ATP1A2,SLC15A2,RNLS,SH3GL2,PDE4D,EMP2,TRPM4,FAAH,ADH5,DDAH1,MTOR,SLC7A1,CTNNBIP1,BIN1
intermediate filament cytoskeleton organization	GO:BP	Down	0.0418084	66	7	FALSE	KRT15,NEFH,KRT14,PKP1,DES,KRT23,SYNM
intermediate filament-based process	GO:BP	Down	0.0461925	67	7	FALSE	KRT15,NEFH,KRT14,PKP1,DES,KRT23,SYNM
positive regulation of cell differentiation	GO:BP	Down	0.0488991	840	26	TRUE	ALOX15B,PCP4,MME,SCIN,PTN,LPAR3,ANXA1,TGFB3,FLNA,TP63,GCNT2,SNAI2,CDKL5,SULT2B1,RFX3,TRPM4,ARHGEF7,PARP6,ROR2,SPDEF,XBP1,MTOR,CTNNBIP1,VEZF1,ZFHX3,BIN1
Metabolic pathways	KEGG	Down	1.27101e-07	1457	58	FALSE	ANPEP,CD38,ALOX15B,CYP27A1,PAH,CYP3A5,GSTM1,HMGCS2,GMPR,EPHX2,ALDH1A2,SRD5A2,GSTM2,ARG2,FADS2,NAT1,ST6GAL1,AOX1,B3GALT2,GCNT2,AMT,NANS,FDFT1,ACAT2,GPX3,GSTP1,GSTM4,PYGB,GSTA4,HMGCS1,SULT2B1,GNE,ACAD8,PDE4D,TUSC3,CA14,DCXR,CKB,NEU1,CBR1,ABO,EBP,ACP2,CNDP2,ADPGK,ENOSF1,ADH5,SMOX,LSS,TECR,B3GALT4,BLVRB,ACLY,MVK,ACOX3,GYG2,ENTPD6,ACAA1
Chemical carcinogenesis - DNA adducts	KEGG	Down	0.00189021	63	8	FALSE	CYP3A5,GSTM1,GSTM2,NAT1,GSTP1,GSTM4,GSTA4,CBR1
Drug metabolism - cytochrome P450	KEGG	Down	0.0021266	64	8	FALSE	CYP3A5,GSTM1,GSTM2,AOX1,GSTP1,GSTM4,GSTA4,ADH5
Metabolism of xenobiotics by cytochrome P450	KEGG	Down	0.00333552	68	8	FALSE	CYP3A5,GSTM1,GSTM2,GSTP1,GSTM4,GSTA4,CBR1,ADH5
Glutathione metabolism	KEGG	Down	0.00706245	56	7	FALSE	ANPEP,GSTM1,GSTM2,GPX3,GSTP1,GSTM4,GSTA4
Valine, leucine and isoleucine degradation	KEGG	Down	0.02354	48	6	FALSE	HMGCS2,AOX1,ACAT2,HMGCS1,ACAD8,ACAA1
Metabolism	REAC	Down	0.000423883	2075	63	FALSE	CD38,SLC22A3,ALOX15B,CYP27A1,GNG4,PAH,CYP3A5,GSTM1,HMGCS2,GMPR,EPHX2,FMOD,SRD5A2,DPYS,GSTM2,ARG2,FADS2,NAT1,AOX1,B3GALT2,AMT,FDFT1,LDLR,ACAT2,PYGM,GSTP1,RNLS,GSTM4,PYGB,GSTA4,HMGCS1,ACAD8,CA14,DCXR,CKB,NEU1,CBR1,PPARGC1A,EBP,PARP6,INSIG1,CNDP2,ADPGK,NPAS2,FAAH,ADH5,SLC25A20,DDAH1,LSS,TECR,B3GALT4,GCAT,BLVRB,ACLY,MVK,ACOX3,GYG2,ENTPD6,PLEKHA6,OSBPL9,ACAA1,LRP10,PLIN3
Cholesterol biosynthesis	REAC	Down	0.00102947	24	6	FALSE	FDFT1,ACAT2,HMGCS1,EBP,LSS,MVK
Glutathione conjugation	REAC	Down	0.00892478	34	6	FALSE	GSTM1,GSTM2,GSTP1,GSTM4,GSTA4,CNDP2
Response to metal ions	REAC	Down	0.0311167	14	4	FALSE	MT1G,MT1M,MT1E,CSRP1
Metabolism of lipids	REAC	Down	0.0460643	728	27	FALSE	ALOX15B,CYP27A1,HMGCS2,EPHX2,SRD5A2,FADS2,FDFT1,ACAT2,GSTM4,HMGCS1,NEU1,CBR1,PPARGC1A,EBP,INSIG1,NPAS2,FAAH,SLC25A20,LSS,TECR,ACLY,MVK,ACOX3,PLEKHA6,OSBPL9,ACAA1,PLIN3

## Sheet: Table S3 - DESNT DEG
Gene Symbol	logFC	P.Value	adj.P.Val	Luca_Genes	PREDICT_DEG
ANPEP	-2.26898	4.17699e-31	2.17768e-27	TRUE	TRUE
RLN1	-1.79684	4.49791e-14	3.19046e-12	FALSE	FALSE
MT1M	-1.62351	1.45459e-25	3.79175e-22	TRUE	TRUE
ALOX15B	-1.4419	2.84834e-17	4.94994e-15	FALSE	TRUE
CD38	-1.42855	1.98537e-23	1.59242e-20	FALSE	TRUE
MSMB	-1.42279	5.47833e-14	3.68533e-12	FALSE	TRUE
MT1G	-1.40517	3.30146e-19	1.04316e-16	FALSE	TRUE
F5	1.3523	1.05768e-19	3.55757e-17	TRUE	TRUE
LEPREL1	-1.33035	1.84609e-23	1.59242e-20	FALSE	TRUE
ACTG2	-1.32877	9.877e-23	6.86583e-20	TRUE	TRUE
ERG	1.31497	2.26082e-12	9.90486e-11	FALSE	FALSE
KRT15	-1.2916	7.58443e-17	1.12976e-14	FALSE	TRUE
AZGP1	-1.28832	1.29949e-23	1.2318e-20	TRUE	TRUE
NKAIN1	1.21679	1.1179e-24	1.5295e-21	FALSE	FALSE
NCAPD3	-1.20608	1.34923e-18	3.27172e-16	FALSE	TRUE
MYH11	-1.17867	5.41161e-21	2.45334e-18	TRUE	TRUE
FOSB	-1.1691	1.52701e-11	5.29662e-10	FALSE	FALSE
MME	-1.12755	2.17157e-15	2.09657e-13	FALSE	TRUE
PI15	-1.1265	4.75781e-14	3.30731e-12	FALSE	TRUE
CYP27A1	-1.11986	1.17349e-24	1.5295e-21	TRUE	TRUE
SLC14A1	-1.09234	2.25382e-15	2.15601e-13	FALSE	TRUE
KRT5	-1.08643	7.86809e-17	1.1555e-14	FALSE	TRUE
FOS	-1.08121	1.529e-11	5.29662e-10	FALSE	FALSE
CACNA1D	1.06562	3.36592e-20	1.25344e-17	FALSE	FALSE
HPGD	-1.06194	4.09442e-11	1.28592e-09	FALSE	FALSE
EGR1	-1.03575	9.44013e-12	3.50293e-10	TRUE	FALSE
ACTC1	-1.03046	8.33725e-12	3.13874e-10	FALSE	FALSE
PGM5	-1.00952	1.87146e-21	1.03506e-18	FALSE	TRUE
NEFH	-0.987519	5.55818e-07	5.76723e-06	FALSE	TRUE
CNN1	-0.968731	2.28985e-19	7.46132e-17	TRUE	TRUE
VGLL3	-0.959279	9.79759e-10	2.15526e-08	FALSE	FALSE
LTF	-0.958236	1.32667e-05	9.35938e-05	FALSE	FALSE
TPM2	-0.955533	4.35177e-18	8.89724e-16	TRUE	TRUE
ACTA2	-0.955185	2.08499e-16	2.7872e-14	FALSE	FALSE
CSRP1	-0.934064	2.36168e-22	1.44855e-19	TRUE	TRUE
MYL9	-0.927469	4.85831e-19	1.44736e-16	TRUE	TRUE
KRT14	-0.920769	5.61422e-14	3.75253e-12	FALSE	TRUE
DES	-0.914769	3.54356e-18	7.86143e-16	TRUE	TRUE
AFF3	-0.913336	1.25692e-18	3.12046e-16	FALSE	TRUE
TFF3	-0.910536	3.69681e-07	4.02366e-06	FALSE	FALSE
COL2A1	0.910202	8.20059e-08	1.04405e-06	FALSE	FALSE
PDK4	-0.892957	1.47353e-12	6.8899e-11	TRUE	FALSE
KHDRBS3	0.890655	2.25115e-25	4.69455e-22	TRUE	TRUE
PLA2G7	0.88569	7.95776e-10	1.80346e-08	FALSE	FALSE
PTN	-0.882495	4.98312e-15	4.25893e-13	FALSE	TRUE
CYP3A5	-0.882245	1.1084e-14	8.89019e-13	FALSE	TRUE
DPT	-0.874362	3.61541e-16	4.43504e-14	FALSE	FALSE
OGDHL	0.871478	3.25743e-16	4.04348e-14	FALSE	FALSE
FLNA	-0.86991	3.97588e-18	8.46052e-16	TRUE	TRUE
OLFM4	-0.868268	7.99148e-06	6.06457e-05	FALSE	FALSE
PAGE4	-0.860267	1.28844e-16	1.86591e-14	FALSE	FALSE
TRIM29	-0.859749	3.93793e-16	4.61357e-14	FALSE	TRUE
LCN2	-0.84419	2.10832e-07	2.42109e-06	FALSE	FALSE
HSPB8	-0.841852	7.74214e-19	2.06993e-16	FALSE	TRUE
GSTM2	-0.840167	2.80754e-21	1.37184e-18	FALSE	TRUE
PKP1	-0.839891	3.79109e-15	3.40773e-13	FALSE	TRUE
LRRC31	0.834295	7.43281e-16	7.90836e-14	FALSE	FALSE
TGFB3	-0.825528	2.41912e-21	1.26121e-18	TRUE	TRUE
TDO2	0.824143	1.85578e-08	2.79224e-07	FALSE	FALSE
TP63	-0.823955	2.26667e-14	1.71265e-12	FALSE	TRUE
PCP4	-0.820868	7.81019e-12	2.97215e-10	TRUE	TRUE
GSTP1	-0.817487	8.25188e-21	3.44169e-18	FALSE	TRUE
KCNN2	0.817405	1.28269e-13	7.68653e-12	FALSE	FALSE
TCEAL2	-0.811493	1.87727e-16	2.57557e-14	TRUE	FALSE
PRR16	0.809997	4.68251e-10	1.12499e-08	FALSE	TRUE
SRD5A2	-0.809649	1.57145e-22	1.02409e-19	FALSE	TRUE
ALDH1A2	-0.808129	7.13534e-25	1.24e-21	FALSE	TRUE
PARM1	-0.795716	5.3047e-28	1.84374e-24	TRUE	TRUE
GP2	0.795239	1.12414e-07	1.3855e-06	FALSE	FALSE
CHRDL1	-0.792827	1.61008e-17	3.05241e-15	TRUE	FALSE
ALDH2	-0.791237	4.68403e-33	4.88404e-29	FALSE	FALSE
MYO6	0.783369	8.43906e-14	5.33297e-12	FALSE	FALSE
ZFP36	-0.782071	1.89398e-11	6.37049e-10	FALSE	FALSE
HSD17B6	-0.777316	1.15421e-07	1.41754e-06	FALSE	FALSE
TGM4	-0.773682	0.00193423	0.0067724	FALSE	FALSE
WFDC2	-0.771676	2.58924e-13	1.4753e-11	FALSE	FALSE
GSTM1	-0.768169	9.10423e-07	8.9641e-06	FALSE	TRUE
C7	-0.764344	1.69916e-10	4.48535e-09	TRUE	FALSE
AOX1	-0.763954	3.29901e-18	7.47799e-16	FALSE	TRUE
HLA-DMB	0.763946	6.89631e-08	8.93265e-07	FALSE	FALSE
FHL1	-0.760502	1.55774e-14	1.1943e-12	FALSE	FALSE
SORBS1	-0.760202	5.20883e-16	5.90353e-14	TRUE	FALSE
PLA1A	0.758183	2.56627e-11	8.29246e-10	FALSE	FALSE
FLRT3	-0.751823	9.66369e-12	3.56054e-10	FALSE	FALSE
NETO2	0.749477	5.26826e-19	1.52589e-16	FALSE	FALSE
MIPEP	-0.748905	2.11345e-08	3.09943e-07	FALSE	FALSE
ADAMTS1	-0.742389	4.11373e-13	2.26944e-11	TRUE	FALSE
FAM198B	0.741335	3.04201e-11	9.7e-10	FALSE	TRUE
COL10A1	0.739458	4.4582e-13	2.42113e-11	FALSE	TRUE
RAB27A	-0.739052	1.00324e-17	1.94937e-15	TRUE	TRUE
FLNC	-0.737635	3.99413e-15	3.51217e-13	FALSE	FALSE
GSTM5	-0.733058	8.03261e-16	8.4602e-14	FALSE	FALSE
KRT23	-0.731262	4.12129e-12	1.69184e-10	FALSE	TRUE
RND3	-0.727553	3.6246e-18	7.87369e-16	FALSE	FALSE
SLC22A3	-0.726996	9.18972e-09	1.52275e-07	FALSE	TRUE
JUN	-0.726989	3.92958e-16	4.61357e-14	TRUE	FALSE
IGJ	-0.721952	7.70514e-05	0.000435219	FALSE	FALSE
MPPED2	-0.717397	1.89393e-17	3.52643e-15	FALSE	TRUE
LPHN2	-0.715671	2.10588e-20	8.44537e-18	TRUE	FALSE
SERPINA3	-0.712013	2.81907e-05	0.000181223	FALSE	FALSE
TOP2A	0.707968	1.26725e-14	9.86093e-13	FALSE	TRUE
ARG2	-0.706208	2.1697e-11	7.15931e-10	FALSE	TRUE
SELE	-0.702568	1.28823e-07	1.5619e-06	FALSE	FALSE
TNS4	-0.701305	6.85018e-12	2.65527e-10	FALSE	FALSE
CYR61	-0.700525	9.11277e-10	2.02599e-08	TRUE	FALSE
NIPAL3	-0.699974	6.20646e-16	6.67162e-14	FALSE	TRUE
DUSP1	-0.697889	9.0818e-12	3.382e-10	FALSE	FALSE
NCALD	0.693768	2.08666e-12	9.2981e-11	FALSE	FALSE
GPR116	0.693588	1.35886e-07	1.63235e-06	FALSE	FALSE
SCIN	-0.692527	1.34168e-08	2.11325e-07	FALSE	TRUE
LMOD1	-0.69105	8.62866e-14	5.41994e-12	TRUE	FALSE
PAK1IP1	-0.690642	2.74003e-13	1.54434e-11	FALSE	TRUE
CCK	-0.688773	1.94496e-09	3.87025e-08	FALSE	TRUE
LSAMP	-0.688144	4.44204e-13	2.42113e-11	FALSE	TRUE
TAGLN	-0.686974	3.24237e-14	2.41487e-12	TRUE	TRUE
SLC26A4	-0.684701	2.88679e-07	3.24359e-06	FALSE	FALSE
CPLX3	-0.684018	1.88793e-08	2.82431e-07	FALSE	FALSE
PROM1	-0.682473	1.23075e-09	2.64053e-08	FALSE	FALSE
GLDC	0.679074	2.0832e-09	4.12958e-08	FALSE	FALSE
ATF3	-0.678839	5.24592e-09	9.27105e-08	FALSE	FALSE
GNG4	-0.675918	1.79491e-11	6.11619e-10	FALSE	TRUE
IGF1	-0.671749	6.46493e-13	3.35372e-11	FALSE	FALSE
PGC	-0.671574	4.37389e-05	0.000266861	FALSE	FALSE
PTPRT	0.670244	4.06756e-09	7.45385e-08	FALSE	FALSE
DPYS	-0.661721	4.95878e-11	1.52223e-09	FALSE	TRUE
SPARCL1	-0.660949	1.46425e-11	5.1267e-10	TRUE	FALSE
CCL2	-0.658635	2.24029e-06	1.97962e-05	FALSE	FALSE
PTP4A2	-0.657101	7.52453e-21	3.26909e-18	FALSE	FALSE
C2orf43	-0.656075	5.81901e-15	4.93291e-13	FALSE	FALSE
SFRP4	0.655493	1.72621e-07	2.01796e-06	FALSE	TRUE
FBLN1	-0.655027	4.85179e-14	3.32827e-12	TRUE	FALSE
CDK19	0.653598	2.00076e-10	5.17665e-09	FALSE	FALSE
MSN	-0.652903	2.82791e-15	2.65645e-13	FALSE	FALSE
ACPP	-0.652155	1.70832e-10	4.49814e-09	FALSE	TRUE
GJA1	-0.651994	6.90797e-12	2.66775e-10	FALSE	FALSE
PCDH7	-0.650354	3.45992e-17	5.9142e-15	FALSE	FALSE
HSD17B11	0.649775	3.7684e-12	1.57803e-10	FALSE	FALSE
SH3BGRL	-0.649506	6.50554e-17	9.97547e-15	FALSE	FALSE
FERMT2	-0.649061	8.17327e-20	2.84075e-17	TRUE	FALSE
SLC18A2	-0.647755	7.15739e-11	2.12017e-09	FALSE	TRUE
COL9A2	0.647577	4.69633e-09	8.41385e-08	FALSE	FALSE
PEX10	0.647354	4.20522e-20	1.51199e-17	FALSE	FALSE
CACNG4	-0.646365	1.19556e-10	3.28056e-09	FALSE	TRUE
OGN	-0.644414	5.51131e-11	1.66088e-09	FALSE	FALSE
NFIL3	-0.642054	1.16849e-12	5.5889e-11	TRUE	FALSE
RCAN3	-0.640582	2.03791e-11	6.81066e-10	FALSE	FALSE
RHOB	-0.637537	6.57197e-19	1.80331e-16	FALSE	FALSE
SNAI2	-0.637142	2.02471e-13	1.18605e-11	TRUE	TRUE
ETS2	-0.637039	3.69991e-17	6.22241e-15	TRUE	FALSE
CD44	-0.63613	1.86927e-16	2.57557e-14	TRUE	FALSE
CXCL2	-0.63572	4.97611e-07	5.241e-06	FALSE	FALSE
LDHB	-0.634645	1.34095e-07	1.61456e-06	FALSE	FALSE
LPAR3	-0.633797	3.10957e-09	5.83157e-08	FALSE	TRUE
CADPS	0.632915	8.25218e-09	1.3856e-07	FALSE	FALSE
SERPINF1	-0.631941	1.57474e-14	1.19853e-12	TRUE	FALSE
COL17A1	-0.631292	9.92608e-11	2.77478e-09	FALSE	FALSE
GREB1	-0.631241	1.33732e-12	6.30959e-11	FALSE	TRUE
MAP1LC3B	-0.628253	5.67933e-16	6.23352e-14	FALSE	FALSE
PTGDS	-0.626684	3.07703e-09	5.78093e-08	FALSE	TRUE
ANXA1	-0.623571	1.6122e-09	3.34426e-08	FALSE	TRUE
ZNF532	-0.623378	4.94281e-14	3.36854e-12	FALSE	TRUE
MT1X	-0.622971	9.74104e-10	2.14735e-08	FALSE	FALSE
SNAP91	0.621708	2.411e-05	0.000156926	FALSE	FALSE
ATP8A2	0.619743	1.25839e-06	1.18851e-05	FALSE	FALSE
CALD1	-0.617402	9.70636e-13	4.75156e-11	FALSE	FALSE
MYOF	-0.617361	1.16981e-14	9.24064e-13	FALSE	FALSE
MYL6	-0.615983	1.2496e-13	7.53153e-12	FALSE	FALSE
PDE11A	-0.614949	8.82042e-09	1.46918e-07	FALSE	TRUE
IL1R1	-0.614099	6.59831e-14	4.35447e-12	FALSE	TRUE
B2M	-0.613135	1.05768e-12	5.10576e-11	FALSE	FALSE
COMP	0.61011	1.23811e-06	1.17148e-05	FALSE	TRUE
HSPB6	-0.609616	3.87975e-12	1.61817e-10	FALSE	FALSE
KRT13	-0.606912	4.13543e-05	0.000254696	FALSE	FALSE
WIF1	-0.606063	9.93341e-12	3.63423e-10	FALSE	FALSE
FGFR2	-0.605898	1.0924e-11	3.94132e-10	FALSE	FALSE
SLC15A2	-0.605451	2.8706e-09	5.43225e-08	FALSE	TRUE
CD177	-0.604789	1.45482e-05	0.000101536	FALSE	TRUE
TNS1	-0.600961	7.86113e-12	2.98066e-10	FALSE	FALSE
LPPR1	0.6005	2.1942e-13	1.27105e-11	FALSE	FALSE
SLC2A3	-0.600432	7.10244e-09	1.20811e-07	FALSE	FALSE
DPP4	-0.598148	5.65302e-08	7.49925e-07	FALSE	TRUE
SYNM	-0.597925	2.23699e-11	7.35807e-10	TRUE	TRUE
JUNB	-0.597061	9.87673e-09	1.61671e-07	FALSE	FALSE
GNMT	-0.5941	3.98364e-07	4.29994e-06	FALSE	FALSE
TIPARP	-0.593443	4.00832e-15	3.51217e-13	FALSE	FALSE
ITGA5	-0.592749	7.31076e-13	3.66487e-11	TRUE	FALSE
ITM2C	-0.590855	5.17727e-23	3.85596e-20	TRUE	TRUE
CYP4F8	0.589216	0.000447589	0.00196093	FALSE	FALSE
STEAP4	0.588736	2.16771e-06	1.92856e-05	FALSE	FALSE
NAT1	-0.588038	1.62343e-09	3.35198e-08	FALSE	TRUE
ITGBL1	0.586891	1.35463e-10	3.65925e-09	FALSE	TRUE
PPFIA2	0.58672	4.40128e-05	0.000268375	FALSE	FALSE
CRISPLD2	-0.586428	1.91943e-13	1.13715e-11	TRUE	FALSE
EPCAM	0.584097	8.42116e-14	5.33297e-12	FALSE	FALSE
SEMA3C	-0.582478	5.35769e-13	2.83577e-11	FALSE	FALSE
LMAN1L	-0.582389	2.25089e-08	3.25521e-07	FALSE	TRUE
FADS2	-0.580409	1.12836e-07	1.38907e-06	FALSE	TRUE
SGK1	-0.580394	7.32388e-07	7.39265e-06	FALSE	FALSE
KLK12	0.579822	8.28497e-06	6.25542e-05	FALSE	FALSE
CCND2	-0.578997	7.41897e-12	2.85453e-10	FALSE	FALSE
FOXD1	0.57572	2.92814e-09	5.53111e-08	FALSE	FALSE
LOX	0.575665	1.09726e-10	3.03479e-09	FALSE	FALSE
BCAS1	-0.573236	5.32291e-11	1.61797e-09	FALSE	TRUE
TMBIM1	-0.573184	2.47243e-15	2.34364e-13	FALSE	FALSE
SI	0.572822	2.53312e-06	2.20707e-05	FALSE	FALSE
PTRF	-0.572285	4.85679e-17	7.91278e-15	FALSE	FALSE
STXBP6	-0.57206	3.36524e-12	1.43222e-10	FALSE	TRUE
DPYSL3	-0.571393	5.46654e-17	8.6363e-15	FALSE	FALSE
NR4A1	-0.57078	1.39067e-09	2.94128e-08	FALSE	FALSE
FAM127A	-0.569208	1.65193e-06	1.51893e-05	FALSE	FALSE
CDH7	0.568942	3.89446e-14	2.80052e-12	FALSE	FALSE
LCP1	-0.567279	4.98136e-11	1.52318e-09	FALSE	FALSE
ATP1A2	-0.567177	3.32035e-12	1.4189e-10	FALSE	TRUE
INSM1	0.566589	8.10588e-10	1.82944e-08	FALSE	FALSE
KCNMA1	-0.565773	3.43023e-13	1.91268e-11	FALSE	FALSE
ANGPT1	-0.565489	7.17476e-14	4.6757e-12	FALSE	FALSE
GBP1	-0.564943	2.38336e-13	1.36545e-11	FALSE	FALSE
PPARGC1A	-0.564583	3.66778e-16	4.44179e-14	FALSE	TRUE
AMACR	0.564384	0.000333096	0.001522	FALSE	FALSE
METTL7A	-0.564357	6.40869e-19	1.80331e-16	FALSE	FALSE
THBS1	-0.563722	1.45747e-06	1.35567e-05	FALSE	FALSE
EFS	-0.563329	2.45208e-16	3.19598e-14	FALSE	TRUE
CFB	-0.563303	2.97277e-05	0.000189122	FALSE	FALSE
CYP4B1	-0.561571	1.54612e-10	4.1126e-09	FALSE	FALSE
GADD45B	-0.560555	3.99863e-09	7.34045e-08	FALSE	FALSE
COL4A6	-0.560385	1.26088e-15	1.2403e-13	FALSE	TRUE
MYLK	-0.559785	7.32101e-11	2.1625e-09	FALSE	FALSE
BTG2	-0.559216	4.41523e-09	8.00654e-08	FALSE	FALSE
CNN3	-0.558569	6.1269e-15	5.11082e-13	FALSE	FALSE
MYBPC1	-0.558544	0.000103529	0.000561944	FALSE	TRUE
PALLD	-0.557403	4.83371e-16	5.53858e-14	FALSE	FALSE
SYT1	-0.557307	5.52027e-08	7.37001e-07	FALSE	FALSE
HLA-B	-0.556878	2.33076e-10	5.9712e-09	FALSE	TRUE
SCGB1D2	-0.556076	0.000422055	0.00186473	FALSE	FALSE
GRPR	0.555859	8.92507e-08	1.12393e-06	FALSE	FALSE
SLC2A5	-0.554793	2.4333e-10	6.18829e-09	FALSE	FALSE
KCNMB1	-0.554437	2.0888e-13	1.21676e-11	FALSE	FALSE
AHNAK2	-0.55421	4.70468e-11	1.45566e-09	FALSE	FALSE
ANG	-0.554067	3.7061e-16	4.44179e-14	FALSE	TRUE
PITPNC1	-0.553763	3.58303e-24	4.15114e-21	FALSE	TRUE
RGS2	-0.553319	4.85913e-08	6.54602e-07	FALSE	FALSE
POPDC3	0.553003	8.01084e-09	1.34942e-07	FALSE	FALSE
SPINK1	-0.552379	0.00996475	0.0264855	FALSE	FALSE
CD24	0.550812	1.6857e-06	1.54454e-05	FALSE	FALSE
SLCO1A2	0.550576	3.89271e-06	3.21372e-05	FALSE	FALSE
GMPR	-0.550546	4.41597e-14	3.15379e-12	FALSE	TRUE
SPOCK3	-0.549622	5.22865e-11	1.59413e-09	TRUE	TRUE
CHRM3	0.549179	1.18281e-05	8.49127e-05	FALSE	FALSE
PTPRM	-0.546878	3.40147e-10	8.36488e-09	FALSE	FALSE
TPX2	0.546285	1.04278e-15	1.05564e-13	FALSE	TRUE
EMP1	-0.545106	4.6936e-09	8.41385e-08	FALSE	FALSE
GPX3	-0.544998	6.32951e-12	2.47183e-10	FALSE	TRUE
PLP2	-0.544933	4.72843e-17	7.82593e-15	FALSE	FALSE
AGT	0.544855	6.31387e-07	6.51184e-06	FALSE	FALSE
CTSB	-0.54374	8.43366e-19	2.19845e-16	FALSE	FALSE
CXCL14	0.543354	3.72186e-06	3.09226e-05	FALSE	TRUE
CDC20	0.542968	1.24487e-10	3.39796e-09	FALSE	TRUE
GLUD1	-0.5426	1.4799e-11	5.16083e-10	FALSE	FALSE
PDE3B	0.540511	7.21582e-13	3.63475e-11	FALSE	FALSE
RRM2	0.539663	1.46513e-11	5.1267e-10	FALSE	TRUE
TGFBR3	-0.539091	2.15881e-16	2.84935e-14	FALSE	FALSE
UGDH	0.538949	9.65136e-09	1.58981e-07	FALSE	FALSE
DIRAS2	0.536742	1.03555e-12	5.02217e-11	FALSE	FALSE
IL7R	-0.535885	6.61916e-08	8.62725e-07	FALSE	FALSE
SLC26A3	-0.533624	3.16174e-05	0.000199924	FALSE	FALSE
KCNS3	0.533397	1.34512e-13	8.01462e-12	FALSE	FALSE
CD69	-0.533254	1.47389e-09	3.10469e-08	FALSE	FALSE
PRDM8	-0.53193	1.73258e-10	4.55054e-09	FALSE	TRUE
SEMA4G	-0.529989	1.80176e-09	3.66218e-08	FALSE	TRUE
SERPINB5	-0.529678	9.07537e-08	1.14011e-06	FALSE	FALSE
NDRG2	-0.529394	1.93404e-18	4.58324e-16	FALSE	FALSE
ALOX15	0.528185	2.22243e-08	3.22299e-07	FALSE	FALSE
CDR2L	0.525769	2.70121e-20	1.04317e-17	FALSE	FALSE
RARRES1	-0.524569	5.47456e-07	5.71404e-06	FALSE	FALSE
MRPS17	0.521803	4.86995e-05	0.00029403	FALSE	FALSE
SOCS3	-0.520769	1.25736e-07	1.52803e-06	FALSE	FALSE
FXYD6	-0.520404	1.63136e-08	2.50888e-07	TRUE	FALSE
LPP	-0.520105	8.20754e-14	5.25031e-12	FALSE	FALSE
CFTR	-0.520082	2.21048e-06	1.95992e-05	FALSE	FALSE
PAH	-0.519067	1.05003e-05	7.66175e-05	FALSE	TRUE
SERPING1	-0.517703	4.09626e-09	7.48016e-08	FALSE	FALSE
HIST3H2A	0.517195	7.73823e-12	2.95555e-10	FALSE	FALSE
CPE	-0.517007	2.07474e-08	3.06421e-07	FALSE	TRUE
KCNN4	0.514396	2.27594e-05	0.000149159	FALSE	FALSE
ZNF589	-0.514189	8.75712e-11	2.50033e-09	FALSE	TRUE
PYGM	-0.512757	2.11821e-12	9.39854e-11	FALSE	TRUE
ROR2	-0.511494	4.80132e-14	3.31546e-12	FALSE	TRUE
SYT13	0.510053	6.39977e-07	6.58091e-06	FALSE	FALSE
LAMC2	0.509933	4.78688e-09	8.5321e-08	FALSE	FALSE
SCN7A	-0.507825	2.15983e-08	3.14533e-07	FALSE	FALSE
TNC	-0.5071	7.94162e-10	1.80346e-08	FALSE	FALSE
NRP1	0.506101	1.18356e-11	4.24089e-10	FALSE	TRUE
ACTN1	-0.504808	8.5969e-16	8.87523e-14	TRUE	FALSE
CNN2	-0.504411	1.77402e-16	2.49968e-14	FALSE	FALSE
CAV1	-0.503791	4.02593e-12	1.65922e-10	FALSE	FALSE
PPP3CA	0.50248	4.3912e-11	1.37087e-09	FALSE	FALSE
SEPP1	-0.502019	1.66148e-06	1.52637e-05	FALSE	FALSE
EGR3	-0.501377	1.69702e-06	1.55218e-05	FALSE	FALSE
SSTR1	0.499407	2.85846e-09	5.41912e-08	FALSE	FALSE
DUSP5	-0.499162	6.66297e-09	1.14268e-07	FALSE	FALSE
MT1E	-0.49897	3.68531e-05	0.0002301	FALSE	TRUE
FOLH1	0.498031	0.000527266	0.00225135	FALSE	FALSE
ACP5	-0.497027	8.46578e-08	1.07257e-06	FALSE	FALSE
CLDN7	0.495798	1.3012e-08	2.05259e-07	FALSE	FALSE
C1orf115	-0.495386	4.02181e-12	1.65922e-10	FALSE	TRUE
RPL9	0.49464	4.73767e-07	5.02793e-06	FALSE	FALSE
PDSS2	0.494629	5.02467e-13	2.68678e-11	FALSE	FALSE
NPR3	-0.494482	0.000101638	0.000553412	FALSE	FALSE
KIF4A	0.493077	8.7574e-16	8.95229e-14	FALSE	TRUE
LGALS3	-0.49304	4.74166e-14	3.30731e-12	FALSE	TRUE
ASPA	-0.492856	4.58194e-11	1.4219e-09	FALSE	FALSE
MELK	0.492265	3.52809e-14	2.57991e-12	FALSE	TRUE
NR4A3	-0.49165	5.49931e-06	4.3672e-05	FALSE	FALSE
CEBPD	-0.4911	6.04824e-09	1.04412e-07	FALSE	FALSE
TESC	0.490956	2.994e-09	5.64528e-08	FALSE	FALSE
HBEGF	-0.490398	8.77647e-11	2.50033e-09	FALSE	FALSE
NEO1	-0.490035	4.13238e-18	8.61766e-16	FALSE	TRUE
HSPB1	-0.489804	1.32193e-10	3.58952e-09	FALSE	FALSE
RYR2	-0.488546	3.5287e-06	2.94822e-05	FALSE	FALSE
TIMP3	-0.488513	2.11198e-11	7.0237e-10	FALSE	FALSE
KIF20A	0.488062	8.35807e-15	6.86217e-13	FALSE	TRUE
PLCL1	-0.487433	9.25365e-10	2.04857e-08	FALSE	FALSE
LDLR	-0.485952	3.38756e-11	1.07362e-09	FALSE	TRUE
CSGALNACT1	0.485384	4.2244e-06	3.46016e-05	FALSE	FALSE
ZNF467	0.48433	2.75673e-17	4.87193e-15	FALSE	FALSE
CYP4F12	-0.484127	3.82325e-10	9.31426e-09	FALSE	FALSE
ZNF185	-0.483794	5.1486e-12	2.07882e-10	FALSE	TRUE
VEGFA	-0.482069	6.48127e-06	5.0584e-05	FALSE	FALSE
GUCY1A3	0.480434	1.3788e-09	2.9221e-08	FALSE	FALSE
ARHGDIG	0.477191	4.34379e-10	1.04602e-08	FALSE	TRUE
NKX2-2	0.476018	1.20003e-09	2.57994e-08	FALSE	FALSE
EDNRA	-0.475838	1.66749e-09	3.42263e-08	FALSE	FALSE
DMXL1	-0.475147	3.42571e-07	3.76395e-06	FALSE	FALSE
DST	-0.47503	4.96362e-11	1.52223e-09	FALSE	FALSE
TPM1	-0.474989	5.12564e-09	9.0881e-08	FALSE	FALSE
SLC5A1	0.474794	1.34856e-05	9.49983e-05	FALSE	FALSE
FFAR2	0.474581	1.71005e-05	0.000116617	FALSE	FALSE
FRK	0.473174	2.19439e-08	3.18676e-07	FALSE	FALSE
PDZRN4	-0.472859	6.43183e-13	3.35323e-11	FALSE	TRUE
IL6ST	-0.472512	1.43653e-08	2.24905e-07	FALSE	FALSE
TNFAIP3	-0.472041	2.90355e-12	1.25624e-10	FALSE	FALSE
RGS17	0.471838	2.39467e-05	0.000156058	FALSE	FALSE
PDIA2	0.471315	6.66215e-09	1.14268e-07	FALSE	FALSE
GADD45G	-0.469075	2.87795e-07	3.23715e-06	FALSE	FALSE
APOBEC3C	-0.46836	1.7931e-10	4.69764e-09	FALSE	FALSE
SCNN1G	-0.466592	5.47389e-06	4.35032e-05	FALSE	FALSE
CHRNA2	-0.466486	1.74126e-06	1.58569e-05	FALSE	TRUE
TMEM132A	0.464765	8.98344e-14	5.57562e-12	FALSE	FALSE
RDH11	-0.460513	1.53462e-06	1.42236e-05	FALSE	FALSE
MEIS2	-0.460064	1.48835e-09	3.12884e-08	FALSE	TRUE
FAM129A	-0.460041	1.85799e-09	3.74724e-08	FALSE	TRUE
STAC	-0.459839	2.11149e-08	3.09943e-07	FALSE	FALSE
PRRG4	-0.45983	6.86207e-13	3.50739e-11	FALSE	TRUE
TSPAN13	0.459434	7.47712e-13	3.73033e-11	FALSE	FALSE
VCL	-0.459375	6.23558e-14	4.1413e-12	TRUE	FALSE
ZMYND8	0.459078	4.28865e-16	4.96864e-14	FALSE	FALSE
CXCL13	-0.459041	0.000809794	0.00323762	FALSE	FALSE
CTNND2	0.45831	3.06956e-16	3.85619e-14	FALSE	FALSE
CTGF	-0.458243	4.74407e-06	3.84354e-05	FALSE	FALSE
PVRL3	0.458066	9.55944e-06	7.06924e-05	FALSE	FALSE
SLC22A17	-0.457679	1.56098e-16	2.22964e-14	FALSE	TRUE
DLGAP5	0.457279	5.23152e-12	2.09e-10	FALSE	TRUE
CD74	-0.455275	4.75262e-07	5.03103e-06	FALSE	FALSE
KCNH6	-0.455084	5.8587e-06	4.61047e-05	FALSE	FALSE
SLC1A1	-0.454632	2.72723e-09	5.20821e-08	FALSE	FALSE
SPON1	-0.453876	2.72654e-08	3.88915e-07	FALSE	FALSE
OLFML3	-0.453841	1.98025e-12	8.9774e-11	FALSE	FALSE
SERPINB1	-0.453047	8.77357e-11	2.50033e-09	FALSE	FALSE
PER1	-0.452467	1.46519e-11	5.1267e-10	FALSE	FALSE
JAM3	-0.451933	4.13535e-13	2.26944e-11	TRUE	FALSE
SMTN	-0.451881	8.87774e-11	2.52229e-09	FALSE	FALSE
CFD	-0.451576	3.39427e-06	2.86576e-05	FALSE	FALSE
GCNT2	-0.45101	2.62942e-07	2.96721e-06	FALSE	TRUE
ID4	-0.450987	3.76964e-09	6.99396e-08	FALSE	FALSE
PRKG2	-0.450843	5.75431e-06	4.53859e-05	FALSE	FALSE
GLO1	0.450816	8.14486e-07	8.14252e-06	FALSE	FALSE
EAF2	-0.45071	1.64733e-07	1.94087e-06	FALSE	TRUE
CST1	-0.450332	0.0215114	0.0498112	FALSE	FALSE
ATP2B4	-0.450043	5.4158e-09	9.50683e-08	FALSE	FALSE
EYA4	-0.449238	9.64398e-12	3.56054e-10	FALSE	FALSE
ATP12A	0.449196	1.88112e-09	3.76476e-08	FALSE	FALSE
KRT7	-0.448903	5.35272e-05	0.000318748	FALSE	FALSE
POPDC2	-0.448382	3.2513e-12	1.39512e-10	FALSE	FALSE
NOX4	0.447519	4.23614e-09	7.70859e-08	FALSE	TRUE
ITGA8	-0.447503	0.0001731	0.00087617	FALSE	FALSE
CYTH3	0.44707	1.19724e-15	1.18892e-13	FALSE	TRUE
GABRB3	0.445935	9.34693e-09	1.5421e-07	FALSE	FALSE
GPX2	-0.445905	1.36742e-07	1.63697e-06	FALSE	FALSE
IER3	-0.445612	5.5405e-08	7.38757e-07	FALSE	FALSE
TIMM8B	0.445543	2.41647e-10	6.16053e-09	FALSE	FALSE
ENC1	0.445423	5.76593e-12	2.2602e-10	FALSE	FALSE
YPEL1	0.444844	5.86856e-17	9.13306e-15	FALSE	FALSE
KCNC2	0.444783	0.00114611	0.00434249	FALSE	FALSE
MKI67	0.444783	8.26906e-11	2.40842e-09	FALSE	TRUE
TWIST1	0.443348	4.6798e-08	6.33717e-07	FALSE	FALSE
ACSM3	0.441545	9.28344e-06	6.89939e-05	FALSE	FALSE
FST	-0.440812	1.30304e-10	3.54746e-09	FALSE	FALSE
CPA3	-0.440288	3.42486e-07	3.76395e-06	FALSE	FALSE
ACSM1	0.439665	0.00953919	0.025576	FALSE	FALSE
CYP1B1	-0.439574	0.000190461	0.000947944	FALSE	FALSE
MEIS1	-0.438896	5.50762e-09	9.63557e-08	FALSE	FALSE
NELL2	-0.438816	2.82999e-05	0.000181589	FALSE	FALSE
LGALS1	-0.437805	1.62012e-09	3.35179e-08	FALSE	FALSE
UBE2C	0.437477	5.52346e-12	2.18985e-10	FALSE	TRUE
FZD8	0.436827	1.64325e-11	5.63626e-10	FALSE	FALSE
CCNB2	0.436757	1.13535e-09	2.46119e-08	FALSE	FALSE
PPFIBP2	-0.436602	3.28925e-14	2.43241e-12	FALSE	FALSE
HERPUD1	-0.436477	9.44517e-11	2.66175e-09	FALSE	TRUE
GSTA4	-0.435728	1.24774e-08	1.98326e-07	FALSE	TRUE
IFITM1	-0.435552	4.25541e-08	5.83065e-07	FALSE	FALSE
BHLHE40	-0.4351	1.09311e-05	7.9262e-05	FALSE	FALSE
CAPZB	-0.434967	5.17852e-17	8.30714e-15	FALSE	FALSE
SNAP25	-0.434951	4.85075e-10	1.16006e-08	FALSE	FALSE
DUOX1	-0.434711	9.9921e-08	1.24329e-06	FALSE	FALSE
CNTN1	-0.434626	2.3113e-07	2.63074e-06	FALSE	FALSE
FAT1	0.434241	2.74562e-10	6.88187e-09	FALSE	FALSE
RRAS	-0.433045	1.26246e-14	9.86093e-13	FALSE	FALSE
PTEN	-0.43298	1.02802e-14	8.30944e-13	FALSE	FALSE
CPM	-0.432838	6.91116e-05	0.000397697	FALSE	FALSE
IRX4	0.432203	3.00603e-06	2.56917e-05	FALSE	FALSE
IRF1	-0.430871	6.20862e-08	8.14306e-07	FALSE	FALSE
PRNP	-0.430857	1.1925e-15	1.18892e-13	FALSE	FALSE
PYGL	-0.430815	6.79063e-10	1.55276e-08	FALSE	FALSE
HSPA4L	-0.430494	8.16335e-10	1.83843e-08	FALSE	FALSE
HPN	0.430264	5.66704e-08	7.50829e-07	FALSE	FALSE
PDLIM1	-0.429449	3.43844e-12	1.45152e-10	FALSE	FALSE
TLE1	0.429429	1.96187e-16	2.65668e-14	FALSE	FALSE
COL6A3	-0.429388	9.78336e-08	1.22462e-06	FALSE	FALSE
B3GALT2	-0.429143	3.14572e-07	3.50432e-06	FALSE	TRUE
IFI6	-0.428494	0.000241348	0.00115543	FALSE	FALSE
TRPC1	-0.427922	8.33826e-12	3.13874e-10	FALSE	FALSE
NVL	0.427907	7.20755e-13	3.63475e-11	FALSE	FALSE
FBXO17	-0.42702	6.61405e-13	3.39728e-11	FALSE	FALSE
THSD4	-0.426941	1.48373e-10	3.96687e-09	FALSE	FALSE
LIFR	-0.426701	4.94918e-07	5.21791e-06	FALSE	FALSE
REXO2	0.426347	1.75554e-12	8.13554e-11	FALSE	FALSE
BMP6	0.425888	7.07002e-10	1.61311e-08	FALSE	TRUE
CCDC69	-0.425284	7.70033e-13	3.8234e-11	FALSE	FALSE
CBR4	0.424944	2.15365e-09	4.22902e-08	FALSE	FALSE
ELOVL6	0.424675	2.66722e-11	8.58367e-10	FALSE	FALSE
CHN2	0.424228	6.31315e-08	8.25937e-07	FALSE	FALSE
ID1	-0.424211	1.24822e-05	8.89398e-05	FALSE	FALSE
ZNF350	0.42338	2.3476e-06	2.06569e-05	FALSE	FALSE
SIX1	0.423335	5.29447e-09	9.34102e-08	FALSE	FALSE
CST2	0.422199	0.00184142	0.00649889	FALSE	FALSE
SMPD3	0.421959	5.33716e-10	1.25906e-08	FALSE	FALSE
PDGFC	-0.420353	1.08844e-11	3.94067e-10	FALSE	FALSE
SCGN	0.420228	2.92793e-05	0.000186954	FALSE	FALSE
TSPYL2	-0.420158	1.1722e-11	4.21465e-10	FALSE	FALSE
SLC7A8	-0.419867	4.48752e-11	1.39676e-09	FALSE	FALSE
TIMP1	-0.419185	9.90199e-07	9.59554e-06	FALSE	FALSE
NUSAP1	0.41907	2.6855e-09	5.14738e-08	FALSE	TRUE
ARMCX1	-0.417359	1.62224e-08	2.49854e-07	TRUE	TRUE
NKX2-1	0.417271	7.91247e-09	1.33717e-07	FALSE	FALSE
BICD1	0.417264	4.99067e-06	4.0029e-05	FALSE	FALSE
PKNOX2	-0.417153	8.49205e-13	4.17673e-11	FALSE	TRUE
GJB1	0.416608	1.1568e-08	1.85569e-07	FALSE	FALSE
MYO15B	-0.416523	1.03374e-09	2.26923e-08	FALSE	FALSE
MAPK10	-0.415913	1.20942e-08	1.92823e-07	FALSE	FALSE
HOXC6	0.415853	1.62954e-06	1.50099e-05	FALSE	TRUE
NAMPT	-0.415476	0.000179966	0.000903469	FALSE	FALSE
MON1B	-0.415112	0.000289898	0.00135066	FALSE	FALSE
GABRP	-0.415006	0.000322696	0.00148615	FALSE	FALSE
IRAK3	-0.414947	1.68356e-09	3.44883e-08	FALSE	FALSE
HPSE2	-0.414501	8.69054e-07	8.61371e-06	FALSE	FALSE
EFHD2	-0.412956	6.28513e-15	5.20119e-13	FALSE	FALSE
DUSP3	-0.412914	3.95861e-15	3.51217e-13	FALSE	FALSE
PHACTR2	-0.412519	2.72902e-13	1.54434e-11	FALSE	FALSE
UST	-0.412385	4.08444e-13	2.26534e-11	FALSE	FALSE
KPNA2	0.412233	3.89083e-07	4.21284e-06	FALSE	FALSE
ACSS3	-0.411941	2.44327e-09	4.75299e-08	FALSE	FALSE
JAG1	0.411804	1.86165e-07	2.16645e-06	FALSE	FALSE
CYB5R2	-0.411285	2.52856e-17	4.54575e-15	FALSE	FALSE
MAPK6	0.410373	5.25816e-08	7.04715e-07	FALSE	FALSE
FHL2	-0.410275	1.259e-09	2.69007e-08	TRUE	FALSE
ACAD8	-0.410216	3.58699e-07	3.91786e-06	FALSE	TRUE
GNAL	-0.410037	5.72801e-12	2.2602e-10	FALSE	FALSE
PENK	-0.409885	3.4193e-06	2.88455e-05	FALSE	FALSE
CDC45	0.40985	9.48072e-14	5.81503e-12	FALSE	FALSE
GPR183	-0.409819	9.20709e-07	9.03127e-06	FALSE	FALSE
KIT	-0.408813	8.94616e-09	1.48774e-07	FALSE	FALSE
RPE65	-0.408624	8.28353e-08	1.05332e-06	FALSE	FALSE
SCPEP1	-0.40829	2.54259e-16	3.27304e-14	FALSE	FALSE
ZNF217	0.408034	2.80024e-08	3.97794e-07	FALSE	FALSE
BUB1	0.407618	1.33835e-10	3.62467e-09	FALSE	TRUE
CORO1C	-0.406777	1.1114e-10	3.05767e-09	FALSE	FALSE
CLU	-0.406574	3.88288e-06	3.20814e-05	FALSE	FALSE
FAM111A	-0.406565	2.71608e-10	6.82424e-09	FALSE	FALSE
SLMO2	0.406149	1.64719e-08	2.52179e-07	FALSE	FALSE
ABHD2	-0.405497	2.8107e-06	2.42208e-05	FALSE	FALSE
ODC1	0.405098	0.000291747	0.00135805	FALSE	FALSE
EPHX2	-0.404786	8.17914e-11	2.40236e-09	FALSE	TRUE
RLN2	-0.403642	0.00141893	0.00521324	FALSE	FALSE
TRIP13	0.403414	3.41366e-15	3.17044e-13	FALSE	FALSE
PHF11	-0.402881	6.49585e-12	2.52732e-10	FALSE	FALSE
SNRPF	0.402727	2.98709e-07	3.34548e-06	FALSE	FALSE
PRIM2	-0.402724	0.000211095	0.00103532	FALSE	FALSE
AMT	-0.402717	1.89269e-10	4.93378e-09	FALSE	TRUE
TMEM47	-0.402543	2.60879e-09	5.02806e-08	FALSE	FALSE
DNAJB4	-0.402276	1.82921e-06	1.65279e-05	FALSE	FALSE
COL6A1	-0.40173	2.67017e-08	3.81918e-07	FALSE	FALSE
PBX1	-0.401622	5.06173e-12	2.05365e-10	FALSE	FALSE
C5orf30	0.401075	2.02467e-07	2.33016e-06	FALSE	FALSE
CBLC	0.401003	5.6601e-09	9.88573e-08	FALSE	FALSE
ZFP36L1	-0.400693	4.49154e-07	4.79849e-06	FALSE	FALSE
ASNS	0.400453	5.00015e-24	5.21366e-21	FALSE	FALSE
SNRNP40	0.400326	5.7641e-12	2.2602e-10	FALSE	FALSE
ARHGAP10	-0.400275	1.17892e-12	5.61308e-11	FALSE	FALSE
ONECUT2	0.400045	1.32307e-06	1.2395e-05	FALSE	FALSE
NCAPG	0.40002	1.36333e-09	2.8952e-08	FALSE	TRUE
GNAO1	-0.399949	2.67385e-08	3.81921e-07	FALSE	FALSE
PRKCB	-0.399742	6.31732e-10	1.45732e-08	FALSE	FALSE
GULP1	0.398075	7.74567e-07	7.78074e-06	FALSE	FALSE
SRPX	-0.397908	1.29255e-08	2.04513e-07	FALSE	FALSE
FABP3	-0.397898	6.49502e-07	6.66571e-06	FALSE	FALSE
HIST1H2BK	0.397685	0.0018924	0.00665275	FALSE	FALSE
LGALS3BP	-0.397224	1.15234e-06	1.09931e-05	FALSE	FALSE
MYRIP	0.397205	8.53217e-12	3.20018e-10	FALSE	FALSE
LONRF1	-0.397149	1.35998e-11	4.8233e-10	FALSE	FALSE
OLFML1	-0.397087	4.02669e-08	5.57587e-07	FALSE	FALSE
STOM	-0.396664	3.44612e-08	4.81671e-07	FALSE	FALSE
KIAA0101	0.39658	5.1938e-07	5.43733e-06	FALSE	TRUE
CENPF	0.396425	2.47266e-09	4.80119e-08	FALSE	TRUE
APOL1	-0.395923	2.44968e-10	6.19972e-09	FALSE	FALSE
ECT2	0.395896	3.27407e-08	4.58854e-07	FALSE	FALSE
ANXA2	-0.395471	4.76235e-09	8.50291e-08	FALSE	FALSE
CAPN6	-0.394534	2.94569e-06	2.52796e-05	FALSE	FALSE
TMEM106C	0.394398	1.04701e-13	6.38429e-12	FALSE	FALSE
DNAJB5	-0.393916	1.03599e-10	2.88831e-09	FALSE	FALSE
CX3CL1	-0.393882	1.86863e-09	3.76144e-08	FALSE	FALSE
AURKA	0.393753	7.70617e-14	4.99082e-12	FALSE	TRUE
TACC1	-0.393555	2.56878e-11	8.29246e-10	FALSE	FALSE
EHHADH	-0.392716	2.0979e-05	0.000138948	FALSE	FALSE
KCNAB1	-0.392476	4.85627e-07	5.12513e-06	FALSE	FALSE
NDUFB3	0.392418	1.24012e-07	1.51059e-06	FALSE	FALSE
PPP1R3C	-0.391664	2.69605e-06	2.33486e-05	FALSE	FALSE
NLRP2	0.391534	0.0124507	0.0318662	FALSE	FALSE
NCAM1	-0.391412	1.76224e-06	1.60199e-05	FALSE	FALSE
DAPK1	0.39108	4.40825e-08	6.02422e-07	FALSE	FALSE
PRC1	0.3907	1.2839e-14	9.91649e-13	FALSE	TRUE
LMNB1	0.390583	2.17548e-12	9.61174e-11	FALSE	TRUE
PGR	-0.39042	1.69094e-08	2.57018e-07	FALSE	FALSE
SHMT2	0.390393	7.80983e-18	1.56602e-15	FALSE	FALSE
TIMP2	-0.389581	3.94203e-06	3.24929e-05	FALSE	FALSE
RARRES3	-0.38953	3.45777e-06	2.90525e-05	FALSE	FALSE
E2F5	0.389314	1.93998e-11	6.50422e-10	FALSE	TRUE
HOXD10	-0.389007	9.83424e-09	1.61229e-07	FALSE	FALSE
EPB41L3	-0.388849	2.15069e-11	7.11914e-10	FALSE	FALSE
TMEM97	0.388695	3.026e-11	9.67855e-10	FALSE	FALSE
ACOX2	-0.388602	2.98467e-10	7.44525e-09	FALSE	FALSE
CPEB3	-0.388366	1.42861e-08	2.24001e-07	FALSE	FALSE
SLC26A2	0.388226	9.111e-05	0.000504846	FALSE	FALSE
CDK6	-0.388102	3.26644e-06	2.76906e-05	FALSE	TRUE
PDPN	-0.387768	8.58038e-11	2.47148e-09	FALSE	FALSE
CALM1	-0.387356	6.11925e-15	5.11082e-13	FALSE	FALSE
CKM	-0.387224	0.00497314	0.015	FALSE	FALSE
VILL	-0.387015	4.70866e-10	1.12867e-08	FALSE	TRUE
RBPMS	-0.386082	8.2817e-07	8.25557e-06	FALSE	FALSE
GAL	0.385937	1.02158e-06	9.85388e-06	FALSE	FALSE
ELK4	-0.385064	3.63189e-08	5.0628e-07	FALSE	TRUE
PGRMC1	-0.384772	1.40045e-12	6.57772e-11	FALSE	FALSE
SLC8A1	-0.383991	1.23336e-06	1.16805e-05	FALSE	FALSE
DLX2	0.383913	7.43291e-06	5.724e-05	FALSE	FALSE
KLHL35	0.383806	5.0582e-13	2.69091e-11	FALSE	FALSE
IER2	-0.383763	3.26647e-06	2.76906e-05	FALSE	FALSE
VSNL1	-0.383267	8.74886e-09	1.45959e-07	FALSE	FALSE
GLIPR1	-0.382921	8.29937e-06	6.26176e-05	FALSE	FALSE
IGFBP5	-0.382564	6.5148e-06	5.08076e-05	FALSE	FALSE
SST	0.382315	3.28363e-07	3.63465e-06	FALSE	FALSE
XYLB	0.382151	4.72515e-15	4.07183e-13	FALSE	FALSE
SEMA3A	-0.381952	7.41001e-08	9.53879e-07	FALSE	FALSE
GATA3	-0.381728	4.82645e-07	5.09883e-06	FALSE	FALSE
GOT2	-0.381657	8.79839e-06	6.59531e-05	FALSE	FALSE
HLF	-0.380595	1.09555e-09	2.38982e-08	FALSE	FALSE
SRGN	-0.380573	2.41093e-06	2.10896e-05	FALSE	FALSE
S100A10	-0.380401	0.000317814	0.00146825	FALSE	FALSE
GGCT	0.380342	1.20357e-10	3.29387e-09	FALSE	FALSE
KLF4	-0.380261	8.69553e-08	1.09901e-06	FALSE	TRUE
WSB2	0.380004	4.58577e-15	3.98465e-13	FALSE	FALSE
LBH	0.379366	6.5557e-07	6.70817e-06	FALSE	FALSE
H2AFY2	0.379029	3.27188e-09	6.11396e-08	FALSE	FALSE
GAS1	-0.378799	1.01806e-07	1.26524e-06	FALSE	FALSE
POSTN	0.378411	0.000198831	0.000981172	FALSE	FALSE
MRPS33	0.378259	2.48143e-07	2.80933e-06	FALSE	FALSE
CNTNAP2	-0.378117	0.00176241	0.00627404	FALSE	FALSE
ACN9	0.377834	2.83849e-08	4.02132e-07	FALSE	FALSE
GEM	-0.376985	1.48509e-05	0.000103372	FALSE	FALSE
ASPN	0.3764	0.000252344	0.00119981	FALSE	TRUE
ST6GALNAC2	-0.376321	1.30957e-07	1.58043e-06	FALSE	FALSE
GPR137B	0.376301	4.8421e-08	6.53151e-07	FALSE	TRUE
MRPS28	0.376124	3.23631e-07	3.58989e-06	FALSE	FALSE
LXN	-0.375988	1.08134e-05	7.86271e-05	FALSE	FALSE
SOX4	0.375929	1.30405e-11	4.64071e-10	FALSE	FALSE
RGS10	0.37557	1.09511e-10	3.03479e-09	FALSE	FALSE
CXCL1	-0.375492	0.000214074	0.00104551	FALSE	FALSE
GREM1	0.375358	0.0041851	0.0129836	FALSE	FALSE
VWA5A	-0.375355	5.3379e-11	1.61797e-09	FALSE	FALSE
CHST3	-0.374544	6.96573e-11	2.06928e-09	FALSE	FALSE
TSC22D3	-0.374312	1.10431e-10	3.0462e-09	FALSE	FALSE
TK1	0.373999	5.28699e-12	2.1041e-10	FALSE	TRUE
GABARAPL1	-0.373786	1.00955e-17	1.94937e-15	FALSE	FALSE
APEX1	0.373292	1.46613e-15	1.42872e-13	FALSE	FALSE
RPS2	0.37281	1.18446e-08	1.89713e-07	FALSE	FALSE
PLAGL1	-0.372733	4.01389e-12	1.65922e-10	TRUE	FALSE
RAP1GAP	0.372631	8.09386e-08	1.03172e-06	FALSE	FALSE
BUB1B	0.372603	2.45099e-12	1.06931e-10	FALSE	TRUE
WDR12	0.37248	3.56294e-14	2.57991e-12	FALSE	FALSE
DMD	-0.371699	5.91959e-07	6.12945e-06	FALSE	FALSE
CCNB1	0.371552	1.08274e-11	3.9337e-10	FALSE	TRUE
IFI16	-0.371469	2.32257e-07	2.63519e-06	FALSE	FALSE
FASTKD2	0.370631	9.69255e-09	1.59407e-07	FALSE	FALSE
SEMA3D	-0.370302	0.00189979	0.00667422	FALSE	FALSE
CAPG	-0.36982	1.88328e-11	6.355e-10	FALSE	FALSE
BCL6	-0.369443	1.43981e-08	2.25082e-07	FALSE	FALSE
S100P	-0.369359	0.00366652	0.0116664	FALSE	FALSE
GSTM4	-0.369259	2.12336e-08	3.10527e-07	FALSE	TRUE
TMEM123	0.368661	1.01086e-06	9.7685e-06	FALSE	FALSE
PTK7	0.368458	5.71282e-11	1.71664e-09	FALSE	FALSE
HLA-E	-0.368181	5.48696e-11	1.65833e-09	FALSE	FALSE
HFE	-0.368078	9.50811e-11	2.67227e-09	FALSE	TRUE
HMGCS2	-0.367938	0.0105994	0.0278388	FALSE	TRUE
MX1	-0.367596	2.21822e-06	1.96511e-05	FALSE	FALSE
HMGN5	-0.367275	1.10197e-08	1.77593e-07	FALSE	FALSE
MMP7	-0.367176	0.0158696	0.0389364	FALSE	FALSE
CAV2	-0.367006	1.90234e-07	2.20397e-06	FALSE	FALSE
BTG3	-0.366785	1.02369e-11	3.73216e-10	FALSE	FALSE
SP100	-0.365512	9.16549e-11	2.59697e-09	FALSE	FALSE
ASAP2	0.365327	2.89446e-21	1.37184e-18	FALSE	TRUE
SLC4A4	-0.36507	0.00352981	0.0112865	FALSE	FALSE
SFN	-0.364888	4.22622e-05	0.000258912	FALSE	FALSE
NFKBIA	-0.364834	6.3763e-09	1.09894e-07	FALSE	FALSE
TSTA3	0.364659	1.83162e-11	6.22095e-10	FALSE	FALSE
HIST1H2AM	0.364629	3.22358e-09	6.03451e-08	FALSE	FALSE
VTCN1	-0.36458	1.18398e-05	8.49127e-05	FALSE	FALSE
CAP2	-0.364188	1.09907e-09	2.39249e-08	FALSE	FALSE
EFTUD1	0.364134	1.82501e-12	8.383e-11	FALSE	FALSE
NPR2	-0.363619	1.15337e-13	6.99196e-12	FALSE	FALSE
NAV2	-0.363446	3.90484e-09	7.1936e-08	FALSE	FALSE
LMNA	-0.363232	1.43671e-10	3.85106e-09	FALSE	FALSE
AIMP2	0.362823	7.7652e-14	4.99801e-12	FALSE	FALSE
MBNL2	-0.362181	9.81737e-07	9.55795e-06	FALSE	FALSE
CDC42EP3	-0.361365	4.63553e-09	8.39144e-08	FALSE	FALSE
SIDT1	-0.361215	3.23168e-07	3.58858e-06	FALSE	TRUE
ADAMTS9	-0.361002	3.52947e-07	3.86168e-06	FALSE	FALSE
PUS7	0.360808	1.61002e-11	5.54049e-10	FALSE	TRUE
GDF11	0.360724	5.52935e-07	5.75395e-06	FALSE	FALSE
RPL6	0.360715	1.60959e-09	3.34426e-08	FALSE	FALSE
CLDN8	0.360394	0.000488568	0.00210595	FALSE	FALSE
NR4A2	-0.360349	0.00273419	0.00910845	FALSE	FALSE
C3orf14	-0.360053	0.00308074	0.0100828	FALSE	FALSE
CDKN3	0.359978	1.90311e-10	4.94857e-09	FALSE	TRUE
RGS1	-0.359312	0.00122483	0.00460393	FALSE	FALSE
SLC7A4	-0.3591	0.000288058	0.00134415	FALSE	TRUE
GPR124	-0.358881	5.62392e-08	7.47967e-07	FALSE	FALSE
GPR87	-0.35878	3.69426e-06	3.07887e-05	FALSE	FALSE
TUBA4A	-0.358727	5.26875e-08	7.05228e-07	FALSE	FALSE
INSIG1	-0.35857	1.28325e-08	2.0366e-07	FALSE	TRUE
SMYD3	0.358522	7.09193e-17	1.0717e-14	FALSE	FALSE
FGF2	-0.358325	6.1371e-08	8.05938e-07	FALSE	FALSE
BIK	0.358214	1.57176e-12	7.31642e-11	FALSE	FALSE
THYN1	-0.358072	0.00167859	0.00602086	FALSE	FALSE
NCS1	-0.357994	4.67744e-08	6.33717e-07	FALSE	FALSE
CCNA2	0.357799	2.43926e-10	6.18836e-09	FALSE	FALSE
IGFBP6	-0.357579	8.73433e-06	6.552e-05	FALSE	FALSE
ETV5	-0.357073	2.29019e-08	3.30745e-07	FALSE	FALSE
EMP3	-0.356966	4.34184e-09	7.88717e-08	FALSE	FALSE
NDP	-0.356727	9.18627e-07	9.01932e-06	FALSE	FALSE
SLC3A1	0.356451	1.1632e-05	8.3762e-05	FALSE	FALSE
ALDH3A2	-0.356148	2.48932e-12	1.0815e-10	FALSE	FALSE
PTGER2	-0.356064	3.80199e-07	4.12951e-06	FALSE	FALSE
TLE4	-0.355587	5.18358e-12	2.07882e-10	FALSE	FALSE
NUDT9	0.355403	4.54782e-13	2.457e-11	FALSE	FALSE
DNAJC22	0.3547	1.19925e-06	1.13989e-05	FALSE	FALSE
RPL18	0.354211	2.39586e-06	2.0993e-05	FALSE	FALSE
ACACB	-0.354059	2.41078e-10	6.16053e-09	FALSE	FALSE
TMEM204	0.353164	1.77143e-08	2.6808e-07	FALSE	FALSE
RUVBL1	0.352853	5.31848e-16	5.96299e-14	FALSE	FALSE
LAMB3	-0.352819	3.40627e-05	0.00021383	FALSE	FALSE
MARCKSL1	0.352718	8.77837e-14	5.48096e-12	FALSE	FALSE
KIAA0368	0.352635	1.87619e-09	3.76213e-08	FALSE	FALSE
PTPLA	-0.352347	1.21607e-08	1.93588e-07	FALSE	TRUE
CBX7	-0.352178	6.59838e-13	3.39728e-11	FALSE	FALSE
TF	-0.352031	8.1292e-05	0.000456207	FALSE	FALSE
FAT2	-0.351951	3.44181e-06	2.89504e-05	FALSE	FALSE
MCAM	-0.351576	1.02591e-08	1.66883e-07	FALSE	FALSE
GMNN	0.351541	1.70397e-05	0.000116354	FALSE	FALSE
NCAPG2	0.35137	4.65988e-14	3.28301e-12	FALSE	TRUE
CD59	-0.351313	3.32223e-11	1.05613e-09	FALSE	FALSE
ATP8A1	0.351263	6.60597e-07	6.74637e-06	FALSE	FALSE
NELL1	-0.351117	1.21728e-05	8.69352e-05	FALSE	FALSE
MYT1	0.350202	5.11434e-10	1.21752e-08	FALSE	FALSE
SPTLC3	-0.349902	3.2163e-07	3.5753e-06	FALSE	FALSE
LDB3	-0.349719	4.6484e-06	3.77777e-05	FALSE	FALSE
IFIT1	-0.349663	0.000389859	0.00174092	FALSE	FALSE
SULT2B1	-0.349135	9.12182e-07	8.97294e-06	FALSE	TRUE
CD40	-0.347849	4.19888e-10	1.01582e-08	FALSE	FALSE
ZC3H12A	-0.347815	3.40612e-07	3.75033e-06	FALSE	FALSE
PPAT	0.34759	1.1436e-09	2.47392e-08	FALSE	FALSE
LTBP4	-0.346763	5.53919e-06	4.38884e-05	FALSE	FALSE
FAP	0.346194	2.41445e-05	0.000157052	FALSE	TRUE
FZD7	-0.346116	3.90417e-09	7.1936e-08	TRUE	FALSE
ENPP3	0.346032	0.000424255	0.00187366	FALSE	FALSE
INHBA	0.345784	1.71586e-06	1.56666e-05	FALSE	TRUE
BNC2	-0.345706	4.68276e-09	8.41385e-08	FALSE	FALSE
ENAH	-0.345474	1.86954e-08	2.80485e-07	FALSE	FALSE
SLCO1B3	0.345282	0.0056048	0.0165603	FALSE	FALSE
ENDOD1	-0.345258	6.73349e-08	8.75438e-07	FALSE	TRUE
STAT6	-0.345217	8.56148e-11	2.47148e-09	FALSE	FALSE
HBB	-0.345018	0.000232495	0.00112069	FALSE	FALSE
SLC15A1	-0.344898	2.7465e-05	0.000177324	FALSE	TRUE
MTUS2	0.344814	2.08538e-08	3.07123e-07	FALSE	FALSE
PRKCA	-0.344712	6.96133e-07	7.0722e-06	FALSE	FALSE
AOC3	-0.344183	3.61759e-06	3.01765e-05	FALSE	FALSE
SPRY2	-0.343857	4.1316e-10	1.00186e-08	FALSE	FALSE
AK5	0.343749	0.000227912	0.0011013	FALSE	FALSE
CCNO	0.343672	5.05885e-06	4.05136e-05	FALSE	FALSE
CA8	0.343632	1.00795e-05	7.39365e-05	FALSE	FALSE
ELOVL4	-0.343575	1.26147e-05	8.95776e-05	FALSE	FALSE
TMEM100	-0.343568	6.79448e-05	0.000391415	FALSE	FALSE
OMD	-0.34323	9.34704e-05	0.00051649	FALSE	FALSE
CDK2AP1	0.342615	1.51832e-09	3.17903e-08	FALSE	FALSE
MLEC	0.342402	2.72531e-11	8.74362e-10	FALSE	FALSE
SLC22A4	-0.34218	2.49687e-09	4.83919e-08	FALSE	TRUE
RARRES2	-0.34205	1.72307e-06	1.57187e-05	FALSE	FALSE
TRO	-0.341533	1.61327e-09	3.34426e-08	FALSE	FALSE
TMEM186	0.341379	2.32212e-11	7.59022e-10	FALSE	FALSE
SDPR	-0.34081	3.79286e-08	5.27309e-07	FALSE	FALSE
C3	-0.340302	0.000197396	0.000977064	FALSE	FALSE
NACA	0.340137	1.35694e-07	1.63192e-06	FALSE	FALSE
CD47	-0.33992	2.5531e-08	3.66178e-07	FALSE	FALSE
GHR	0.339777	0.00146781	0.00536825	FALSE	FALSE
SPAG5	0.339426	1.4984e-10	3.99587e-09	FALSE	TRUE
EZH2	0.339406	2.12731e-09	4.1931e-08	FALSE	FALSE
PBK	0.339284	1.3644e-07	1.63524e-06	FALSE	TRUE
ASPM	0.33928	2.65025e-08	3.7959e-07	FALSE	FALSE
ZNF667	0.339067	3.05249e-10	7.59625e-09	FALSE	FALSE
COL14A1	-0.338861	1.48738e-05	0.000103462	FALSE	FALSE
JPH2	-0.338249	2.32742e-07	2.63783e-06	FALSE	FALSE
EFNB2	-0.337904	0.000304554	0.00141452	FALSE	FALSE
TGFB1I1	-0.33787	7.68013e-08	9.8576e-07	FALSE	FALSE
GFOD2	0.337845	3.45624e-11	1.09207e-09	FALSE	FALSE
SULT4A1	0.337739	6.99088e-08	9.0327e-07	FALSE	FALSE
ELAVL2	0.337578	0.000363492	0.00163691	FALSE	FALSE
NFE2L1	-0.337544	3.56107e-14	2.57991e-12	FALSE	FALSE
MMP11	0.336927	1.08071e-06	1.03858e-05	FALSE	FALSE
MMP2	-0.336448	3.31223e-06	2.8033e-05	FALSE	FALSE
NFIX	-0.336344	2.29617e-08	3.31151e-07	FALSE	FALSE
MAF	-0.33631	2.15143e-08	3.13747e-07	FALSE	TRUE
FAM135A	-0.336279	0.00168356	0.00603455	FALSE	FALSE
FOXM1	0.336056	4.68928e-09	8.41385e-08	FALSE	FALSE
GPD1L	-0.335656	1.23822e-09	2.65111e-08	FALSE	FALSE
ACSL4	-0.335477	2.45301e-08	3.52308e-07	FALSE	FALSE
IGFBP4	-0.335283	4.76158e-06	3.85474e-05	FALSE	FALSE
TFB2M	0.335261	7.03065e-13	3.57603e-11	FALSE	FALSE
BIRC3	-0.335158	3.25293e-05	0.000205192	FALSE	FALSE
CA14	-0.334959	1.28393e-06	1.20836e-05	FALSE	TRUE
MMP10	0.334662	0.00167376	0.00600561	FALSE	FALSE
HLTF	0.334592	7.20489e-09	1.22044e-07	FALSE	FALSE
GATM	-0.334546	1.53536e-08	2.38232e-07	FALSE	FALSE
RAMP1	-0.333642	6.56013e-05	0.000380225	FALSE	FALSE
PARP6	-0.333272	3.12451e-07	3.48815e-06	FALSE	TRUE
AGMAT	0.333036	1.05677e-08	1.71367e-07	FALSE	FALSE
PSTPIP2	-0.332885	9.08079e-12	3.382e-10	FALSE	FALSE
SCGB1A1	-0.33257	0.00842674	0.0231652	FALSE	FALSE
DPYD	-0.332557	3.98203e-09	7.32286e-08	FALSE	FALSE
SCRN1	-0.332464	8.31612e-08	1.05618e-06	FALSE	FALSE
GJC1	-0.332347	4.74646e-07	5.02961e-06	FALSE	FALSE
SCARA3	-0.332313	1.02089e-07	1.26724e-06	FALSE	FALSE
ARHGAP32	0.332065	1.36775e-10	3.68514e-09	FALSE	FALSE
CLCA4	-0.331875	9.42718e-05	0.000519816	FALSE	FALSE
PER2	-0.331576	7.58464e-12	2.90754e-10	FALSE	FALSE
TSPAN8	-0.331448	0.0166771	0.0405343	FALSE	FALSE
RAB3B	0.331336	0.00103679	0.00398034	FALSE	FALSE
LARGE	-0.331283	1.20959e-11	4.31933e-10	FALSE	FALSE
MUC13	-0.331064	0.00515254	0.0154695	FALSE	FALSE
ITM2A	-0.330575	3.59704e-05	0.000224993	FALSE	FALSE
TGFBR1	-0.330566	2.38576e-09	4.65848e-08	FALSE	FALSE
BZW2	0.330395	1.57956e-11	5.45367e-10	FALSE	FALSE
UNC119B	0.330206	3.58833e-07	3.91786e-06	FALSE	FALSE
HLA-DRA	-0.330121	0.000400688	0.00178165	FALSE	FALSE
EYA1	-0.329894	2.84552e-05	0.000182474	FALSE	FALSE
CDKL5	-0.329568	3.74382e-06	3.10802e-05	FALSE	TRUE
S100A8	-0.329568	0.000206608	0.00101488	FALSE	FALSE
FERMT1	-0.329449	1.13898e-06	1.08756e-05	FALSE	TRUE
CARTPT	-0.329364	0.000239602	0.00115024	FALSE	FALSE
AKAP7	-0.329344	8.33414e-09	1.39487e-07	FALSE	TRUE
CDH3	-0.329336	2.22693e-06	1.9695e-05	FALSE	FALSE
APOLD1	-0.329156	6.71593e-05	0.000387746	FALSE	FALSE
RGN	-0.328723	8.43628e-08	1.07013e-06	FALSE	FALSE
PCDHB11	0.328502	0.00029079	0.00135421	FALSE	FALSE
KLK14	0.328424	2.65249e-06	2.30095e-05	FALSE	FALSE
RET	-0.328324	0.00435144	0.0134079	FALSE	FALSE
ADRA1A	-0.328312	3.68388e-08	5.12841e-07	FALSE	FALSE
SEMA3E	-0.328261	0.000173648	0.000876952	FALSE	FALSE
ATXN2	-0.328071	2.77319e-08	3.94489e-07	FALSE	FALSE
SLC45A2	0.328044	0.00932948	0.0251561	FALSE	FALSE
SLC16A2	-0.327917	3.54548e-10	8.6781e-09	FALSE	FALSE
NARS2	0.327597	2.4754e-11	8.06594e-10	FALSE	FALSE
GPRASP1	-0.327302	5.64475e-08	7.49781e-07	FALSE	FALSE
APBA2	0.327184	2.92345e-10	7.31003e-09	FALSE	TRUE
TMLHE	-0.326857	1.94166e-08	2.89638e-07	FALSE	FALSE
REEP5	-0.326189	1.27744e-07	1.55063e-06	FALSE	FALSE
SMPDL3B	0.326016	0.000825984	0.00328848	FALSE	FALSE
HIP1	0.325928	5.88511e-13	3.09919e-11	FALSE	FALSE
GFRA1	-0.325738	3.3371e-07	3.68601e-06	FALSE	FALSE
TRIB3	0.325719	7.45205e-11	2.19499e-09	FALSE	FALSE
KCTD9	-0.325663	1.80896e-10	4.72733e-09	FALSE	FALSE
CCDC121	0.325582	1.92353e-10	4.98923e-09	FALSE	FALSE
IRF9	-0.325222	2.34067e-08	3.37101e-07	FALSE	FALSE
INPP5J	0.325116	2.84532e-09	5.40403e-08	FALSE	FALSE
TGFB2	-0.325104	3.46302e-06	2.9054e-05	FALSE	FALSE
MAT2A	-0.325091	2.18054e-06	1.93502e-05	FALSE	FALSE
BACE2	-0.325086	1.18697e-05	8.50625e-05	FALSE	FALSE
FKBP1A	0.324874	0.000296603	0.00138004	FALSE	FALSE
SOCS2	-0.324676	1.16415e-07	1.42807e-06	FALSE	FALSE
THBS4	0.324564	0.00312459	0.010191	FALSE	FALSE
GEMIN6	0.324539	1.01188e-08	1.65115e-07	FALSE	FALSE
NANS	-0.324408	8.12863e-07	8.13409e-06	FALSE	TRUE
CHD9	-0.324258	2.01007e-08	2.98561e-07	FALSE	FALSE
MEF2C	-0.324117	5.55871e-07	5.76723e-06	FALSE	FALSE
RBMS2	-0.323758	4.19251e-05	0.000257149	FALSE	FALSE
SSBP1	0.323419	4.44002e-06	3.61816e-05	FALSE	FALSE
KIAA0100	0.322964	1.9327e-13	1.13855e-11	FALSE	FALSE
ICT1	0.322667	2.86883e-18	6.6474e-16	FALSE	FALSE
DLG2	-0.322313	2.40743e-05	0.000156791	FALSE	FALSE
FOSL2	-0.322283	9.97325e-08	1.24329e-06	FALSE	FALSE
LIMS2	-0.322212	6.38084e-07	6.56792e-06	FALSE	FALSE
ID3	-0.322207	6.39075e-05	0.00037227	FALSE	FALSE
ITGA1	-0.32214	1.48297e-05	0.000103293	FALSE	FALSE
ALDH1A1	0.322123	0.00692265	0.0196844	FALSE	FALSE
PRRX1	-0.322086	9.6367e-07	9.39083e-06	FALSE	FALSE
TRPC4	-0.321938	1.53943e-05	0.000106584	FALSE	FALSE
GTF2H5	0.321911	1.20273e-05	8.60139e-05	FALSE	FALSE
TRPM6	-0.321761	2.25255e-09	4.4149e-08	FALSE	FALSE
PDP1	0.321453	6.82672e-08	8.85351e-07	FALSE	FALSE
CCDC88A	-0.321276	1.68e-08	2.55728e-07	FALSE	FALSE
FNBP1L	0.321192	6.841e-06	5.31925e-05	FALSE	FALSE
IRS1	-0.321156	4.96812e-08	6.67559e-07	FALSE	TRUE
ITGB6	-0.320637	0.000156041	0.000801105	FALSE	FALSE
ESRP1	0.3206	6.10315e-07	6.30075e-06	FALSE	FALSE
TBC1D16	0.319692	7.64031e-05	0.000432464	FALSE	FALSE
EDN3	-0.319666	7.27544e-07	7.36515e-06	FALSE	FALSE
PRUNE2	-0.319651	0.000174091	0.00087863	FALSE	FALSE
NTRK3	-0.319388	2.95858e-08	4.1688e-07	FALSE	FALSE
DIXDC1	-0.319172	1.64615e-08	2.52179e-07	FALSE	FALSE
TRIB2	-0.318797	2.04593e-08	3.03025e-07	FALSE	FALSE
ALB	0.318719	0.00913011	0.0246823	FALSE	FALSE
SFRP1	-0.318481	5.64516e-05	0.000333307	FALSE	FALSE
THOC7	0.318412	1.82198e-05	0.000123188	FALSE	FALSE
TMEM158	-0.318308	4.86122e-05	0.000293673	FALSE	FALSE
MAP7	0.318164	1.83047e-09	3.6989e-08	FALSE	FALSE
RBP1	-0.318152	1.11016e-06	1.06469e-05	FALSE	FALSE
RSL1D1	0.317887	8.22474e-07	8.20663e-06	FALSE	FALSE
AVPI1	-0.317785	1.63071e-09	3.36036e-08	FALSE	FALSE
GPR64	-0.317696	2.46596e-05	0.000160103	FALSE	TRUE
STX6	0.317159	3.43588e-15	3.17044e-13	FALSE	FALSE
SGCE	-0.316935	9.92079e-08	1.23885e-06	FALSE	FALSE
TROAP	0.315847	1.30576e-07	1.57766e-06	FALSE	FALSE
MUC4	-0.315798	0.00309294	0.0101097	FALSE	FALSE
PDE5A	-0.315456	0.000810961	0.00323981	FALSE	FALSE
TGFBR2	-0.315344	3.95544e-07	4.27392e-06	FALSE	FALSE
PIP4K2A	-0.314896	9.00573e-10	2.00647e-08	FALSE	FALSE
DSTN	-0.314878	2.8239e-08	4.00609e-07	FALSE	FALSE
RPS15A	0.314494	1.1043e-05	7.98513e-05	FALSE	FALSE
ADAMTS5	-0.314273	1.136e-06	1.08571e-05	FALSE	FALSE
EFEMP1	-0.313671	0.000154004	0.000792598	FALSE	FALSE
RDH16	-0.31352	0.00113541	0.00430975	FALSE	FALSE
PTGS2	-0.312948	0.0111893	0.0290805	FALSE	FALSE
CIB2	-0.31291	1.17363e-05	8.43382e-05	FALSE	FALSE
MRPS34	0.312783	2.20987e-12	9.72252e-11	FALSE	FALSE
MAP1A	-0.312387	2.07472e-07	2.38512e-06	FALSE	FALSE
PLSCR1	-0.312365	5.01801e-06	4.02173e-05	FALSE	FALSE
DCUN1D1	0.312098	0.0004585	0.002002	FALSE	FALSE
UBE2E3	0.311928	2.82381e-05	0.000181318	FALSE	FALSE
FAM134B	0.311699	2.30471e-07	2.62923e-06	FALSE	FALSE
F3	0.311535	0.0102313	0.0271111	FALSE	FALSE
ANP32E	-0.311302	4.39505e-07	4.71959e-06	FALSE	FALSE
THNSL1	0.311242	1.79808e-06	1.63031e-05	FALSE	FALSE
HOXD11	-0.310844	9.44502e-07	9.23858e-06	FALSE	FALSE
NT5E	-0.310668	2.51029e-06	2.19036e-05	FALSE	FALSE
MGST2	0.310625	1.36224e-07	1.63453e-06	FALSE	FALSE
SOX14	-0.310277	0.00181611	0.00643445	FALSE	FALSE
RHOBTB3	-0.31026	7.53739e-07	7.58614e-06	FALSE	FALSE
HIST1H3H	0.309833	8.51242e-05	0.000473887	FALSE	FALSE
SLC12A8	0.309812	5.16382e-12	2.07882e-10	FALSE	FALSE
ERAP2	-0.309717	0.013289	0.0336304	FALSE	FALSE
SLC25A15	0.309662	1.07804e-08	1.74275e-07	FALSE	FALSE
KIF11	0.309347	8.47827e-07	8.42735e-06	FALSE	TRUE
PTPRZ1	-0.30916	2.26692e-05	0.000148661	FALSE	FALSE
IL6	-0.309157	0.002764	0.00919598	FALSE	FALSE
PCSK5	-0.309126	4.30173e-10	1.03829e-08	FALSE	FALSE
EPRS	0.309086	1.7519e-08	2.6551e-07	FALSE	FALSE
KCNJ8	-0.309014	1.30699e-06	1.22664e-05	FALSE	FALSE
BMP5	-0.308993	0.019807	0.0466097	FALSE	FALSE
WIPF1	-0.30897	2.80215e-07	3.1553e-06	FALSE	FALSE
TCF4	-0.308954	5.73622e-10	1.34457e-08	FALSE	FALSE
C21orf62	-0.308917	0.000176064	0.000886443	FALSE	FALSE
RHEB	0.308917	0.000113796	0.000610678	FALSE	FALSE
FAIM2	-0.308687	1.58278e-05	0.000109007	FALSE	FALSE
KLF9	-0.308686	2.05004e-12	9.1759e-11	FALSE	FALSE
DNASE2B	0.308404	0.00314686	0.0102507	FALSE	FALSE
ANXA5	0.30808	8.98049e-06	6.70291e-05	FALSE	FALSE
VAV3	-0.308063	2.78815e-06	2.40464e-05	FALSE	FALSE
CGREF1	0.307952	2.57298e-05	0.000166533	FALSE	FALSE
BNIP3	-0.307495	0.0104951	0.0276415	FALSE	FALSE
IL18R1	-0.307351	3.85878e-07	4.18684e-06	FALSE	FALSE
CCT2	0.307251	1.53656e-07	1.82272e-06	FALSE	FALSE
FOXN3	-0.306953	1.7232e-11	5.8911e-10	FALSE	FALSE
FAM13C	-0.306847	0.000561168	0.00237375	FALSE	TRUE
KLF5	-0.306819	3.21577e-07	3.5753e-06	FALSE	FALSE
CCL5	-0.306774	2.80522e-05	0.000180445	FALSE	FALSE
ASF1B	0.306219	5.73118e-08	7.57402e-07	FALSE	TRUE
TYMS	0.306009	3.96265e-08	5.49449e-07	FALSE	TRUE
TBX3	-0.305978	1.65285e-08	2.52179e-07	FALSE	FALSE
PARVA	-0.30584	5.23258e-10	1.23719e-08	FALSE	FALSE
BICC1	0.305839	2.98466e-05	0.000189763	FALSE	FALSE
CDK1	0.305785	1.06465e-05	7.76302e-05	FALSE	FALSE
TMEM135	0.305775	8.08552e-07	8.09873e-06	FALSE	FALSE
STAT3	-0.30574	2.57086e-07	2.90569e-06	FALSE	FALSE
RPS21	0.305718	2.01944e-06	1.80934e-05	FALSE	FALSE
ATP1B1	-0.30539	3.74084e-05	0.000233288	FALSE	FALSE
DLGAP1	-0.30512	1.35132e-05	9.50755e-05	FALSE	FALSE
CDK4	0.304757	1.88609e-21	1.03506e-18	FALSE	TRUE
BMPR1B	0.304626	7.27981e-05	0.000415244	FALSE	FALSE
BBS4	-0.304576	5.96591e-06	4.68423e-05	FALSE	FALSE
CRABP2	-0.304456	4.84934e-05	0.000293125	FALSE	FALSE
ACAT1	0.304114	2.69829e-07	3.04163e-06	FALSE	TRUE
DCHS1	-0.304014	1.08544e-06	1.04216e-05	FALSE	FALSE
PEA15	-0.303787	1.00286e-12	4.88635e-11	FALSE	FALSE
CORIN	-0.303713	0.000735798	0.00298993	FALSE	FALSE
PDE9A	0.30369	1.97466e-05	0.000131817	FALSE	FALSE
ADPGK	-0.303492	2.09951e-09	4.14613e-08	FALSE	TRUE
HDAC1	0.303121	5.47028e-09	9.58632e-08	FALSE	FALSE
TAGLN2	-0.302539	1.8216e-06	1.64877e-05	FALSE	FALSE
BAG3	-0.302357	4.78951e-08	6.47733e-07	FALSE	FALSE
PIK3R1	-0.300997	8.91273e-07	8.80048e-06	FALSE	FALSE
KIF16B	0.300952	5.77673e-09	1.00558e-07	FALSE	FALSE
ABCC8	0.300675	0.000277338	0.00130027	FALSE	FALSE
BIRC5	0.300674	5.76196e-09	1.00468e-07	FALSE	TRUE
N4BP2L2	-0.300624	1.94041e-06	1.74419e-05	FALSE	FALSE
VAMP2	-0.300533	7.97646e-09	1.3458e-07	FALSE	FALSE
CRIP2	0.300496	3.76181e-06	3.12048e-05	FALSE	TRUE
ERO1LB	0.300234	8.45801e-05	0.000471613	FALSE	FALSE
LRRC8D	0.300225	2.11512e-11	7.0237e-10	FALSE	FALSE
ARHGEF38	0.300095	0.000937747	0.00365392	FALSE	FALSE
CEBPB	-0.300004	1.21503e-07	1.48177e-06	FALSE	FALSE
CELF2	-0.299903	2.25364e-07	2.57944e-06	FALSE	FALSE
MRPL42	0.29984	1.28519e-06	1.20836e-05	FALSE	FALSE
NEU1	-0.299827	1.54807e-05	0.000106908	FALSE	TRUE
ADAM22	-0.299809	4.27032e-05	0.00026146	FALSE	FALSE
PLK1	0.299721	1.48435e-07	1.76884e-06	FALSE	FALSE
YWHAH	-0.299493	1.87047e-07	2.17429e-06	FALSE	FALSE
CTNNAL1	0.299444	8.304e-10	1.86607e-08	FALSE	FALSE
SPC25	0.299374	5.34316e-07	5.58248e-06	FALSE	FALSE
ARNT2	0.299262	6.19958e-11	1.85224e-09	FALSE	FALSE
NUDT11	0.299021	0.00242172	0.00822786	FALSE	FALSE
CECR1	-0.298948	4.97727e-06	3.9983e-05	FALSE	FALSE
IHH	0.298814	0.000123401	0.000655812	FALSE	FALSE
GPM6B	-0.298716	6.22595e-08	8.15552e-07	FALSE	FALSE
MAGI2	-0.298637	5.22246e-10	1.23719e-08	FALSE	TRUE
C16orf45	-0.298619	3.03057e-09	5.70393e-08	FALSE	FALSE
RAB11A	0.29842	1.09009e-05	7.9153e-05	FALSE	FALSE
SSR2	0.29822	6.45529e-10	1.48586e-08	FALSE	FALSE
MAD2L1	0.298204	5.55552e-06	4.39844e-05	FALSE	FALSE
HMGCS1	-0.298139	1.60799e-05	0.000110451	FALSE	TRUE
PPIC	-0.297721	6.04396e-09	1.04412e-07	FALSE	FALSE
DAAM2	-0.297552	3.88516e-07	4.21107e-06	FALSE	FALSE
DLG5	-0.296996	4.94977e-13	2.66037e-11	FALSE	FALSE
ELF4	-0.296956	6.36977e-11	1.89764e-09	FALSE	FALSE
OPTN	-0.29693	1.08703e-09	2.37621e-08	FALSE	FALSE
LYPD1	0.296839	2.12636e-08	3.10527e-07	FALSE	FALSE
AKR1C3	0.296736	0.000106895	0.000578108	FALSE	FALSE
IMPDH2	0.296678	1.72631e-07	2.01796e-06	FALSE	FALSE
GNA15	-0.29663	2.05042e-05	0.000136119	FALSE	FALSE
STAT1	-0.29654	6.10054e-05	0.000357562	FALSE	FALSE
ITIH5	-0.296535	1.68755e-07	1.98319e-06	FALSE	FALSE
HOXD13	-0.296491	3.83145e-05	0.000238653	FALSE	FALSE
SPEG	-0.296414	6.11112e-06	4.78383e-05	FALSE	FALSE
LMO3	-0.295766	0.000197437	0.000977064	FALSE	FALSE
CYC1	0.295651	5.51304e-16	6.11537e-14	FALSE	FALSE
MAP3K5	0.295522	4.12791e-05	0.000254534	FALSE	FALSE
FOXL2	0.295483	0.000268973	0.00126618	FALSE	FALSE
TSHZ2	-0.295028	2.25792e-05	0.000148164	FALSE	FALSE
MANEA	0.294926	1.2546e-05	8.92949e-05	FALSE	FALSE
CDCA3	0.294912	1.18861e-07	1.45294e-06	FALSE	FALSE
EFCAB1	-0.294831	5.07993e-06	4.06512e-05	FALSE	FALSE
PRAME	0.294786	9.36161e-05	0.000517021	FALSE	FALSE
ESM1	0.294607	3.36492e-05	0.000211489	FALSE	TRUE
ATP8B2	-0.294151	1.70014e-07	1.99408e-06	FALSE	FALSE
CASQ2	-0.294017	0.00165328	0.00593826	FALSE	FALSE
GZMK	-0.293812	0.000731036	0.00297406	FALSE	FALSE
HJURP	0.293538	6.01304e-06	4.71768e-05	FALSE	FALSE
SVIL	-0.293411	1.14083e-05	8.23214e-05	FALSE	FALSE
RCC1	0.293336	5.93738e-09	1.0301e-07	FALSE	FALSE
EPAS1	-0.293331	5.34566e-06	4.2549e-05	FALSE	FALSE
ISCA1	0.292978	2.24133e-05	0.000147261	FALSE	FALSE
SGCB	-0.292877	1.14428e-07	1.40701e-06	FALSE	FALSE
ITGA9	-0.292789	1.9175e-06	1.72719e-05	FALSE	FALSE
TIMELESS	0.292387	1.14163e-18	2.90336e-16	FALSE	FALSE
RELN	0.292365	0.00931441	0.0251219	FALSE	FALSE
PRR11	0.292186	2.53664e-09	4.90715e-08	FALSE	FALSE
PNMA1	-0.292119	6.13624e-08	8.05938e-07	FALSE	FALSE
CNPY2	0.291959	8.47587e-15	6.90452e-13	FALSE	FALSE
PEX6	0.291907	7.32044e-07	7.39265e-06	FALSE	FALSE
BCHE	-0.291902	0.000353908	0.00160234	FALSE	FALSE
AUTS2	-0.291889	1.33736e-09	2.84585e-08	FALSE	FALSE
HNRNPA1	0.291821	0.000147318	0.00076422	FALSE	FALSE
CLIP3	-0.291561	1.40885e-05	9.85248e-05	FALSE	FALSE
LRP1B	-0.29155	3.77653e-07	4.10614e-06	FALSE	FALSE
ZSCAN2	0.291237	3.52582e-15	3.19684e-13	FALSE	FALSE
EFNA5	-0.291163	3.13061e-07	3.49121e-06	FALSE	FALSE
INTS8	0.29114	1.6532e-08	2.52179e-07	FALSE	FALSE
LMO7	-0.291108	1.327e-06	1.24095e-05	FALSE	FALSE
UNG	0.290617	4.81838e-19	1.44736e-16	FALSE	TRUE
YEATS4	0.290462	9.5605e-07	9.32528e-06	FALSE	FALSE
WBP2	-0.290294	7.9743e-13	3.94066e-11	FALSE	TRUE
RAB26	0.290237	9.85059e-07	9.57243e-06	FALSE	FALSE
HECW1	-0.289944	1.78979e-05	0.00012134	FALSE	FALSE
AQP9	-0.289906	0.000316207	0.00146147	FALSE	FALSE
RCN2	0.289569	4.74006e-07	5.02793e-06	FALSE	FALSE
P2RX1	-0.289273	1.26198e-05	8.95776e-05	FALSE	FALSE
EXOSC4	0.288898	4.67904e-09	8.41385e-08	FALSE	FALSE
PHF14	0.288659	9.33858e-09	1.5421e-07	FALSE	FALSE
MTMR9	-0.288517	2.54267e-10	6.40397e-09	FALSE	FALSE
RBKS	0.288514	2.05043e-12	9.1759e-11	FALSE	FALSE
CKS2	0.288405	0.000220473	0.00106974	FALSE	FALSE
TBC1D22B	0.288131	1.27389e-09	2.71632e-08	FALSE	FALSE
TNFRSF1A	-0.287938	9.81875e-12	3.60493e-10	FALSE	FALSE
TUBA1A	-0.287842	0.000155858	0.000800953	FALSE	FALSE
PTGER4	-0.287818	3.7712e-06	3.12578e-05	FALSE	FALSE
HMMR	0.28777	5.5274e-07	5.75395e-06	FALSE	FALSE
RNF144A	0.287659	6.63356e-10	1.52353e-08	FALSE	FALSE
SEC61G	0.287617	0.000601505	0.00251479	FALSE	FALSE
ST8SIA1	-0.287463	1.36537e-05	9.58702e-05	FALSE	FALSE
FBP1	0.287332	1.26201e-05	8.95776e-05	FALSE	FALSE
DSC2	0.287328	0.00015616	0.000801318	FALSE	FALSE
A2M	-0.287216	0.00388176	0.0122207	FALSE	FALSE
TINAGL1	-0.28673	1.90221e-07	2.20397e-06	FALSE	FALSE
PPP1R15A	-0.286508	0.000107224	0.000579587	FALSE	FALSE
PPP1R1A	-0.286492	0.000138602	0.000726964	FALSE	FALSE
HPS1	-0.286424	7.68603e-08	9.8576e-07	FALSE	FALSE
TRIP6	-0.28638	2.31365e-07	2.63074e-06	FALSE	FALSE
YBX1	0.286354	0.000780023	0.00313656	FALSE	FALSE
SPATA6	-0.286304	1.79964e-06	1.63031e-05	FALSE	FALSE
FDFT1	-0.286282	8.81661e-06	6.60423e-05	FALSE	TRUE
RBMS3	-0.286216	9.35027e-07	9.15449e-06	FALSE	FALSE
PALMD	-0.286183	2.15924e-06	1.92267e-05	FALSE	TRUE
AHR	-0.286056	3.0581e-05	0.000193723	FALSE	FALSE
PPP1R7	-0.285988	2.62205e-09	5.04431e-08	FALSE	TRUE
LPAR6	-0.285943	0.000501108	0.00215377	FALSE	FALSE
LYPLA1	0.285939	0.0177236	0.0426308	FALSE	FALSE
MAP1B	-0.285889	0.000136382	0.000716764	FALSE	FALSE
TM4SF1	0.285679	0.00182155	0.00645152	FALSE	FALSE
ITPR3	0.285657	2.38695e-06	2.09372e-05	FALSE	FALSE
RYBP	-0.285609	8.13606e-06	6.15637e-05	FALSE	FALSE
GPRC5B	-0.285598	1.99251e-06	1.78794e-05	FALSE	FALSE
PLEKHO2	-0.285589	1.90337e-09	3.79473e-08	FALSE	FALSE
STK39	0.285502	1.30347e-05	9.22691e-05	FALSE	FALSE
CKB	-0.285302	3.53533e-06	2.9514e-05	FALSE	TRUE
C1orf54	-0.285299	4.44898e-08	6.07192e-07	FALSE	FALSE
CD55	-0.285243	1.85246e-05	0.000124858	FALSE	FALSE
EPHA5	-0.285198	0.00309621	0.0101173	FALSE	TRUE
CLNS1A	0.285161	9.57127e-10	2.1144e-08	FALSE	FALSE
MAGEH1	-0.285148	0.000136176	0.000716037	FALSE	FALSE
SLC25A10	0.284894	8.20259e-11	2.40248e-09	FALSE	FALSE
IFI35	-0.284477	6.71869e-10	1.53969e-08	FALSE	FALSE
LRRFIP2	-0.284477	1.64156e-08	2.52084e-07	FALSE	FALSE
ARL6IP1	0.284287	8.40533e-05	0.000469294	FALSE	FALSE
EXO1	0.28422	2.95355e-08	4.16734e-07	FALSE	TRUE
TSPAN5	0.284174	7.38216e-08	9.51468e-07	FALSE	FALSE
CDK5	0.284105	5.81057e-11	1.741e-09	FALSE	FALSE
CD3E	-0.284089	2.75893e-05	0.000177906	FALSE	FALSE
ST6GALNAC5	0.28406	0.000334953	0.00152847	FALSE	FALSE
ZSCAN16	0.283832	1.02194e-08	1.66496e-07	FALSE	FALSE
DKK1	-0.283795	0.00284306	0.009408	FALSE	FALSE
P2RY1	0.28374	0.000183265	0.000917822	FALSE	FALSE
C5orf42	0.283733	2.01983e-06	1.80934e-05	FALSE	FALSE
CST3	-0.283684	8.9497e-08	1.12568e-06	FALSE	FALSE
TKT	0.2836	9.20649e-10	2.04247e-08	FALSE	FALSE
PTTG3P	0.283562	6.74186e-05	0.000389028	FALSE	FALSE
EBF2	0.283522	8.99719e-05	0.000499275	FALSE	FALSE
OPRK1	0.283449	0.00220371	0.00759105	FALSE	FALSE
PLCL2	-0.283424	4.45475e-07	4.76407e-06	FALSE	FALSE
CSPG4	-0.283357	2.12871e-05	0.000140748	FALSE	FALSE
KLRB1	-0.283352	5.33541e-05	0.000317899	FALSE	FALSE
SACS	-0.283204	4.33631e-06	3.54069e-05	FALSE	FALSE
GGA2	-0.283119	2.37473e-17	4.34409e-15	FALSE	FALSE
CDKN1A	-0.282987	0.000116934	0.000623988	FALSE	FALSE
TNFSF10	-0.282862	0.00107549	0.00411075	FALSE	FALSE
MDFI	0.282787	0.00184076	0.00649889	FALSE	FALSE
PPP1R12A	-0.28265	4.57049e-07	4.87285e-06	FALSE	FALSE
CASP1	-0.282565	4.33103e-05	0.000264556	FALSE	FALSE
FZD4	0.282532	1.8683e-06	1.68656e-05	FALSE	FALSE
PAK1	-0.282293	2.98197e-06	2.55279e-05	FALSE	FALSE
CCDC51	0.281968	3.5031e-15	3.19684e-13	FALSE	FALSE
ARL6IP5	-0.281878	1.31959e-05	9.32206e-05	FALSE	FALSE
EPHB6	-0.28185	1.93897e-05	0.000130101	FALSE	TRUE
SLIT2	-0.281801	0.000186773	0.000931809	FALSE	FALSE
MYO1C	-0.281768	3.14865e-10	7.8169e-09	FALSE	FALSE
GFPT2	-0.281681	4.22867e-07	4.55499e-06	FALSE	FALSE
UTRN	0.281426	0.000151665	0.000783263	FALSE	FALSE
ART4	0.281217	0.0002332	0.00112313	FALSE	FALSE
EIF2S3	0.281196	0.000146385	0.000759762	FALSE	FALSE
CDH10	0.281135	0.00159742	0.0057714	FALSE	FALSE
ARPC1A	0.281125	0.000832447	0.00330916	FALSE	FALSE
ATP11B	0.281078	1.92033e-07	2.21742e-06	FALSE	FALSE
ITK	-0.280939	7.94351e-06	6.03695e-05	FALSE	FALSE
EPB41L2	-0.280648	7.69945e-06	5.89444e-05	FALSE	FALSE
IL20RA	0.280642	1.54047e-05	0.000106586	FALSE	FALSE
EHD2	-0.280363	3.44285e-06	2.89504e-05	FALSE	FALSE
NTHL1	0.280272	1.40228e-10	3.76844e-09	FALSE	FALSE
LSM3	0.280159	0.000971457	0.00376417	FALSE	FALSE
KDM6A	0.280098	5.43924e-08	7.27114e-07	FALSE	FALSE
TLR3	-0.280005	0.000101481	0.000553132	FALSE	FALSE
SGCG	-0.279814	5.24093e-05	0.000313165	FALSE	FALSE
TLN1	-0.279508	3.65213e-09	6.78801e-08	FALSE	FALSE
TRIP10	-0.279368	3.27956e-10	8.08417e-09	FALSE	FALSE
ARRB1	-0.279348	1.87304e-12	8.56589e-11	FALSE	TRUE
FECH	-0.279267	9.71669e-06	7.16014e-05	FALSE	FALSE
EIF3H	0.279266	0.000169136	0.000860285	FALSE	FALSE
TUBB6	-0.27919	1.80081e-08	2.72131e-07	FALSE	FALSE
LITAF	-0.278831	2.67056e-09	5.12817e-08	FALSE	FALSE
PAICS	0.278683	5.98311e-09	1.03631e-07	FALSE	FALSE
RAB40A	-0.278516	8.02907e-05	0.000451559	FALSE	FALSE
PRRC1	0.278343	7.8506e-10	1.7873e-08	FALSE	FALSE
ALDH1L1	0.278277	0.000153832	0.000792103	FALSE	FALSE
KCTD15	0.278274	2.76515e-13	1.55012e-11	FALSE	FALSE
ARHGEF7	-0.278182	3.73946e-12	1.57223e-10	FALSE	TRUE
FXYD3	-0.278094	7.48775e-05	0.000424781	FALSE	TRUE
NYNRIN	-0.27805	0.000216062	0.00105225	FALSE	FALSE
MYEF2	0.278039	9.06008e-07	8.92906e-06	FALSE	FALSE
SETBP1	-0.277928	1.88795e-09	3.7712e-08	FALSE	FALSE
REC8	-0.277704	1.77622e-06	1.61329e-05	FALSE	FALSE
PJA2	-0.277658	8.28382e-05	0.000463636	FALSE	FALSE
PIK3C2G	-0.277577	4.71813e-05	0.000285856	FALSE	FALSE
OVGP1	-0.277504	1.02438e-05	7.49032e-05	FALSE	TRUE
MS4A2	-0.27741	6.947e-06	5.3856e-05	FALSE	FALSE
RUFY3	-0.277313	8.75706e-07	8.6714e-06	FALSE	FALSE
PTPRK	0.277312	3.46837e-07	3.80281e-06	FALSE	FALSE
SLC18A3	0.277307	8.11254e-05	0.000455517	FALSE	FALSE
PRSS8	0.277084	1.85496e-07	2.16108e-06	FALSE	FALSE
CDON	0.276955	4.40718e-06	3.59575e-05	FALSE	FALSE
CCNL2	0.276938	0.000116789	0.000623531	FALSE	FALSE
LAMC3	0.276669	7.74971e-05	0.000436791	FALSE	FALSE
KITLG	-0.276594	0.000506736	0.00217438	FALSE	FALSE
ACTL6A	0.276549	9.30931e-11	2.63057e-09	FALSE	FALSE
BCL2L10	0.276524	1.79312e-06	1.62723e-05	FALSE	FALSE
PDSS1	0.276235	1.0738e-09	2.35221e-08	FALSE	FALSE
KANK2	-0.275993	1.13154e-05	8.17076e-05	FALSE	FALSE
EVI2B	-0.275969	0.00177644	0.00631104	FALSE	FALSE
XPOT	0.275918	0.000262338	0.00124111	FALSE	FALSE
CDH19	-0.275737	4.85986e-06	3.91909e-05	FALSE	FALSE
CYP24A1	-0.275677	0.00170208	0.00609464	FALSE	FALSE
SLC24A3	-0.275656	2.33251e-06	2.05588e-05	FALSE	FALSE
CDKN2A	0.275655	1.98729e-07	2.28967e-06	FALSE	FALSE
CUL7	0.275616	2.29545e-14	1.72192e-12	FALSE	FALSE
TUBB2A	-0.275506	0.0100531	0.026666	FALSE	FALSE
MCM4	0.275485	2.4795e-10	6.25998e-09	FALSE	TRUE
CDC42EP4	-0.275268	8.3709e-11	2.43129e-09	FALSE	FALSE
HSD11B1	-0.275201	9.57567e-05	0.000526611	FALSE	FALSE
ARSJ	-0.275083	5.03969e-07	5.29192e-06	FALSE	FALSE
EPB41L4B	0.275066	1.87974e-07	2.18263e-06	FALSE	FALSE
NOP16	0.274881	4.63676e-08	6.30346e-07	FALSE	FALSE
GNAI1	0.27445	0.000318972	0.0014723	FALSE	FALSE
FAM110B	0.274429	0.00116361	0.00440077	FALSE	TRUE
SLC38A4	-0.274426	0.00138113	0.00509231	FALSE	FALSE
PRPS2	-0.274375	2.98796e-12	1.28742e-10	FALSE	FALSE
KIF14	0.274373	5.73829e-10	1.34457e-08	FALSE	FALSE
ZNF93	0.274275	0.000218838	0.00106329	FALSE	FALSE
AQP3	-0.274062	0.000185176	0.000925169	FALSE	FALSE
TTK	0.273974	3.16049e-05	0.000199924	FALSE	FALSE
PPAP2B	-0.273912	2.53448e-06	2.20707e-05	FALSE	FALSE
MTX2	0.273761	1.01889e-06	9.83702e-06	FALSE	FALSE
CD2	-0.273696	7.21005e-05	0.000412619	FALSE	FALSE
RPS6KA3	-0.273559	4.55894e-05	0.000277178	FALSE	FALSE
SYP	0.273534	0.00353142	0.0112882	FALSE	FALSE
CPNE6	-0.273508	0.000371251	0.00166711	FALSE	FALSE
PCDHB8	0.273449	0.0128417	0.0327308	FALSE	FALSE
LPAR1	-0.273277	1.08809e-05	7.90625e-05	FALSE	FALSE
LMO4	-0.273108	1.39056e-08	2.18694e-07	FALSE	FALSE
PTPRR	0.272783	0.000114781	0.000615648	FALSE	FALSE
CEP55	0.272656	1.07129e-05	7.8005e-05	FALSE	FALSE
COL7A1	-0.272632	0.000230624	0.001113	FALSE	FALSE
ELOVL2	-0.272318	0.0176811	0.0425482	FALSE	FALSE
HIST1H2AB	0.271833	8.44385e-06	6.35697e-05	FALSE	FALSE
PERP	-0.271686	0.00376431	0.0119266	FALSE	FALSE
CA11	-0.271332	6.37861e-07	6.56792e-06	FALSE	FALSE
IL4R	-0.271301	3.57279e-09	6.6524e-08	FALSE	FALSE
VAMP1	-0.27129	2.97154e-07	3.33164e-06	FALSE	FALSE
DNAJC9	0.27086	0.00337901	0.0108744	FALSE	FALSE
KLF12	-0.270665	6.59038e-08	8.60049e-07	FALSE	FALSE
CECR5	0.270566	5.75632e-16	6.2522e-14	FALSE	FALSE
CENPM	0.270459	9.5402e-06	7.06002e-05	FALSE	FALSE
ALDH7A1	-0.270373	0.00393075	0.0123675	FALSE	FALSE
CKAP2	0.270338	1.22343e-05	8.73149e-05	FALSE	FALSE
EGR2	-0.270321	0.00568581	0.0167219	FALSE	FALSE
PCSK6	0.270249	1.12914e-06	1.08014e-05	FALSE	FALSE
ANKRD6	0.269967	1.47745e-08	2.30336e-07	FALSE	FALSE
RASSF7	0.269667	1.33509e-06	1.2474e-05	FALSE	FALSE
SPATA20	0.26958	5.12781e-10	1.21794e-08	FALSE	FALSE
POP7	0.269497	1.91431e-07	2.21291e-06	FALSE	FALSE
RACGAP1	0.269348	3.8955e-11	1.22714e-09	FALSE	TRUE
COX7A2	0.269346	0.000693398	0.00284089	FALSE	FALSE
ZMPSTE24	0.269054	4.51006e-05	0.000274527	FALSE	FALSE
SPRY1	-0.268675	0.000151272	0.000781623	FALSE	FALSE
CCL19	-0.268625	0.0175003	0.0421519	FALSE	FALSE
ECHDC2	-0.268538	1.59374e-07	1.8884e-06	FALSE	TRUE
MPZL2	-0.268225	0.000216675	0.00105475	FALSE	FALSE
RNF208	0.268155	5.03138e-05	0.000301854	FALSE	FALSE
LONRF3	-0.268053	9.81102e-09	1.61102e-07	FALSE	FALSE
RGS11	0.267958	0.000173495	0.000876892	FALSE	TRUE
HS2ST1	0.267878	1.69483e-06	1.55154e-05	FALSE	FALSE
VAMP5	-0.26769	6.77609e-08	8.79879e-07	FALSE	FALSE
STARD8	-0.267638	6.79862e-07	6.92277e-06	FALSE	FALSE
BIN1	-0.267513	2.11134e-10	5.44923e-09	FALSE	TRUE
RBBP7	-0.267486	5.32111e-09	9.37217e-08	FALSE	FALSE
MCF2	-0.267401	5.52163e-05	0.000327474	FALSE	FALSE
C14orf166	0.267023	0.00147019	0.00537318	FALSE	FALSE
DYNC1I2	0.266973	0.000987338	0.00381437	FALSE	FALSE
TPRKB	0.266959	3.46442e-07	3.80248e-06	FALSE	FALSE
RPP40	0.26684	4.10532e-08	5.66969e-07	FALSE	FALSE
NME1	0.266769	9.58686e-11	2.68716e-09	FALSE	FALSE
OIP5	0.266765	1.70777e-09	3.48471e-08	FALSE	FALSE
LAMA4	-0.266754	1.73781e-05	0.000118222	FALSE	FALSE
ENPP4	0.266715	2.58405e-05	0.000167146	FALSE	FALSE
ST5	-0.266683	2.19406e-08	3.18676e-07	FALSE	FALSE
CELSR3	0.266539	7.73198e-05	0.000436499	FALSE	FALSE
ADRA2A	0.266446	0.000241954	0.00115727	FALSE	FALSE
EXOSC5	0.266373	4.28588e-11	1.34201e-09	FALSE	FALSE
ZNF516	-0.266363	1.28396e-06	1.20836e-05	FALSE	FALSE
TRIM46	0.266343	9.86531e-06	7.25427e-05	FALSE	FALSE
GRID2	0.266127	1.21406e-07	1.48177e-06	FALSE	FALSE
BTN3A2	-0.266122	0.000146255	0.000759462	FALSE	FALSE
MFAP4	-0.266119	0.00433444	0.0133674	FALSE	FALSE
DCLK1	0.266085	0.000476377	0.0020688	FALSE	FALSE
ABCG2	-0.265905	0.000125673	0.000666797	FALSE	FALSE
PGAP1	-0.265596	2.13144e-05	0.00014075	FALSE	FALSE
RPLP0	0.265539	5.25521e-05	0.000313504	FALSE	FALSE
SSPN	-0.265514	4.64165e-06	3.77524e-05	FALSE	FALSE
SELP	-0.26548	7.91021e-06	6.02482e-05	FALSE	FALSE
MICAL2	0.265411	0.000159244	0.00081434	FALSE	FALSE
PLEKHB1	0.265408	0.000144107	0.00075055	FALSE	FALSE
CLCA2	-0.265383	0.000319762	0.00147399	FALSE	FALSE
KLF10	-0.26521	0.000422007	0.00186473	FALSE	FALSE
GLB1L2	-0.265149	1.91809e-05	0.000128866	FALSE	TRUE
GABARAP	-0.265129	0.000128319	0.000679013	FALSE	FALSE
MCM7	0.265098	1.81115e-12	8.35615e-11	FALSE	FALSE
STIL	0.265001	2.95673e-06	2.53535e-05	FALSE	FALSE
CENPA	0.264951	5.05731e-08	6.78669e-07	FALSE	FALSE
MPP1	-0.264489	3.26037e-10	8.05589e-09	FALSE	FALSE
PLEKHO1	-0.264461	1.68228e-07	1.97981e-06	FALSE	FALSE
TMEM144	0.264115	6.96309e-05	0.000400023	FALSE	FALSE
NET1	0.263869	5.52791e-05	0.000327474	FALSE	FALSE
SLC25A13	0.263697	4.65791e-08	6.32396e-07	FALSE	FALSE
ABCC4	0.263677	0.0113295	0.0293934	FALSE	FALSE
RGL1	-0.263606	2.30224e-07	2.62923e-06	FALSE	FALSE
ACAA2	-0.263399	0.000184812	0.0009242	FALSE	FALSE
MYOM1	-0.263158	0.00373515	0.0118486	FALSE	FALSE
SYT11	-0.26306	1.91151e-05	0.000128506	FALSE	FALSE
MYCBP2	-0.262768	4.77101e-06	3.85937e-05	FALSE	FALSE
RQCD1	0.262653	1.65427e-08	2.52179e-07	FALSE	FALSE
GUCY1B2	0.262623	2.51745e-05	0.000163243	FALSE	FALSE
NSF	0.262586	1.51465e-06	1.40635e-05	FALSE	FALSE
AMOT	-0.262581	2.41607e-05	0.00015706	FALSE	FALSE
PLAC8	-0.262546	0.000331319	0.00151667	FALSE	FALSE
SIM2	0.262462	0.00174324	0.00621428	FALSE	FALSE
ZCCHC24	-0.262223	1.00078e-08	1.6356e-07	FALSE	FALSE
PODXL2	0.262066	2.18324e-05	0.000143898	FALSE	FALSE
MFN2	-0.262059	4.81405e-12	1.96847e-10	FALSE	FALSE
ZNF22	0.261926	8.83404e-05	0.000490744	FALSE	FALSE
EMILIN1	-0.261903	7.73771e-05	0.000436586	FALSE	FALSE
ZNHIT2	0.261891	0.00445306	0.0136565	FALSE	FALSE
SLC26A6	0.261859	1.41416e-07	1.68712e-06	FALSE	FALSE
ISG20	-0.261716	7.95728e-05	0.000447763	FALSE	FALSE
SMC2	0.261664	2.36766e-06	2.08158e-05	FALSE	FALSE
ETFA	0.261591	1.98303e-05	0.000132291	FALSE	FALSE
RPRM	-0.261501	0.00015124	0.000781623	FALSE	FALSE
PRDM1	-0.261211	2.96147e-05	0.000188568	FALSE	FALSE
YPEL5	-0.261162	5.10128e-06	4.07282e-05	FALSE	FALSE
HEBP2	0.261123	3.46612e-06	2.9054e-05	FALSE	FALSE
SRP72	0.261022	1.2565e-05	8.93695e-05	FALSE	FALSE
HDC	-0.260987	1.61347e-06	1.48751e-05	FALSE	FALSE
XDH	0.260929	0.000197223	0.000976933	FALSE	FALSE
SPOCK1	0.260927	0.00530563	0.0158463	FALSE	FALSE
SMAD4	-0.260655	1.68895e-07	1.98319e-06	FALSE	FALSE
FOXO1	-0.260483	1.1767e-07	1.44177e-06	FALSE	FALSE
RNASEH2A	0.260448	1.16499e-12	5.5889e-11	FALSE	FALSE
RAB17	0.260361	2.99986e-06	2.566e-05	FALSE	FALSE
A4GALT	-0.260326	1.10012e-05	7.96594e-05	FALSE	FALSE
PREP	0.260252	1.28878e-08	2.04226e-07	FALSE	FALSE
CHI3L2	-0.260248	0.0114861	0.029748	FALSE	FALSE
UBE3C	0.260063	1.13974e-14	9.07183e-13	FALSE	TRUE
ITPK1	-0.259947	9.20046e-09	1.52275e-07	FALSE	FALSE
IFI44	-0.259901	0.00288912	0.0095362	FALSE	FALSE
YAP1	-0.259874	2.12593e-08	3.10527e-07	FALSE	FALSE
KLHL5	-0.259301	9.93346e-05	0.000542568	FALSE	FALSE
TRPC6	-0.259107	1.91983e-06	1.72719e-05	FALSE	FALSE
RAB6B	0.259082	1.82488e-09	3.69477e-08	FALSE	FALSE
TRHDE	-0.259051	0.000305733	0.00141873	FALSE	FALSE
MET	-0.25897	5.00358e-05	0.000300532	FALSE	FALSE
ABI3BP	-0.258852	0.00112455	0.00427838	FALSE	FALSE
PCBP3	0.258682	7.88804e-06	6.01672e-05	FALSE	FALSE
ACSL5	0.258663	0.00681898	0.0194532	FALSE	FALSE
CRIP1	0.258656	0.00384165	0.0121091	FALSE	FALSE
OPHN1	-0.258503	3.03258e-05	0.00019234	FALSE	TRUE
STRN	0.258479	2.40307e-06	2.10385e-05	FALSE	FALSE
AHNAK	-0.258333	7.64077e-07	7.68277e-06	FALSE	FALSE
BAI3	-0.258271	2.07045e-06	1.84992e-05	FALSE	FALSE
ABCA8	-0.258137	0.000612532	0.00255271	FALSE	FALSE
RBM15B	0.258078	2.92683e-16	3.72172e-14	FALSE	FALSE
COPS5	0.257994	2.37254e-08	3.41221e-07	FALSE	FALSE
LAT2	-0.257545	7.24378e-05	0.000413945	FALSE	FALSE
DNAL4	0.257498	8.9288e-10	1.99359e-08	FALSE	FALSE
TMEM109	-0.257397	4.72036e-11	1.45619e-09	FALSE	FALSE
HABP2	0.25733	1.59769e-05	0.000109889	FALSE	FALSE
PRPSAP1	0.257245	1.26639e-12	6.00209e-11	FALSE	FALSE
POLR2H	0.257228	1.33547e-07	1.60982e-06	FALSE	FALSE
ROCK2	-0.256959	1.42974e-05	9.98519e-05	FALSE	FALSE
TMEM51	-0.256635	1.54531e-08	2.39065e-07	FALSE	FALSE
MRPL3	0.256597	3.50262e-05	0.000219219	FALSE	FALSE
NXF1	-0.255971	2.5421e-09	4.90861e-08	FALSE	TRUE
DAP3	0.255889	9.87952e-08	1.23518e-06	FALSE	FALSE
HAT1	0.255813	0.000118744	0.000632998	FALSE	FALSE
ST3GAL5	-0.25581	1.28515e-06	1.20836e-05	FALSE	FALSE
MTL5	0.255802	2.69388e-09	5.15396e-08	FALSE	FALSE
MMP15	0.255764	1.29246e-07	1.5634e-06	FALSE	FALSE
MR1	-0.255715	1.27192e-06	1.20021e-05	FALSE	FALSE
PPAP2A	0.255467	0.00546333	0.0162112	FALSE	FALSE
LSM7	0.255465	2.11101e-08	3.09943e-07	FALSE	FALSE
DNALI1	-0.255343	0.000853165	0.00337992	FALSE	TRUE
AKAP12	-0.255341	6.6315e-05	0.000383722	FALSE	FALSE
EEF1E1	0.255209	5.09483e-05	0.000304958	FALSE	FALSE
RPL35	0.255196	0.0182378	0.043576	FALSE	FALSE
PYGB	-0.255168	4.72039e-07	5.01728e-06	FALSE	TRUE
GALNT7	0.255086	0.00156243	0.00566665	FALSE	FALSE
MAP4K3	0.25493	1.08069e-06	1.03858e-05	FALSE	FALSE
VIM	-0.254868	0.000720471	0.00293833	FALSE	FALSE
RNF122	-0.254825	7.39818e-06	5.70146e-05	FALSE	FALSE
RAC3	0.254811	1.50609e-05	0.000104624	FALSE	FALSE
DALRD3	0.254445	5.1996e-14	3.52054e-12	FALSE	FALSE
CXCR4	-0.254358	0.00500527	0.0150707	FALSE	FALSE
JAK2	-0.254301	1.55284e-06	1.43669e-05	FALSE	FALSE
SPATS2	0.254285	2.87791e-08	4.07164e-07	FALSE	FALSE
WNT2	-0.254136	0.00206152	0.00714849	FALSE	FALSE
NT5C2	-0.254127	7.40692e-05	0.000420653	FALSE	FALSE
TRAP1	0.254049	5.02646e-12	2.0473e-10	FALSE	FALSE
RPL30	0.254015	2.11032e-05	0.000139621	FALSE	FALSE
DLL3	0.253779	1.1672e-05	8.39914e-05	FALSE	FALSE
RAB30	0.253533	0.000115033	0.000616537	FALSE	FALSE
CACNA2D3	-0.253403	2.11779e-07	2.42929e-06	FALSE	FALSE
PPIB	0.253239	5.03335e-09	8.94085e-08	FALSE	FALSE
ZIC3	0.253214	2.01178e-05	0.000133952	FALSE	FALSE
ILF2	0.25268	4.66726e-06	3.79015e-05	FALSE	FALSE
HMBS	0.252666	2.31839e-13	1.33557e-11	FALSE	FALSE
NR5A2	-0.252564	0.000192287	0.000955662	FALSE	FALSE
MGAT4B	0.252559	3.39429e-12	1.43871e-10	FALSE	FALSE
RNF39	-0.252398	0.000125724	0.000666797	FALSE	FALSE
PRKD1	0.252259	0.000920359	0.00359827	FALSE	FALSE
CS	0.251934	8.14635e-06	6.15968e-05	FALSE	FALSE
PCDH17	-0.251825	0.00881008	0.0239913	FALSE	FALSE
DBI	-0.251778	0.00124321	0.00466127	FALSE	FALSE
CD200	-0.251777	0.000145861	0.000758549	FALSE	FALSE
TOM1L2	-0.251747	0.00107801	0.00411888	FALSE	FALSE
RCBTB2	-0.25164	6.01757e-10	1.40056e-08	FALSE	TRUE
HLA-F	-0.251575	9.63064e-05	0.000529076	FALSE	FALSE
MECOM	-0.251166	3.17454e-05	0.000200612	FALSE	FALSE
ACAT2	-0.251156	0.000175538	0.000884578	FALSE	TRUE
DIAPH3	0.251152	5.96389e-07	6.16723e-06	FALSE	FALSE
PASK	-0.251015	1.20569e-06	1.14496e-05	FALSE	TRUE
RGS3	0.250938	8.58734e-10	1.9256e-08	FALSE	FALSE
WASF3	0.250913	1.17172e-09	2.52951e-08	FALSE	FALSE
C1S	-0.250749	0.00267505	0.00893999	FALSE	FALSE
PSMB5	0.250647	1.96784e-09	3.90832e-08	FALSE	FALSE
CFH	-0.250548	0.00121216	0.0045596	FALSE	FALSE
TMSB10	0.250501	0.00470732	0.0143141	FALSE	FALSE
LZTFL1	-0.250477	2.07892e-08	3.06604e-07	FALSE	FALSE
LYVE1	-0.250474	0.00114574	0.00434249	FALSE	FALSE
AMD1	0.250467	0.0172944	0.0417041	FALSE	FALSE
MMP19	-0.250256	1.32479e-06	1.24e-05	FALSE	FALSE
COX7A1	-0.250214	0.000172266	0.000873223	FALSE	FALSE
CEACAM1	-0.2502	0.00385652	0.012145	FALSE	FALSE
DDR2	-0.250176	0.000322828	0.00148615	FALSE	FALSE
MAL	-0.249933	0.000166584	0.000849791	FALSE	FALSE
HSPB7	-0.249778	0.000444246	0.00194874	FALSE	FALSE
B9D1	0.249409	1.07431e-08	1.73942e-07	FALSE	FALSE
MAFF	-0.249377	0.000325212	0.00149521	FALSE	FALSE
TMEM168	0.249352	2.86768e-06	2.46507e-05	FALSE	FALSE
DPYSL2	-0.248848	9.83788e-06	7.23921e-05	FALSE	FALSE
C9orf116	0.248738	1.61887e-07	1.90949e-06	FALSE	FALSE
SPP1	0.248679	0.0142899	0.0357316	FALSE	TRUE
ZBTB20	-0.248484	0.000265572	0.00125073	FALSE	FALSE
THNSL2	-0.248482	0.00128171	0.00478323	FALSE	FALSE
ADD3	-0.248214	0.00103731	0.00398088	FALSE	FALSE
ISL1	-0.248157	2.37457e-05	0.000154844	FALSE	FALSE
ILK	-0.247927	5.58668e-06	4.41975e-05	FALSE	FALSE
EI24	0.247721	0.000190074	0.000946467	FALSE	FALSE
CAD	0.247653	8.46551e-16	8.82699e-14	FALSE	FALSE
NNMT	-0.247533	0.00323957	0.0105198	FALSE	FALSE
FOXF1	-0.247469	0.000139356	0.000729816	FALSE	FALSE
CST6	0.247321	0.000149138	0.000771741	FALSE	FALSE
CSE1L	0.247227	8.35483e-06	6.29905e-05	FALSE	FALSE
ZKSCAN4	0.247046	2.54898e-11	8.27982e-10	FALSE	FALSE
MYBL2	0.246982	0.000153337	0.000790336	FALSE	FALSE
ZNF195	0.246977	6.54589e-05	0.000379822	FALSE	FALSE
PLEKHF1	-0.246959	3.85792e-05	0.000240158	FALSE	FALSE
PTGFR	0.246805	0.00940137	0.025291	FALSE	FALSE
PDE4B	-0.24673	0.000521719	0.00223132	FALSE	FALSE
TRPS1	-0.246718	9.56912e-06	7.06975e-05	FALSE	FALSE
OXSM	0.246701	8.63099e-10	1.93123e-08	FALSE	FALSE
TMPRSS2	-0.246697	0.0156193	0.0385079	FALSE	FALSE
ATP7B	0.246564	1.90827e-07	2.20838e-06	FALSE	FALSE
ZHX3	0.246557	1.53205e-09	3.20135e-08	FALSE	TRUE
CENPI	0.246494	3.33135e-07	3.68356e-06	FALSE	FALSE
KDSR	-0.246424	5.97988e-10	1.3949e-08	FALSE	FALSE
TSPAN7	-0.246395	0.000155072	0.000797304	FALSE	FALSE
DUSP6	-0.246309	0.000164093	0.000838315	FALSE	FALSE
ASPHD1	0.24605	5.02997e-05	0.000301854	FALSE	FALSE
CKMT2	-0.246012	4.90568e-05	0.000295673	FALSE	FALSE
CDC25C	0.245991	1.95043e-05	0.000130534	FALSE	FALSE
RAPGEF4	-0.245989	0.00109991	0.0041918	FALSE	FALSE
SPINK5	0.245943	0.00495384	0.0149605	FALSE	FALSE
SEC24D	0.245543	7.89475e-06	6.01744e-05	FALSE	FALSE
UGT2B15	0.245516	0.00125682	0.00470381	FALSE	FALSE
PRRG1	-0.245491	1.06967e-07	1.32307e-06	FALSE	FALSE
TRAF3IP2	-0.24539	5.9679e-07	6.16723e-06	FALSE	TRUE
HTR2B	0.245078	1.28639e-05	9.11221e-05	FALSE	FALSE
ROBO1	-0.244819	8.15042e-05	0.000457151	FALSE	FALSE
ACADVL	-0.244775	3.49795e-06	2.92722e-05	FALSE	FALSE
RIPK2	0.244618	0.000298164	0.00138669	FALSE	TRUE
PDE6D	0.244591	6.12923e-10	1.42021e-08	FALSE	FALSE
ANGPT2	0.244583	0.000898691	0.00352678	FALSE	FALSE
FAM46A	-0.244568	1.36038e-05	9.55844e-05	FALSE	FALSE
PATZ1	0.244442	8.75966e-11	2.50033e-09	FALSE	FALSE
SLC16A4	-0.244339	6.14027e-05	0.000359285	FALSE	FALSE
CASP2	0.24427	2.16193e-10	5.56603e-09	FALSE	FALSE
CLIC4	-0.244234	0.00101282	0.00389928	FALSE	FALSE
MDK	0.24411	0.000192842	0.000957506	FALSE	FALSE
SLC25A42	0.244082	4.67893e-06	3.79667e-05	FALSE	FALSE
DBNDD1	0.244038	0.000198806	0.000981172	FALSE	FALSE
ZNF254	0.244005	1.1019e-05	7.97331e-05	FALSE	FALSE
PDLIM4	-0.243936	4.42155e-05	0.000269454	FALSE	FALSE
CHPT1	0.243876	5.49176e-05	0.000325911	FALSE	FALSE
SERPINF2	-0.243707	0.00082206	0.00327912	FALSE	FALSE
SERGEF	0.24357	1.21726e-06	1.15488e-05	FALSE	FALSE
TLK1	0.243327	1.39982e-05	9.8025e-05	FALSE	FALSE
ZNF711	-0.243305	0.000243617	0.00116416	FALSE	FALSE
PON3	-0.243243	1.33829e-05	9.43502e-05	FALSE	FALSE
THBD	-0.243231	7.07652e-05	0.000405645	FALSE	FALSE
ELF1	-0.242716	7.56553e-06	5.80469e-05	FALSE	FALSE
ATP5G2	0.242697	2.22695e-06	1.9695e-05	FALSE	FALSE
PDCD5	0.242662	2.15448e-06	1.92007e-05	FALSE	FALSE
SRP14	0.242481	0.00232246	0.00793718	FALSE	FALSE
N6AMT1	0.242444	7.64984e-05	0.000432564	FALSE	FALSE
HES1	0.242259	0.00120442	0.0045354	FALSE	FALSE
TAF1A	-0.24224	0.00326022	0.0105704	FALSE	FALSE
TCF7L1	-0.242148	8.92685e-07	8.80608e-06	FALSE	FALSE
ZNF334	-0.24207	0.00207502	0.00718813	FALSE	TRUE
SH3YL1	0.242066	0.00123874	0.00464785	FALSE	FALSE
DYNC1LI2	-0.241899	9.42603e-08	1.18273e-06	FALSE	FALSE
HSD17B12	0.24187	0.000128836	0.000681222	FALSE	FALSE
CA2	0.241809	0.00756003	0.0212018	FALSE	TRUE
NRN1	0.241784	0.0053679	0.0160089	FALSE	FALSE
NDEL1	-0.24156	1.63667e-09	3.366e-08	FALSE	FALSE
AURKB	0.241465	2.01501e-05	0.000134081	FALSE	FALSE
MCAT	0.241418	1.05172e-10	2.92433e-09	FALSE	FALSE
SLC17A4	0.241336	0.000448066	0.0019622	FALSE	FALSE
MNX1	0.24123	0.00278098	0.00923775	FALSE	FALSE
RPA3	0.241222	3.47587e-10	8.52773e-09	FALSE	FALSE
KAT2B	-0.241178	6.91267e-07	7.03204e-06	FALSE	FALSE
COL4A2	-0.240762	0.000147603	0.000764941	FALSE	FALSE
FOSL1	-0.240731	0.0110203	0.0287487	FALSE	FALSE
LRRN3	-0.240572	0.000170037	0.000863601	FALSE	FALSE
CHN1	-0.240552	0.000180768	0.000906621	FALSE	FALSE
UQCRB	0.240339	0.00255868	0.00861738	FALSE	FALSE
RPS29	0.240086	0.00397182	0.0124554	FALSE	FALSE
PIP5K1B	-0.240039	1.82901e-05	0.000123517	FALSE	FALSE
ENO2	-0.240038	7.3583e-06	5.67913e-05	FALSE	FALSE
NCAM2	-0.240021	0.000398465	0.00177252	FALSE	TRUE
SATB1	-0.239993	0.0027944	0.00927051	FALSE	TRUE
GDAP1	0.239792	4.80213e-06	3.87853e-05	FALSE	FALSE
SCN2A	0.239751	0.000167957	0.000855955	FALSE	FALSE
ADSL	0.239477	7.1146e-14	4.66566e-12	FALSE	FALSE
NAA50	0.239284	6.73541e-07	6.87184e-06	FALSE	FALSE
ITPR2	-0.239268	0.00315236	0.0102653	FALSE	FALSE
PLEKHA6	-0.239142	7.22074e-08	9.31814e-07	FALSE	TRUE
HDAC2	0.239088	0.000206635	0.00101488	FALSE	FALSE
CYP1A1	0.238948	0.000172949	0.000875831	FALSE	FALSE
PAK3	-0.238906	1.01493e-05	7.43163e-05	FALSE	FALSE
CCNE2	0.238882	2.35623e-05	0.000154034	FALSE	FALSE
PTMS	-0.238761	0.0009115	0.00356631	FALSE	FALSE
MCC	-0.238751	5.90961e-06	4.64702e-05	FALSE	FALSE
C11orf57	0.238383	4.07592e-09	7.45608e-08	FALSE	FALSE
RFC2	0.238371	1.18891e-08	1.90135e-07	FALSE	FALSE
TAPBPL	-0.238362	1.11997e-07	1.38201e-06	FALSE	TRUE
TIMM13	0.238341	7.91331e-08	1.01242e-06	FALSE	FALSE
CRLF1	0.238147	0.00117317	0.00443532	FALSE	FALSE
KIAA1324	0.238004	0.0127012	0.0324278	FALSE	FALSE
GAS2	0.237951	4.14994e-05	0.000255208	FALSE	FALSE
SLC38A1	-0.237908	0.000606241	0.00253256	FALSE	FALSE
COX6C	0.237541	0.00457422	0.0139746	FALSE	TRUE
RARB	-0.237481	7.07318e-09	1.2051e-07	FALSE	FALSE
F2RL2	0.237477	0.000576877	0.00242873	FALSE	FALSE
NES	-0.23739	8.81465e-05	0.000490103	FALSE	FALSE
COX7B	0.23709	0.00594154	0.0173391	FALSE	FALSE
EPHA4	-0.237002	3.24818e-05	0.000205017	FALSE	FALSE
TMEM59L	0.236983	0.000136758	0.000718378	FALSE	FALSE
ALG6	0.236949	8.48251e-05	0.000472478	FALSE	FALSE
PTPRC	-0.236838	0.00631133	0.0182377	FALSE	FALSE
SLC44A1	0.236794	0.000116375	0.000621956	FALSE	FALSE
CCT3	0.236683	5.36951e-09	9.44146e-08	FALSE	FALSE
TRIAP1	0.236681	3.90438e-06	3.2208e-05	FALSE	FALSE
BMPR1A	-0.23657	3.10006e-06	2.63657e-05	FALSE	FALSE
IGSF1	-0.23645	0.000397074	0.0017683	FALSE	FALSE
RAD51AP1	0.236283	6.69087e-06	5.20639e-05	FALSE	FALSE
RNF128	-0.236138	0.00201038	0.00700608	FALSE	FALSE
IQGAP1	-0.236079	2.45279e-06	2.14198e-05	FALSE	FALSE
PLXNB3	0.235962	2.17269e-06	1.92969e-05	FALSE	FALSE
RGL2	0.235826	4.74625e-09	8.48871e-08	FALSE	FALSE
ZYX	-0.235798	8.8915e-06	6.646e-05	FALSE	FALSE
ABHD6	-0.235667	1.80912e-08	2.72991e-07	FALSE	FALSE
DMPK	-0.235533	4.8853e-06	3.93656e-05	FALSE	FALSE
HIST1H2AK	0.234888	1.60952e-05	0.000110483	FALSE	FALSE
NTM	0.234866	0.00597592	0.0174225	FALSE	FALSE
SLC39A14	-0.234829	5.13368e-09	9.0881e-08	FALSE	FALSE
DPH2	0.234758	2.04846e-12	9.1759e-11	FALSE	FALSE
DCTPP1	0.234701	6.28972e-10	1.45417e-08	FALSE	FALSE
TSPAN2	-0.23469	0.00076756	0.00309921	FALSE	FALSE
PLA2G16	0.234579	0.000578034	0.00243129	FALSE	FALSE
RNF113A	0.234513	5.81941e-07	6.03171e-06	FALSE	FALSE
FXYD1	-0.234294	0.000908862	0.00355732	FALSE	FALSE
NLE1	0.234206	2.14994e-09	4.22902e-08	FALSE	FALSE
CCT7	0.2342	8.57667e-08	1.0853e-06	FALSE	FALSE
EPHA3	-0.234167	0.00938048	0.0252479	FALSE	FALSE
SELL	-0.234166	0.00898463	0.0243775	FALSE	FALSE
MCL1	-0.234045	0.000483307	0.00209019	FALSE	FALSE
BCOR	0.23395	1.25051e-06	1.18215e-05	FALSE	FALSE
TCIRG1	-0.23374	1.20143e-05	8.598e-05	FALSE	FALSE
DCXR	-0.233701	7.49664e-05	0.000425054	FALSE	TRUE
MEX3D	0.233653	2.30863e-07	2.63074e-06	FALSE	FALSE
ANXA4	-0.233519	3.04011e-07	3.40121e-06	FALSE	FALSE
MTMR10	-0.233369	2.27621e-07	2.60241e-06	FALSE	FALSE
SRRM2	-0.233354	0.00035431	0.00160347	FALSE	FALSE
KIF25	0.233272	3.25841e-05	0.000205414	FALSE	FALSE
PTRH2	0.233252	0.001132	0.00429996	FALSE	FALSE
ITGA7	-0.233241	0.000211253	0.00103561	FALSE	FALSE
CD48	-0.233223	0.000356308	0.00161111	FALSE	FALSE
UCN	0.233223	0.000313082	0.00144832	FALSE	FALSE
ACTR3B	0.233102	1.17696e-09	2.53558e-08	FALSE	FALSE
MTFR1	0.233069	2.96087e-05	0.000188568	FALSE	FALSE
STT3A	0.233064	2.14381e-05	0.000141478	FALSE	FALSE
SLC12A4	-0.232994	6.53875e-07	6.70399e-06	FALSE	FALSE
RIMBP2	0.232881	0.000331966	0.00151816	FALSE	FALSE
CD81	-0.232874	6.54781e-07	6.70668e-06	FALSE	FALSE
CRCP	0.232858	1.12923e-08	1.81425e-07	FALSE	FALSE
SYNJ2	0.232745	5.9239e-08	7.8188e-07	FALSE	FALSE
CHRNA5	-0.232699	0.00400089	0.0125239	FALSE	FALSE
COCH	-0.232633	0.00995035	0.0264607	FALSE	FALSE
RND1	-0.232587	0.00293788	0.00968183	FALSE	FALSE
MINA	0.232479	1.93252e-12	8.79928e-11	FALSE	FALSE
DOK4	-0.23245	4.034e-06	3.31724e-05	FALSE	FALSE
HINT1	0.232419	0.0142983	0.0357439	FALSE	FALSE
COX5A	0.232318	1.61814e-07	1.90949e-06	FALSE	FALSE
ANO3	0.232216	4.81922e-06	3.88932e-05	FALSE	FALSE
EFNA4	0.232173	2.22875e-08	3.22766e-07	FALSE	FALSE
KIF15	0.232064	8.59821e-07	8.5303e-06	FALSE	TRUE
TRPM2	0.232034	0.00076153	0.0030789	FALSE	FALSE
GLI3	-0.232016	4.65339e-05	0.000282263	FALSE	FALSE
IRS2	-0.231922	0.00019826	0.000979742	FALSE	FALSE
SLC19A1	0.231795	1.27843e-05	9.06199e-05	FALSE	FALSE
ENPP2	-0.231772	0.00193961	0.0067844	FALSE	FALSE
PHKB	0.231714	7.38627e-05	0.000419709	FALSE	FALSE
MXRA5	-0.231672	0.00020494	0.0010075	FALSE	FALSE
PMP22	-0.231671	0.000662129	0.00273318	FALSE	FALSE
CDC123	0.231451	7.01416e-09	1.19848e-07	FALSE	FALSE
PTH2R	0.231441	0.000387386	0.00173136	FALSE	FALSE
ANK2	-0.231345	0.000731559	0.00297503	FALSE	FALSE
ARHGAP6	-0.231302	1.18407e-05	8.49127e-05	FALSE	FALSE
RBM4	0.231264	2.09687e-09	4.14613e-08	FALSE	FALSE
CAPRIN1	0.231109	1.66701e-05	0.00011398	FALSE	FALSE
FOXO4	-0.231002	7.02282e-09	1.19848e-07	FALSE	FALSE
AHCY	0.23098	2.90051e-08	4.09805e-07	FALSE	FALSE
VPS39	-0.230975	5.04511e-10	1.20378e-08	FALSE	TRUE
SEMA3F	-0.230843	4.13197e-06	3.39245e-05	FALSE	FALSE
CDCA8	0.230755	3.98223e-06	3.27725e-05	FALSE	FALSE
GABPB1	0.230753	3.83218e-06	3.1738e-05	FALSE	FALSE
BCL7B	-0.230552	1.4955e-09	3.13755e-08	FALSE	FALSE
MED21	-0.230489	0.000214309	0.00104616	FALSE	FALSE
GCNT4	-0.230449	0.000159064	0.000813816	FALSE	FALSE
USP3	0.230391	1.04998e-08	1.70532e-07	FALSE	FALSE
KLF2	-0.230186	0.000708137	0.00289445	FALSE	FALSE
PLK4	0.229825	3.95157e-07	4.27392e-06	FALSE	FALSE
ERH	0.229773	8.48259e-05	0.000472478	FALSE	FALSE
PLIN1	0.229772	6.52417e-05	0.000378984	FALSE	FALSE
CCDC6	0.22931	5.86322e-05	0.000345593	FALSE	FALSE
FAT4	-0.229305	0.000372713	0.00167251	FALSE	FALSE
CPS1	0.229273	0.0156402	0.0385169	FALSE	FALSE
CNIH4	0.22906	0.00010859	0.000585759	FALSE	FALSE
MRS2	0.229054	8.64711e-09	1.44493e-07	FALSE	FALSE
ACP2	-0.229049	4.81461e-08	6.50284e-07	FALSE	TRUE
PITX1	-0.229025	0.00104869	0.0040216	FALSE	FALSE
CDCA4	0.22902	2.28183e-10	5.86026e-09	FALSE	FALSE
FCHSD2	-0.229013	1.49418e-05	0.000103865	FALSE	FALSE
CSTA	-0.228976	0.00225913	0.00774867	FALSE	FALSE
AMPD3	0.228961	0.000109471	0.000589898	FALSE	FALSE
BTN3A3	-0.228771	5.06722e-05	0.000303655	FALSE	FALSE
CD2AP	0.228527	0.00115192	0.00436132	FALSE	FALSE
CCDC82	-0.228232	8.57439e-06	6.4413e-05	FALSE	FALSE
CTSH	-0.228223	7.74892e-05	0.000436791	FALSE	FALSE
FNBP1	-0.228171	1.62231e-05	0.000111288	FALSE	FALSE
LDB2	-0.228014	5.94173e-06	4.66876e-05	FALSE	FALSE
PAPPA	-0.227941	1.05646e-06	1.01809e-05	FALSE	FALSE
ABCC9	-0.227785	0.000847932	0.00336064	FALSE	FALSE
CHST8	0.227632	0.000249637	0.00118803	FALSE	FALSE
SLC1A3	-0.22755	4.94447e-05	0.000297667	FALSE	FALSE
RPL35A	0.227511	0.00553342	0.0163819	FALSE	FALSE
STX3	0.227402	0.00350594	0.0112217	FALSE	FALSE
PHLDA1	-0.227245	0.00054387	0.00231278	FALSE	FALSE
NRG1	-0.227242	1.92073e-05	0.00012896	FALSE	FALSE
GPR98	0.227204	0.0019886	0.00693482	FALSE	FALSE
NEK1	0.227153	4.90476e-05	0.000295673	FALSE	FALSE
RPL8	0.227111	6.16509e-05	0.000360333	FALSE	FALSE
HSD17B14	-0.227044	0.000336526	0.00153498	FALSE	FALSE
CAMK2G	-0.226968	1.85359e-08	2.79224e-07	FALSE	TRUE
AGPAT1	-0.22689	3.18798e-10	7.89573e-09	FALSE	FALSE
FAM64A	0.226468	0.00738474	0.0207829	FALSE	FALSE
MAPK4	-0.226325	0.00176612	0.00628296	FALSE	FALSE
IPO4	0.226169	8.57561e-11	2.47148e-09	FALSE	FALSE
RRP9	0.226153	2.27512e-11	7.45996e-10	FALSE	FALSE
APOOL	0.226148	0.00129801	0.00483197	FALSE	FALSE
MRPL24	0.226147	2.43342e-09	4.74268e-08	FALSE	TRUE
ANGPTL3	0.226127	0.00866429	0.023732	FALSE	FALSE
HEPH	-0.226108	0.000225333	0.0010906	FALSE	FALSE
STX12	-0.226006	1.08966e-08	1.75881e-07	FALSE	FALSE
MRPL13	0.225928	3.10299e-06	2.63691e-05	FALSE	FALSE
PRLR	0.225883	0.00692751	0.0196928	FALSE	FALSE
TEAD3	-0.225805	9.99007e-08	1.24329e-06	FALSE	FALSE
CA4	0.225628	0.00133286	0.00493704	FALSE	FALSE
ALPK3	0.225592	3.62505e-05	0.000226609	FALSE	FALSE
MACF1	-0.225587	1.60355e-07	1.89786e-06	FALSE	FALSE
BANF1	0.22546	0.00162299	0.00584151	FALSE	FALSE
ITM2B	-0.225398	0.000390266	0.001742	FALSE	FALSE
FEN1	0.22503	1.57029e-08	2.42569e-07	FALSE	FALSE
PDE7B	-0.224828	6.55176e-05	0.000379951	FALSE	FALSE
YWHAQ	0.224813	2.31612e-07	2.63074e-06	FALSE	FALSE
MCTP1	0.224794	0.000254275	0.00120734	FALSE	TRUE
INPP5D	-0.224778	3.97019e-05	0.000246265	FALSE	FALSE
LRRC16A	0.224704	5.14759e-07	5.39436e-06	FALSE	FALSE
DNMT3A	0.22465	3.01823e-08	4.24138e-07	FALSE	FALSE
GNAI2	-0.224624	1.51623e-06	1.40656e-05	FALSE	FALSE
ZNF3	0.224416	3.42527e-09	6.38913e-08	FALSE	FALSE
C12orf49	0.224315	1.82366e-06	1.64921e-05	FALSE	FALSE
CENPE	0.224188	3.19161e-05	0.000201568	FALSE	FALSE
MATK	0.224133	0.00277885	0.00923655	FALSE	FALSE
TACC3	0.224	1.80718e-05	0.00012228	FALSE	FALSE
ARNTL	-0.223964	0.000107758	0.000581572	FALSE	FALSE
C1QTNF3	0.223869	0.0128554	0.0327574	FALSE	TRUE
DDC	0.223744	0.004206	0.0130368	FALSE	FALSE
TOR1AIP1	-0.223744	3.46631e-06	2.9054e-05	FALSE	FALSE
TP53TG1	0.223681	2.83952e-06	2.44288e-05	FALSE	FALSE
RFX3	-0.223613	0.00187837	0.0066079	FALSE	TRUE
SGCA	-0.223592	0.00119925	0.00451917	FALSE	FALSE
ATP6V1G1	0.223578	2.30107e-05	0.000150711	FALSE	FALSE
NME3	0.223528	2.73077e-06	2.361e-05	FALSE	FALSE
TAP1	-0.223524	4.92267e-05	0.000296526	FALSE	FALSE
MASP1	-0.223517	0.00359281	0.0114634	FALSE	FALSE
DHRS7	-0.223421	0.016579	0.0403524	FALSE	FALSE
ZFP36L2	-0.223347	0.000260629	0.0012347	FALSE	FALSE
FGL1	0.223329	0.00897727	0.0243702	FALSE	FALSE
INA	0.223166	0.00010276	0.000559228	FALSE	FALSE
FYB	-0.223066	0.00372817	0.0118301	FALSE	FALSE
PMAIP1	-0.223038	0.00032867	0.00150772	FALSE	FALSE
CENPO	0.222994	4.42895e-07	4.74134e-06	FALSE	FALSE
NFYA	0.222964	7.49306e-07	7.5488e-06	FALSE	FALSE
SELENBP1	-0.222937	4.82177e-05	0.000291797	FALSE	FALSE
NEK2	0.222921	0.000133405	0.000702178	FALSE	FALSE
DUT	0.222913	5.48982e-07	5.72424e-06	FALSE	FALSE
C11orf80	0.222811	2.94161e-05	0.000187597	FALSE	FALSE
MCF2L	0.222787	1.10913e-08	1.78471e-07	FALSE	FALSE
TTC26	0.222679	7.34617e-06	5.67396e-05	FALSE	FALSE
ELL2	-0.222596	0.000992824	0.00383414	FALSE	FALSE
PSMB8	-0.222578	0.000451184	0.00197419	FALSE	FALSE
SLC24A2	0.22257	5.826e-10	1.36206e-08	FALSE	FALSE
ALDH18A1	0.222517	5.55209e-07	5.76723e-06	FALSE	FALSE
KIF23	0.222502	0.000173474	0.000876892	FALSE	FALSE
PLEKHF2	0.222483	0.000622714	0.00258584	FALSE	FALSE
MAPK12	0.22239	1.73713e-05	0.000118222	FALSE	FALSE
NOP10	0.222277	0.00091258	0.00356919	FALSE	FALSE
RABIF	0.2222	1.60127e-06	1.47756e-05	FALSE	FALSE
ADH5	-0.222078	9.57368e-06	7.06975e-05	FALSE	TRUE
PRDX2	0.222047	0.000352735	0.00159842	FALSE	FALSE
RND2	-0.222045	9.11212e-05	0.000504846	FALSE	FALSE
BCAM	0.222033	0.00052703	0.00225127	FALSE	FALSE
ANXA11	-0.221993	4.41685e-07	4.73325e-06	FALSE	TRUE
MBIP	0.221965	2.09882e-05	0.000138948	FALSE	FALSE
AP4M1	0.221955	6.16359e-13	3.22953e-11	FALSE	FALSE
AKR1A1	0.221895	2.68952e-06	2.33114e-05	FALSE	FALSE
GFPT1	0.22174	0.000524717	0.00224231	FALSE	FALSE
KIAA0087	0.221708	0.0127967	0.0326317	FALSE	FALSE
LTA4H	0.221641	6.08421e-06	4.76635e-05	FALSE	FALSE
HIST1H1B	0.221592	4.02634e-05	0.000249155	FALSE	FALSE
PROS1	-0.221556	0.00168941	0.00605135	FALSE	FALSE
ERCC6L	0.221456	2.64291e-06	2.29455e-05	FALSE	TRUE
TMBIM6	-0.221373	0.00207706	0.00719279	FALSE	FALSE
RAB3D	0.221175	1.52597e-05	0.000105723	FALSE	FALSE
SLC35F5	0.221099	0.00208337	0.00720911	FALSE	FALSE
DGKA	-0.220919	7.46492e-06	5.74441e-05	FALSE	FALSE
PSMA1	0.220809	4.5387e-06	3.69438e-05	FALSE	FALSE
SLC27A2	0.220748	0.00554354	0.0164021	FALSE	FALSE
NUP37	0.220685	7.73028e-06	5.90936e-05	FALSE	FALSE
CACNA1C	-0.22057	5.53066e-05	0.000327474	FALSE	FALSE
DCAF13	0.220484	1.47784e-08	2.30336e-07	FALSE	FALSE
TMED2	0.220441	0.00206522	0.00715891	FALSE	FALSE
MAPRE1	-0.220368	2.70369e-06	2.33954e-05	FALSE	FALSE
GTF3C3	0.220358	2.31025e-06	2.03971e-05	FALSE	FALSE
ACACA	0.220338	0.00141327	0.00519611	FALSE	FALSE
SLC16A1	-0.220323	0.0127337	0.0324871	FALSE	FALSE
TRMT112	0.220237	0.000254195	0.00120734	FALSE	FALSE
TARBP1	0.220159	4.97425e-05	0.000298987	FALSE	FALSE
FOXC1	-0.22014	0.000546145	0.00231951	FALSE	FALSE
KDM4D	0.220082	3.3935e-07	3.74038e-06	FALSE	FALSE
GSN	-0.22003	0.00021507	0.00104939	FALSE	FALSE
SEMA6D	-0.21996	0.000347291	0.00157718	FALSE	FALSE
CACNB3	0.219885	4.25529e-07	4.57894e-06	FALSE	FALSE
LBR	0.219847	0.00077653	0.00312742	FALSE	FALSE
DECR2	0.219534	3.25144e-07	3.60285e-06	FALSE	FALSE
GALNT1	0.219531	0.000264	0.00124614	FALSE	FALSE
NAP1L3	-0.219506	4.6573e-05	0.000282335	FALSE	FALSE
PYCRL	0.21948	1.97065e-05	0.000131633	FALSE	FALSE
METRN	0.21933	0.000341409	0.00155317	FALSE	FALSE
EDNRB	-0.219207	0.00879382	0.0239626	FALSE	FALSE
SLC2A4	-0.219097	0.002531	0.00854091	FALSE	FALSE
COX7A2L	0.219084	0.000426419	0.00188162	FALSE	FALSE
NDUFA4L2	0.219037	0.000126418	0.00067014	FALSE	FALSE
KIAA0513	-0.218978	6.47586e-07	6.65259e-06	FALSE	FALSE
EIF3M	0.218892	0.000281452	0.00131778	FALSE	FALSE
CRYL1	0.218824	1.43653e-06	1.33739e-05	FALSE	FALSE
SLC33A1	0.218769	0.00078332	0.00314625	FALSE	FALSE
PRDM5	-0.218763	1.54437e-05	0.000106785	FALSE	FALSE
CD3D	-0.218759	0.0015634	0.00566814	FALSE	FALSE
LSM5	0.218741	0.000456144	0.00199338	FALSE	FALSE
PCM1	-0.218693	0.000546343	0.00231951	FALSE	FALSE
MIF	0.218637	0.000107555	0.000581073	FALSE	FALSE
CD14	-0.218584	0.00044422	0.00194874	FALSE	FALSE
SCRG1	-0.218504	0.00193596	0.00677617	FALSE	FALSE
HIPK3	-0.218491	0.000648857	0.00268477	FALSE	FALSE
TRAIP	0.218431	4.27346e-08	5.84769e-07	FALSE	FALSE
HEG1	-0.218416	0.000563665	0.00237949	FALSE	FALSE
ARHGAP15	-0.218263	0.000148705	0.000769886	FALSE	FALSE
SIRT2	0.218014	3.40824e-08	4.77017e-07	FALSE	FALSE
BTF3	0.218008	8.06255e-06	6.10837e-05	FALSE	FALSE
PCDHB6	0.21794	0.00340908	0.0109542	FALSE	TRUE
HIST1H2BO	0.217928	0.000334342	0.00152635	FALSE	FALSE
CLDN3	0.217897	0.000265533	0.00125073	FALSE	FALSE
BHLHE41	0.217846	0.00066882	0.00275644	FALSE	TRUE
CYSLTR1	-0.217821	0.000879972	0.00346767	FALSE	FALSE
CNOT6	0.217752	2.17028e-06	1.9292e-05	FALSE	FALSE
TFDP1	0.217672	1.07809e-05	7.84453e-05	FALSE	FALSE
CYFIP2	0.217671	3.0336e-06	2.58638e-05	FALSE	TRUE
MGEA5	-0.217668	5.90927e-05	0.00034772	FALSE	FALSE
TFAP4	0.217622	1.7253e-06	1.57253e-05	FALSE	FALSE
SEC23A	-0.217459	2.22599e-05	0.000146345	FALSE	FALSE
LAMB2	-0.217435	0.000236606	0.00113691	FALSE	FALSE
MPHOSPH9	0.217422	0.00148244	0.00541605	FALSE	FALSE
CSNK2A1	0.21739	0.00197804	0.00690031	FALSE	FALSE
ZNF623	0.217372	5.51914e-06	4.37628e-05	FALSE	FALSE
EML2	-0.217368	6.66418e-08	8.67509e-07	FALSE	FALSE
ARHGAP12	0.217319	0.00021537	0.00105036	FALSE	FALSE
MRPL9	0.217313	2.75981e-09	5.25119e-08	FALSE	FALSE
CH25H	-0.21716	0.00402136	0.0125767	FALSE	FALSE
PDGFD	-0.217101	6.03553e-05	0.000353951	FALSE	FALSE
KCNJ6	-0.217011	0.000487006	0.00210056	FALSE	FALSE
DSE	-0.216948	1.29709e-06	1.21845e-05	FALSE	FALSE
CISD1	-0.216907	0.0168221	0.0407633	FALSE	FALSE
RAE1	0.216842	4.61369e-07	4.90888e-06	FALSE	FALSE
LRP5	0.21684	1.25091e-07	1.52197e-06	FALSE	FALSE
RPIA	0.216809	4.12856e-09	7.52596e-08	FALSE	FALSE
FAM184A	-0.216778	3.06046e-06	2.60501e-05	FALSE	FALSE
MMP14	-0.216734	7.71501e-06	5.90201e-05	FALSE	FALSE
USP9Y	0.216729	0.00567699	0.0167073	FALSE	FALSE
POLR2A	-0.216638	1.98458e-06	1.78236e-05	FALSE	FALSE
COL4A1	-0.216551	0.000924948	0.0036108	FALSE	FALSE
ODF2	0.216551	1.69494e-08	2.57251e-07	FALSE	FALSE
RPS25	0.216399	0.0190887	0.0452255	FALSE	FALSE
C1QBP	0.216263	2.18881e-05	0.000144174	FALSE	FALSE
EIF4H	0.216131	0.00640931	0.0184868	FALSE	FALSE
TMEM206	0.215999	1.06113e-07	1.31407e-06	FALSE	FALSE
AFP	0.215986	8.4586e-06	6.36348e-05	FALSE	FALSE
TIPRL	0.215559	0.000158214	0.00081106	FALSE	FALSE
VBP1	0.215541	0.000133996	0.000704934	FALSE	FALSE
CEACAM5	0.215512	0.0132905	0.0336304	FALSE	FALSE
PLA2G4C	0.215388	0.000416123	0.00184334	FALSE	FALSE
EFNA3	0.215256	1.58547e-05	0.00010912	FALSE	FALSE
FBN1	-0.215245	0.00245486	0.00831604	FALSE	FALSE
DAB2	-0.215221	0.000263171	0.00124375	FALSE	FALSE
UBC	-0.215045	0.00702065	0.0199141	FALSE	FALSE
DNAJB1	-0.214934	0.00495976	0.0149723	FALSE	FALSE
GNAZ	-0.214916	2.74937e-05	0.000177399	FALSE	FALSE
MANSC1	0.214911	0.000620163	0.00258038	FALSE	FALSE
SGCD	-0.21489	0.00403892	0.0126203	FALSE	FALSE
PAQR3	-0.21488	8.33316e-07	8.29893e-06	FALSE	TRUE
MEST	0.21486	3.71921e-06	3.09226e-05	FALSE	FALSE
DCUN1D4	-0.214859	1.51002e-06	1.40329e-05	FALSE	FALSE
ZBED4	0.214857	1.49473e-08	2.32621e-07	FALSE	FALSE
CSPG5	0.214796	1.60604e-05	0.00011039	FALSE	FALSE
AGPAT4	-0.214772	4.91578e-06	3.95805e-05	FALSE	FALSE
WBP5	-0.214599	0.00594119	0.0173391	FALSE	FALSE
TTTY14	0.214562	0.000456392	0.00199363	FALSE	FALSE
ADNP	0.214555	0.000263254	0.00124375	FALSE	FALSE
ITGB4	-0.214525	0.00082548	0.00328773	FALSE	FALSE
HTRA2	0.214454	9.11348e-14	5.62286e-12	FALSE	FALSE
TRPM4	-0.21431	0.00146904	0.00537085	FALSE	TRUE
BZW1	0.21415	0.0119699	0.0308021	FALSE	FALSE
PACRG	0.213928	0.000684191	0.00280979	FALSE	FALSE
TLR5	-0.213901	5.09813e-06	4.07282e-05	FALSE	FALSE
SCN1B	0.213889	2.79569e-05	0.000179943	FALSE	FALSE
PRKY	-0.213853	4.0544e-05	0.000250743	FALSE	FALSE
CTF1	-0.213778	0.000356911	0.00161314	FALSE	FALSE
BBX	-0.213717	6.9834e-06	5.4098e-05	FALSE	FALSE
ETNK2	-0.213645	5.81442e-06	4.58254e-05	FALSE	FALSE
NCKAP1L	-0.213621	0.000365293	0.00164319	FALSE	FALSE
CHAF1B	0.213521	1.19482e-08	1.90787e-07	FALSE	FALSE
PKN1	0.213491	2.57212e-07	2.90569e-06	FALSE	FALSE
AMMECR1	0.213362	1.98558e-08	2.95766e-07	FALSE	FALSE
KRT6A	-0.213321	0.0198149	0.0466124	FALSE	FALSE
DDX24	-0.213246	3.42804e-06	2.88958e-05	FALSE	FALSE
WWTR1	-0.213221	0.000481167	0.00208526	FALSE	FALSE
ARHGEF6	-0.213187	6.90915e-06	5.36024e-05	FALSE	FALSE
SAMSN1	-0.213161	0.000598032	0.00250328	FALSE	FALSE
PHYH	0.213125	8.41301e-07	8.37046e-06	FALSE	FALSE
ARHGAP29	0.213045	0.00156799	0.00568282	FALSE	FALSE
CYP3A7	-0.213044	1.94118e-05	0.000130165	FALSE	FALSE
XPO1	0.213027	0.000310586	0.00143869	FALSE	FALSE
TIMM8A	0.213022	0.000416153	0.00184334	FALSE	FALSE
KLF13	0.21291	6.56585e-06	5.11675e-05	FALSE	FALSE
NAA35	0.212804	0.000144255	0.000750945	FALSE	FALSE
LMCD1	-0.212711	0.000152977	0.000788867	FALSE	FALSE
RBM7	0.212567	0.0120857	0.0310542	FALSE	FALSE
MRTO4	0.212545	9.53484e-06	7.06002e-05	FALSE	FALSE
CLEC2D	-0.212541	6.47436e-05	0.000376509	FALSE	FALSE
CYTL1	-0.212511	0.000632466	0.00262216	FALSE	FALSE
UQCRQ	0.212498	0.00678636	0.0193707	FALSE	FALSE
STAT5A	-0.212451	1.54248e-08	2.38981e-07	FALSE	FALSE
POLR2B	0.212445	3.91861e-05	0.000243423	FALSE	FALSE
PKP3	0.212432	6.38549e-08	8.34354e-07	FALSE	FALSE
PDIA4	0.212405	3.95936e-05	0.00024574	FALSE	FALSE
HLA-DPB1	-0.212337	0.00363069	0.011563	FALSE	FALSE
CCT6A	0.212281	1.1302e-05	8.16673e-05	FALSE	FALSE
ZNF124	0.212264	9.55894e-05	0.000525969	FALSE	FALSE
MYO9A	-0.212247	9.94705e-05	0.000542742	FALSE	FALSE
HMP19	0.212154	4.59552e-05	0.000279239	FALSE	FALSE
PSMB9	-0.212143	0.000225399	0.0010906	FALSE	FALSE
HS3ST3A1	-0.212033	0.000142338	0.000742078	FALSE	FALSE
NDUFA8	0.21202	1.58875e-08	2.45058e-07	FALSE	FALSE
CBLL1	-0.211987	0.000116107	0.000620847	FALSE	FALSE
RAB31	-0.211878	0.000995067	0.00384138	FALSE	FALSE
FRS3	0.211788	8.55271e-06	6.42964e-05	FALSE	FALSE
CRYBA2	0.211762	0.000492679	0.00212192	FALSE	FALSE
PPIA	0.211718	2.78111e-05	0.000179115	FALSE	FALSE
KIF18A	0.21171	3.03239e-05	0.00019234	FALSE	FALSE
LSS	-0.211662	4.41363e-07	4.73325e-06	FALSE	TRUE
MAPK9	0.211642	1.7404e-05	0.000118222	FALSE	FALSE
TMEM35	-0.211601	0.00838086	0.0230573	FALSE	FALSE
TLR1	-0.211328	0.000837396	0.00332503	FALSE	FALSE
GPM6A	-0.211251	0.00722273	0.0204041	FALSE	FALSE
FGFBP1	-0.211234	0.00536923	0.0160089	FALSE	FALSE
ECE1	0.2112	9.8023e-05	0.000536247	FALSE	FALSE
ARID5A	-0.211198	0.000674909	0.00277714	FALSE	FALSE
SNRPB2	0.211159	2.2185e-07	2.54201e-06	FALSE	FALSE
PHF1	-0.211145	1.81785e-09	3.68769e-08	FALSE	FALSE
PSPH	0.211085	1.69409e-09	3.46359e-08	FALSE	FALSE
TPTE	0.21106	0.000449167	0.00196619	FALSE	FALSE
CD53	-0.21102	0.00177581	0.00631096	FALSE	FALSE
WDR4	0.210935	8.74219e-08	1.10357e-06	FALSE	FALSE
FBN2	-0.210834	0.000875056	0.00345347	FALSE	FALSE
CCNI	-0.210811	8.32016e-05	0.00046542	FALSE	FALSE
USP14	-0.210758	9.69593e-05	0.000531543	FALSE	FALSE
DMXL2	0.210751	7.92707e-06	6.02921e-05	FALSE	FALSE
GRIN1	0.210728	0.00149231	0.00544776	FALSE	FALSE
MSX2	0.210726	0.00031806	0.00146874	FALSE	FALSE
GOLPH3L	0.210692	0.000172155	0.000873085	FALSE	FALSE
SRM	0.210595	3.02286e-06	2.57932e-05	FALSE	FALSE
DENND2D	-0.210405	1.35787e-05	9.54718e-05	FALSE	FALSE
AUH	-0.210314	9.53596e-05	0.000524981	FALSE	FALSE
AEBP1	-0.21025	0.00777501	0.0216475	FALSE	FALSE
YIPF1	-0.210001	0.000129334	0.00068351	FALSE	TRUE
RHOD	0.209982	9.49885e-05	0.000523249	FALSE	FALSE
RAB25	0.209974	0.000140637	0.000735048	FALSE	FALSE
CKAP5	0.209739	4.81855e-07	5.09565e-06	FALSE	FALSE
QSOX1	-0.209726	3.06163e-05	0.000193829	FALSE	FALSE
OVOL1	0.209589	0.000129736	0.000684594	FALSE	FALSE
AGPAT2	0.209581	4.20257e-08	5.77342e-07	FALSE	FALSE
SLC35A1	-0.209519	0.00372532	0.0118246	FALSE	TRUE
RPL37A	0.209442	0.00335536	0.010818	FALSE	FALSE
FGL2	-0.209397	0.00277395	0.00922321	FALSE	FALSE
FBXL18	0.209396	6.56679e-05	0.000380399	FALSE	FALSE
GPR126	-0.209181	0.00184172	0.00649889	FALSE	FALSE
GLUL	-0.209041	2.3455e-06	2.06559e-05	FALSE	FALSE
ADM	-0.209016	0.0034325	0.0110227	FALSE	FALSE
LIF	-0.209016	0.014655	0.0364695	FALSE	FALSE
KLK13	0.208834	0.000241224	0.00115537	FALSE	FALSE
SPOCK2	0.208798	0.00319406	0.0103882	FALSE	FALSE
CYTH1	-0.208642	1.31893e-06	1.23674e-05	FALSE	FALSE
E2F3	0.208592	9.15304e-07	8.99517e-06	FALSE	TRUE
EPHA2	-0.208583	0.000685872	0.00281559	FALSE	FALSE
COX6B1	0.208582	0.00378714	0.0119844	FALSE	FALSE
ERC2	-0.208557	3.98086e-05	0.000246634	FALSE	FALSE
PAXIP1	0.208476	1.87713e-11	6.35483e-10	FALSE	FALSE
IDS	-0.208358	5.694e-06	4.50124e-05	FALSE	FALSE
PFKP	-0.208259	3.47181e-06	2.90767e-05	FALSE	FALSE
KCNK12	0.208174	0.00100067	0.00386016	FALSE	FALSE
TARS	0.207991	9.19301e-06	6.84193e-05	FALSE	FALSE
CANX	0.207753	0.00541463	0.0160943	FALSE	FALSE
DEFB1	-0.207727	0.018134	0.0433894	FALSE	FALSE
HSPB3	-0.207722	0.00757516	0.0212271	FALSE	FALSE
PRKX	0.207709	9.88017e-06	7.26008e-05	FALSE	FALSE
PIGF	0.207583	0.00408386	0.0127302	FALSE	FALSE
IAPP	0.207442	0.00296364	0.00975131	FALSE	FALSE
ZBBX	0.207387	4.15107e-05	0.000255208	FALSE	FALSE
MGST3	-0.207193	0.000305541	0.00141847	FALSE	FALSE
GUCY1B3	0.207148	0.000148554	0.000769482	FALSE	FALSE
PCCB	0.207136	1.03554e-07	1.2839e-06	FALSE	FALSE
XRCC5	0.20711	5.44744e-05	0.000323578	FALSE	FALSE
MAGED1	0.206996	6.84787e-06	5.32062e-05	FALSE	FALSE
LAPTM5	-0.20694	0.00339602	0.0109224	FALSE	FALSE
NIF3L1	0.20686	4.67687e-09	8.41385e-08	FALSE	FALSE
NR3C1	-0.206853	2.96226e-05	0.000188568	FALSE	FALSE
CCL20	-0.206849	0.0069844	0.0198221	FALSE	FALSE
ARL4C	-0.206688	1.67203e-06	1.5347e-05	FALSE	FALSE
HOMER3	0.206638	1.86983e-06	1.68656e-05	FALSE	FALSE
MCM10	0.206478	1.57268e-05	0.000108383	FALSE	FALSE
PPM1G	0.206349	5.72951e-10	1.34457e-08	FALSE	FALSE
FBXO46	0.20634	7.31289e-07	7.39265e-06	FALSE	FALSE
GABRD	0.206235	0.000103503	0.000561944	FALSE	FALSE
NCK1	0.206208	5.62189e-05	0.000332122	FALSE	FALSE
NFIB	-0.20619	0.00334188	0.0107848	FALSE	FALSE
EDN1	-0.206056	0.00673961	0.0192848	FALSE	FALSE
TDRD7	-0.205965	8.0037e-08	1.02148e-06	FALSE	FALSE
DHX9	0.205908	1.54898e-05	0.000106908	FALSE	FALSE
PRKAG2	0.205848	0.000171548	0.000870429	FALSE	FALSE
S100A14	-0.205705	0.0112104	0.029128	FALSE	FALSE
HMGN1	0.205701	0.0033888	0.0109025	FALSE	FALSE
CHMP2B	-0.205696	0.00130559	0.00485498	FALSE	FALSE
ASCL1	0.205598	0.00188146	0.00661653	FALSE	FALSE
MLST8	0.205592	6.44105e-09	1.10826e-07	FALSE	FALSE
PFKFB3	-0.205511	0.00020878	0.00102445	FALSE	FALSE
GPRC5D	0.205258	0.00232836	0.00795473	FALSE	FALSE
IL1B	-0.205186	0.00657014	0.0188724	FALSE	FALSE
NGLY1	0.20503	6.78863e-05	0.000391294	FALSE	FALSE
POLR2F	0.204807	7.00011e-06	5.41872e-05	FALSE	FALSE
HOXB8	0.204692	0.00204673	0.00710428	FALSE	FALSE
PPM1H	0.204686	8.44928e-05	0.000471378	FALSE	FALSE
EIF4EBP2	-0.204646	0.00267258	0.00893746	FALSE	FALSE
RORC	0.204613	0.000105544	0.000571694	FALSE	FALSE
KDELR2	0.204579	0.00426334	0.0131832	FALSE	FALSE
EMP2	-0.204568	6.29305e-05	0.000366989	FALSE	TRUE
LRRC36	0.204235	5.02787e-07	5.29017e-06	FALSE	FALSE
NIT2	0.203619	2.74083e-08	3.90419e-07	FALSE	FALSE
BRSK2	0.203422	0.0193307	0.045695	FALSE	FALSE
MCM2	0.203375	8.28095e-09	1.38819e-07	FALSE	FALSE
KANK1	-0.203296	6.91526e-08	8.94608e-07	FALSE	FALSE
RBMS1	-0.203259	0.0111666	0.0290432	FALSE	FALSE
F13A1	-0.20325	0.016651	0.0404897	FALSE	FALSE
SIRPA	-0.203203	0.00048291	0.00208934	FALSE	FALSE
ITGB3	-0.203067	0.00072262	0.00294327	FALSE	FALSE
DOCK3	-0.203042	6.00534e-05	0.000352974	FALSE	FALSE
PSMA3	0.203037	0.00520411	0.0155889	FALSE	FALSE
TRMT5	0.202986	2.38749e-06	2.09372e-05	FALSE	FALSE
SEC14L2	-0.202838	0.000113657	0.000610561	FALSE	TRUE
STAG2	0.202838	0.000369687	0.00166152	FALSE	FALSE
USE1	0.202781	2.98473e-08	4.19997e-07	FALSE	FALSE
UTP14A	0.202777	1.60231e-10	4.24043e-09	FALSE	FALSE
CASC1	-0.202568	0.000428658	0.00188801	FALSE	FALSE
MAP3K4	-0.20238	8.80355e-07	8.70917e-06	FALSE	FALSE
EFHD1	-0.20238	0.00173919	0.00620407	FALSE	FALSE
NPC2	-0.202349	0.00127054	0.00474664	FALSE	FALSE
VARS	0.202275	2.7417e-09	5.22627e-08	FALSE	FALSE
SLC39A6	0.202161	0.00665318	0.0190689	FALSE	FALSE
SLCO3A1	-0.202114	0.000105994	0.000573832	FALSE	FALSE
ATP2A2	-0.202079	0.000233792	0.00112494	FALSE	FALSE
UBE2W	0.202011	7.02338e-05	0.000403042	FALSE	FALSE
G0S2	-0.201952	0.000854719	0.0033835	FALSE	FALSE
FASTKD3	0.201921	6.17669e-06	4.83154e-05	FALSE	FALSE
LPIN1	-0.201897	8.20474e-07	8.19453e-06	FALSE	FALSE
CTBS	-0.201892	0.000173675	0.000876952	FALSE	FALSE
KPNB1	0.201849	3.35114e-07	3.6976e-06	FALSE	FALSE
SORL1	0.201846	0.00191899	0.00672581	FALSE	FALSE
EPN3	0.201806	7.8454e-06	5.98858e-05	FALSE	FALSE
PLSCR4	-0.201726	7.8029e-05	0.000439313	FALSE	FALSE
PLP1	-0.201672	0.0210217	0.0489161	FALSE	FALSE
BMX	0.201637	0.00172772	0.00616949	FALSE	FALSE
COPZ2	-0.201594	0.000211953	0.00103757	FALSE	FALSE
GFRA3	-0.201543	0.0110934	0.0288715	FALSE	FALSE
NUCKS1	-0.201538	0.00335433	0.010818	FALSE	FALSE
TFRC	-0.201529	0.00113905	0.00432199	FALSE	FALSE
TERF2IP	-0.201525	9.60611e-08	1.20388e-06	FALSE	FALSE
ATP5G3	0.201515	2.76542e-05	0.000178214	FALSE	FALSE
HIST1H2BM	0.201474	0.00093032	0.00362769	FALSE	FALSE
VAV2	0.201276	6.38684e-06	4.98843e-05	FALSE	FALSE
CHCHD3	0.201199	0.000703401	0.00287961	FALSE	FALSE
[truncated: 2,508 more rows]

## Sheet: Table S4 - DESNT Enriched
term_name	source	direction	p_value	term_size	intersection_size	PREDICT_FE	intersection
cellular macromolecule metabolic process	GO:BP	Up	8.87078e-44	5766	934	TRUE	ERG,COL2A1,PRR16,TOP2A,PTPRT,CDK19,LOX,INSM1,CD24,CHRM3,TPX2,AGT,CDC20,RRM2,UGDH,MRPS17,NRP1,PPP3CA,FOLH1,RPL9,MELK,CSGALNACT1,FRK,NOX4,ENC1,TWIST1,UBE2C,FZD8,CCNB2,HPN,NVL,REXO2,BMP6,CST2,SMPD3,KPNA2,MAPK6,CDC45,BUB1,TRIP13,CBLC,CENPF,ECT2,AURKA,NLRP2,DAPK1,SHMT2,WSB2,MRPS33,MRPS28,SOX4,GREM1,TK1,APEX1,RPS2,BUB1B,CCNB1,FASTKD2,PTK7,AIMP2,PUS7,GDF11,RPL6,CDKN3,SMYD3,CCNA2,RPL18,RUVBL1,GMNN,NCAPG2…
biosynthetic process	GO:BP	Up	6.94402e-40	5861	932	FALSE	ERG,PRR16,MYO6,TOP2A,SFRP4,HSD17B11,EPCAM,FOXD1,LOX,INSM1,AMACR,AGT,RRM2,UGDH,ALOX15,MRPS17,PPP3CA,RPL9,PDSS2,TESC,CSGALNACT1,ZNF467,NKX2-2,FRK,ZMYND8,GLO1,NOX4,ENC1,TWIST1,ACSM3,ACSM1,IRX4,TLE1,NVL,BMP6,CBR4,ELOVL6,ZNF350,SIX1,SMPD3,NKX2-1,HOXC6,JAG1,ZNF217,ODC1,TRIP13,ASNS,ONECUT2,CENPF,NLRP2,DAPK1,SHMT2,E2F5,SLC26A2,GAL,DLX2,XYLB,LBH,H2AFY2,MRPS33,MRPS28,SOX4,GREM1,TK1,APEX1,RPS2,FASTKD2,AIMP2…
organic substance biosynthetic process	GO:BP	Up	1.66549e-39	5774	920	FALSE	ERG,PRR16,MYO6,TOP2A,SFRP4,HSD17B11,EPCAM,FOXD1,LOX,INSM1,AMACR,AGT,RRM2,UGDH,ALOX15,MRPS17,PPP3CA,RPL9,PDSS2,TESC,CSGALNACT1,ZNF467,NKX2-2,FRK,ZMYND8,GLO1,NOX4,ENC1,TWIST1,ACSM3,ACSM1,IRX4,TLE1,NVL,BMP6,CBR4,ELOVL6,ZNF350,SIX1,SMPD3,NKX2-1,HOXC6,JAG1,ZNF217,ODC1,TRIP13,ASNS,ONECUT2,CENPF,NLRP2,DAPK1,SHMT2,E2F5,SLC26A2,GAL,DLX2,XYLB,LBH,H2AFY2,MRPS33,MRPS28,SOX4,GREM1,TK1,APEX1,RPS2,FASTKD2,AIMP2…
cellular biosynthetic process	GO:BP	Up	2.05218e-38	5700	907	FALSE	ERG,PRR16,MYO6,TOP2A,SFRP4,HSD17B11,EPCAM,FOXD1,LOX,INSM1,AMACR,AGT,RRM2,UGDH,ALOX15,MRPS17,PPP3CA,RPL9,PDSS2,TESC,CSGALNACT1,ZNF467,NKX2-2,FRK,ZMYND8,GLO1,NOX4,ENC1,TWIST1,ACSM3,ACSM1,IRX4,TLE1,NVL,BMP6,CBR4,ELOVL6,ZNF350,SIX1,SMPD3,NKX2-1,HOXC6,JAG1,ZNF217,ODC1,TRIP13,ASNS,ONECUT2,CENPF,NLRP2,DAPK1,SHMT2,E2F5,SLC26A2,GAL,DLX2,LBH,H2AFY2,MRPS33,MRPS28,SOX4,GREM1,TK1,APEX1,RPS2,FASTKD2,AIMP2,PUS7…
organonitrogen compound metabolic process	GO:BP	Up	1.63484e-37	6446	994	TRUE	ERG,COL2A1,PLA2G7,OGDHL,TDO2,PRR16,PLA1A,GLDC,PTPRT,CDK19,COMP,KLK12,LOX,INSM1,CD24,CHRM3,TPX2,AGT,CDC20,UGDH,MRPS17,NRP1,PPP3CA,FOLH1,RPL9,MELK,TESC,CSGALNACT1,FRK,GLO1,NOX4,ENC1,TWIST1,ACSM3,ACSM1,UBE2C,FZD8,CCNB2,HPN,BMP6,ELOVL6,CST2,SMPD3,MAPK6,BUB1,ODC1,CBLC,ASNS,ECT2,AURKA,NLRP2,DAPK1,SHMT2,SLC26A2,WSB2,MRPS33,MRPS28,SOX4,GREM1,TK1,RPS2,BUB1B,CCNB1,FASTKD2,PTK7,AIMP2,PUS7,GDF11,RPL6,CDKN3,S…
cellular nitrogen compound biosynthetic process	GO:BP	Up	3.0562e-33	4765	772	FALSE	ERG,PRR16,MYO6,TOP2A,SFRP4,EPCAM,FOXD1,LOX,INSM1,AGT,RRM2,UGDH,MRPS17,PPP3CA,RPL9,TESC,ZNF467,NKX2-2,FRK,ZMYND8,GLO1,NOX4,ENC1,TWIST1,IRX4,TLE1,NVL,BMP6,ELOVL6,ZNF350,SIX1,SMPD3,NKX2-1,HOXC6,JAG1,ZNF217,ODC1,TRIP13,ASNS,ONECUT2,CENPF,NLRP2,DAPK1,SHMT2,E2F5,SLC26A2,GAL,DLX2,LBH,H2AFY2,MRPS33,MRPS28,SOX4,GREM1,TK1,APEX1,RPS2,FASTKD2,AIMP2,PUS7,RPL6,SMYD3,CCNA2,RPL18,RUVBL1,GMNN,NCAPG2,MYT1,PPAT,INH…
DNA metabolic process	GO:BP	Up	2.11417e-27	1023	238	FALSE	TOP2A,LOX,RRM2,NOX4,TWIST1,NVL,REXO2,SMPD3,KPNA2,CDC45,TRIP13,CENPF,GREM1,TK1,APEX1,CCNA2,RUVBL1,GMNN,CDK2AP1,EZH2,FOXM1,SSBP1,GTF2H5,DNASE2B,CCT2,TYMS,CDK1,FOXL2,TIMELESS,HNRNPA1,UNG,YEATS4,EXOSC4,EXO1,NTHL1,ACTL6A,CDKN2A,MCM4,ZNF93,ZMPSTE24,TPRKB,NME1,ADRA2A,EXOSC5,MCM7,RNASEH2A,PSMB5,N6AMT1,AURKB,RPA3,CYP1A1,CCNE2,RFC2,CCT3,RAD51AP1,DCTPP1,RNF113A,CCT7,UCN,USP3,BANF1,FEN1,DNMT3A,NEK2,DUT,C11or…
protein metabolic process	GO:BP	Up	4.03777e-27	5487	837	FALSE	ERG,COL2A1,PLA2G7,PRR16,PTPRT,CDK19,COMP,KLK12,LOX,INSM1,CD24,CHRM3,TPX2,AGT,CDC20,UGDH,MRPS17,NRP1,PPP3CA,FOLH1,RPL9,MELK,TESC,CSGALNACT1,FRK,NOX4,ENC1,TWIST1,UBE2C,FZD8,CCNB2,HPN,BMP6,CST2,SMPD3,MAPK6,BUB1,ODC1,CBLC,ECT2,AURKA,NLRP2,DAPK1,SHMT2,WSB2,MRPS33,MRPS28,SOX4,GREM1,RPS2,BUB1B,CCNB1,FASTKD2,PTK7,AIMP2,PUS7,GDF11,RPL6,CDKN3,SMYD3,CCNA2,RPL18,RUVBL1,NCAPG2,FAP,INHBA,CCNO,CDK2AP1,MLEC,NACA…
cell cycle	GO:BP	Up	1.32429e-25	1774	347	TRUE	TOP2A,CDK19,INSM1,TPX2,CDC20,RRM2,PPP3CA,KIF4A,MELK,KIF20A,DLGAP5,MKI67,UBE2C,CCNB2,SMPD3,NUSAP1,MAPK6,CDC45,BUB1,TRIP13,ASNS,NCAPG,CENPF,ECT2,AURKA,PRC1,E2F5,APEX1,BUB1B,WDR12,CCNB1,CDKN3,CCNA2,RUVBL1,GMNN,NCAPG2,FAP,INHBA,CCNO,CDK2AP1,SPAG5,EZH2,PBK,ASPM,FOXM1,RPS15A,KIF11,RHEB,CGREF1,CDK1,CDK4,BIRC5,PLK1,SPC25,RAB11A,MAD2L1,CDCA3,HJURP,RCC1,TIMELESS,PRR11,YEATS4,CKS2,EXO1,CDK5,PTPRK,ACTL6A,CDK…
mitotic cell cycle	GO:BP	Up	3.00524e-25	906	214	TRUE	TPX2,CDC20,RRM2,PPP3CA,KIF4A,MELK,KIF20A,DLGAP5,MKI67,UBE2C,CCNB2,SMPD3,NUSAP1,CDC45,BUB1,TRIP13,ASNS,NCAPG,CENPF,ECT2,AURKA,PRC1,APEX1,BUB1B,CCNB1,CDKN3,CCNA2,GMNN,NCAPG2,INHBA,CCNO,SPAG5,EZH2,PBK,FOXM1,KIF11,CDK1,CDK4,BIRC5,PLK1,SPC25,RAB11A,MAD2L1,RCC1,YEATS4,CKS2,CDK5,CDKN2A,CUL7,MCM4,GNAI1,KIF14,TTK,CEP55,CKAP2,RACGAP1,ZMPSTE24,STIL,CENPA,SMC2,PSMB5,MYBL2,CDC25C,CASP2,HES1,AURKB,RPA3,NAA50,C…
chromosome organization	GO:BP	Up	4.85962e-25	1059	238	TRUE	TOP2A,CDC20,KIF4A,DLGAP5,MKI67,UBE2C,NUSAP1,CDC45,BUB1,TRIP13,NCAPG,HIST1H2BK,CENPF,PRC1,H2AFY2,APEX1,BUB1B,CCNB1,SMYD3,RUVBL1,NCAPG2,SPAG5,EZH2,HLTF,SSBP1,CCT2,ASF1B,CDK1,HDAC1,PLK1,RAB11A,MAD2L1,HJURP,HNRNPA1,YEATS4,EXO1,KDM6A,ACTL6A,MCM4,KIF14,TTK,DNAJC9,RACGAP1,ZMPSTE24,TPRKB,OIP5,MCM7,CENPA,SMC2,RBM15B,HAT1,CENPI,TLK1,N6AMT1,AURKB,RPA3,NAA50,HDAC2,CCNE2,RFC2,CCT3,CCT7,BCOR,KIF25,CDCA8,USP3,I…
cellular protein metabolic process	GO:BP	Up	4.49344e-24	4882	750	FALSE	ERG,PRR16,PTPRT,CDK19,LOX,INSM1,CD24,CHRM3,TPX2,AGT,CDC20,MRPS17,NRP1,PPP3CA,FOLH1,RPL9,MELK,FRK,NOX4,ENC1,TWIST1,UBE2C,FZD8,CCNB2,HPN,BMP6,CST2,SMPD3,MAPK6,BUB1,CBLC,ECT2,AURKA,NLRP2,DAPK1,SHMT2,WSB2,MRPS33,MRPS28,SOX4,GREM1,RPS2,BUB1B,CCNB1,FASTKD2,PTK7,AIMP2,PUS7,GDF11,RPL6,CDKN3,SMYD3,CCNA2,RPL18,RUVBL1,NCAPG2,FAP,INHBA,CCNO,CDK2AP1,MLEC,NACA,GHR,EZH2,PBK,HLTF,BZW2,NARS2,HIP1,TRIB3,INPP5J,FKB…
macromolecule biosynthetic process	GO:BP	Up	1.44909e-23	4770	734	FALSE	ERG,PRR16,MYO6,TOP2A,SFRP4,EPCAM,FOXD1,LOX,INSM1,AGT,UGDH,MRPS17,PPP3CA,RPL9,TESC,CSGALNACT1,ZNF467,NKX2-2,FRK,ZMYND8,GLO1,NOX4,ENC1,TWIST1,IRX4,TLE1,NVL,BMP6,ZNF350,SIX1,SMPD3,NKX2-1,HOXC6,JAG1,ZNF217,TRIP13,ONECUT2,CENPF,NLRP2,DAPK1,SHMT2,E2F5,GAL,DLX2,LBH,H2AFY2,MRPS33,MRPS28,SOX4,GREM1,TK1,APEX1,RPS2,FASTKD2,AIMP2,PUS7,RPL6,SMYD3,CCNA2,RPL18,RUVBL1,GMNN,NCAPG2,MYT1,INHBA,MLEC,NACA,EZH2,ZNF667…
mitotic cell cycle process	GO:BP	Up	1.9131e-23	755	185	TRUE	TPX2,CDC20,RRM2,PPP3CA,KIF4A,MELK,KIF20A,DLGAP5,MKI67,UBE2C,CCNB2,SMPD3,NUSAP1,CDC45,BUB1,TRIP13,NCAPG,CENPF,ECT2,AURKA,PRC1,APEX1,BUB1B,CCNB1,CDKN3,CCNA2,NCAPG2,INHBA,CCNO,SPAG5,EZH2,FOXM1,KIF11,CDK1,CDK4,PLK1,SPC25,RAB11A,MAD2L1,RCC1,CKS2,CDK5,CDKN2A,CUL7,MCM4,GNAI1,KIF14,TTK,CEP55,CKAP2,RACGAP1,ZMPSTE24,STIL,CENPA,SMC2,PSMB5,MYBL2,CDC25C,CASP2,AURKB,NAA50,CYP1A1,CCNE2,TRIAP1,KIF25,KIF15,CDCA8,…
organelle organization	GO:BP	Up	1.22242e-22	3874	618	FALSE	MYO6,TOP2A,PEX10,SNAP91,ATP8A2,TPX2,CDC20,ALOX15,SYT13,NRP1,KIF4A,KIF20A,DLGAP5,TIMM8B,MKI67,UBE2C,CCNB2,FAT1,SMPD3,NUSAP1,BICD1,CDC45,BUB1,TRIP13,ONECUT2,NCAPG,HIST1H2BK,CENPF,ECT2,AURKA,NDUFB3,PRC1,LMNB1,GGCT,H2AFY2,APEX1,BUB1B,CCNB1,FASTKD2,PTK7,RPL6,SMYD3,BIK,RUVBL1,MARCKSL1,NCAPG2,CCNO,TMEM186,SPAG5,EZH2,ASPM,HLTF,UNC119B,HIP1,INPP5J,SSBP1,FNBP1L,MAP7,STX6,KIF11,CCT2,ASF1B,CDK1,TMEM135,HDAC1…
organonitrogen compound biosynthetic process	GO:BP	Up	1.53718e-21	1708	325	FALSE	PRR16,INSM1,UGDH,MRPS17,RPL9,CSGALNACT1,ENC1,ELOVL6,SMPD3,ODC1,ASNS,DAPK1,SHMT2,SLC26A2,MRPS33,MRPS28,SOX4,RPS2,FASTKD2,AIMP2,PUS7,RPL6,RPL18,PPAT,INHBA,AK5,MLEC,NACA,AGMAT,BZW2,NARS2,ALDH1A1,RPS15A,MRPS34,MGST2,SLC25A15,TYMS,RPS21,BMPR1B,ACAT1,MRPL42,IMPDH2,YBX1,ST6GALNAC5,EIF2S3,EIF3H,PAICS,HS2ST1,NME1,EXOSC5,RPLP0,SLC25A13,RQCD1,ACSL5,COPS5,PRPSAP1,MRPL3,PPAP2A,EEF1E1,RPL35,GALNT7,DALRD3,TRAP1…
regulation of cell cycle	GO:BP	Up	6.3227e-21	1089	232	TRUE	CDK19,INSM1,TPX2,CDC20,RRM2,KIF20A,DLGAP5,MKI67,UBE2C,CCNB2,SMPD3,NUSAP1,CDC45,BUB1,TRIP13,ASNS,NCAPG,CENPF,ECT2,AURKA,PRC1,E2F5,APEX1,BUB1B,WDR12,CCNB1,CDKN3,CCNA2,RUVBL1,GMNN,NCAPG2,FAP,INHBA,CCNO,SPAG5,EZH2,ASPM,FOXM1,RPS15A,KIF11,RHEB,CDK1,CDK4,BIRC5,PLK1,RAB11A,MAD2L1,RCC1,TIMELESS,PRR11,YEATS4,CKS2,CDK5,PTPRK,ACTL6A,CDKN2A,CUL7,GNAI1,KIF14,TTK,RACGAP1,ZMPSTE24,STIL,SMC2,COPS5,PSMB5,CDC25C,C…
organic cyclic compound biosynthetic process	GO:BP	Up	7.6232e-21	4213	653	FALSE	ERG,MYO6,TOP2A,SFRP4,HSD17B11,EPCAM,FOXD1,LOX,INSM1,AMACR,AGT,RRM2,UGDH,PPP3CA,TESC,ZNF467,NKX2-2,FRK,ZMYND8,GLO1,NOX4,TWIST1,IRX4,TLE1,NVL,BMP6,ELOVL6,ZNF350,SIX1,SMPD3,NKX2-1,HOXC6,JAG1,ZNF217,TRIP13,ONECUT2,CENPF,NLRP2,SHMT2,E2F5,SLC26A2,GAL,DLX2,LBH,H2AFY2,SOX4,GREM1,TK1,APEX1,RPL6,SMYD3,CCNA2,RUVBL1,GMNN,NCAPG2,MYT1,PPAT,INHBA,AK5,EZH2,ZNF667,ELAVL2,FOXM1,TFB2M,HLTF,SLC45A2,TRIB3,GTF2H5,CCT2…
cellular process	GO:BP	Up	1.53097e-19	19395	2237	FALSE	ERG,CACNA1D,COL2A1,KHDRBS3,PLA2G7,OGDHL,TDO2,KCNN2,PRR16,GP2,MYO6,HLA-DMB,PLA1A,NETO2,COL10A1,TOP2A,NCALD,GLDC,PTPRT,SFRP4,CDK19,HSD17B11,COL9A2,PEX10,CADPS,SNAP91,ATP8A2,COMP,CYP4F8,STEAP4,ITGBL1,PPFIA2,EPCAM,FOXD1,LOX,SI,CDH7,INSM1,AMACR,GRPR,POPDC3,CD24,SLCO1A2,CHRM3,TPX2,AGT,CXCL14,CDC20,PDE3B,RRM2,UGDH,DIRAS2,KCNS3,ALOX15,MRPS17,KCNN4,SYT13,LAMC2,NRP1,PPP3CA,SSTR1,FOLH1,CLDN7,RPL9,PDSS2,KIF4…
heterocycle biosynthetic process	GO:BP	Up	6.20242e-19	4057	625	FALSE	ERG,MYO6,TOP2A,SFRP4,EPCAM,FOXD1,LOX,INSM1,AGT,RRM2,UGDH,PPP3CA,TESC,ZNF467,NKX2-2,FRK,ZMYND8,GLO1,NOX4,TWIST1,IRX4,TLE1,NVL,BMP6,ELOVL6,ZNF350,SIX1,SMPD3,NKX2-1,HOXC6,JAG1,ZNF217,TRIP13,ONECUT2,CENPF,NLRP2,SHMT2,E2F5,SLC26A2,GAL,DLX2,LBH,H2AFY2,SOX4,GREM1,TK1,APEX1,RPL6,SMYD3,CCNA2,RUVBL1,GMNN,NCAPG2,MYT1,PPAT,INHBA,AK5,EZH2,ZNF667,ELAVL2,FOXM1,TFB2M,HLTF,TRIB3,GTF2H5,CCT2,TYMS,CDK4,BMPR1B,ACAT1…
regulation of primary metabolic process	GO:BP	Up	8.37558e-19	5812	838	FALSE	ERG,KHDRBS3,PRR16,MYO6,TOP2A,PTPRT,SFRP4,EPCAM,FOXD1,LOX,INSM1,CD24,TPX2,AGT,CDC20,PDE3B,NRP1,PPP3CA,TESC,ZNF467,NKX2-2,FRK,ZMYND8,GLO1,NOX4,ENC1,TWIST1,UBE2C,FZD8,CCNB2,IRX4,HPN,TLE1,NVL,BMP6,ZNF350,SIX1,CST2,SMPD3,NKX2-1,HOXC6,KPNA2,JAG1,ZNF217,ODC1,TRIP13,CBLC,ONECUT2,CENPF,ECT2,AURKA,NLRP2,DAPK1,SHMT2,E2F5,GAL,DLX2,LBH,H2AFY2,SOX4,GREM1,APEX1,RPS2,BUB1B,CCNB1,FASTKD2,AIMP2,PUS7,GDF11,RPL6,CDK…
aromatic compound biosynthetic process	GO:BP	Up	1.24262e-18	4068	625	FALSE	ERG,MYO6,TOP2A,SFRP4,EPCAM,FOXD1,LOX,INSM1,AGT,RRM2,UGDH,PPP3CA,TESC,ZNF467,NKX2-2,FRK,ZMYND8,GLO1,NOX4,TWIST1,IRX4,TLE1,NVL,BMP6,ELOVL6,ZNF350,SIX1,SMPD3,NKX2-1,HOXC6,JAG1,ZNF217,TRIP13,ONECUT2,CENPF,NLRP2,SHMT2,E2F5,SLC26A2,GAL,DLX2,LBH,H2AFY2,SOX4,GREM1,TK1,APEX1,RPL6,SMYD3,CCNA2,RUVBL1,GMNN,NCAPG2,MYT1,PPAT,INHBA,AK5,EZH2,ZNF667,ELAVL2,FOXM1,TFB2M,HLTF,SLC45A2,TRIB3,GTF2H5,CCT2,TYMS,CDK4,BMPR…
DNA replication	GO:BP	Up	1.37709e-18	309	96	FALSE	RRM2,CDC45,CCNA2,RUVBL1,GMNN,CDK2AP1,SSBP1,CDK1,TIMELESS,ACTL6A,MCM4,ZMPSTE24,ADRA2A,MCM7,RNASEH2A,PSMB5,RPA3,CCNE2,RFC2,UCN,FEN1,DUT,PSMA1,TRAIP,CHAF1B,MCM10,DHX9,MCM2,PSMA3,RFC5,DTL,POLD2,PRIM1,PSMA5,POLE3,WRNIP1,NT5M,RFC4,POLB,ATR,E2F8,GINS3,RUVBL2,DDX21,PCNA,UCHL5,PSMB7,PSMC4,POLQ,SMARCA5,CHEK1,BAZ1A,PSMB1,DBF4,PSMB4,ACTR8,POLG2,RPAIN,DNAJA3,ANKRD17,TOP1,GINS1,CDC6,DNAJC2,PDS5A,NFRKB,MCRS1,ST…
cell cycle process	GO:BP	Up	1.41105e-18	1206	243	TRUE	TOP2A,INSM1,TPX2,CDC20,RRM2,PPP3CA,KIF4A,MELK,KIF20A,DLGAP5,MKI67,UBE2C,CCNB2,SMPD3,NUSAP1,CDC45,BUB1,TRIP13,NCAPG,CENPF,ECT2,AURKA,PRC1,APEX1,BUB1B,CCNB1,CDKN3,CCNA2,GMNN,NCAPG2,INHBA,CCNO,SPAG5,EZH2,ASPM,FOXM1,KIF11,CDK1,CDK4,PLK1,SPC25,RAB11A,MAD2L1,RCC1,TIMELESS,CKS2,CDK5,CDKN2A,CUL7,MCM4,GNAI1,KIF14,TTK,CEP55,CKAP2,RACGAP1,ZMPSTE24,STIL,CENPA,SMC2,PSMB5,MYBL2,CDC25C,CASP2,AURKB,NAA50,CYP1A1,…
regulation of nitrogen compound metabolic process	GO:BP	Up	3.57716e-18	5654	816	FALSE	ERG,KHDRBS3,PRR16,MYO6,TOP2A,PTPRT,SFRP4,EPCAM,FOXD1,LOX,INSM1,CD24,TPX2,AGT,CDC20,NRP1,PPP3CA,TESC,ZNF467,NKX2-2,FRK,ZMYND8,GLO1,NOX4,ENC1,TWIST1,UBE2C,FZD8,CCNB2,IRX4,HPN,TLE1,NVL,BMP6,ZNF350,SIX1,CST2,SMPD3,NKX2-1,HOXC6,KPNA2,JAG1,ZNF217,ODC1,TRIP13,CBLC,ONECUT2,CENPF,ECT2,AURKA,NLRP2,DAPK1,SHMT2,E2F5,GAL,DLX2,LBH,H2AFY2,SOX4,GREM1,APEX1,RPS2,BUB1B,CCNB1,FASTKD2,AIMP2,PUS7,GDF11,RPL6,CDKN3,SMY…
phosphorus metabolic process	GO:BP	Up	1.64533e-17	2803	459	TRUE	ERG,PLA2G7,OGDHL,TDO2,PLA1A,PTPRT,CDK19,LOX,INSM1,CD24,TPX2,AGT,RRM2,UGDH,ALOX15,NRP1,PPP3CA,MELK,CSGALNACT1,FRK,NOX4,TWIST1,ACSM3,ACSM1,FZD8,CCNB2,REXO2,BMP6,ELOVL6,SMPD3,MAPK6,BUB1,CBLC,ECT2,AURKA,DAPK1,SLC26A2,XYLB,GREM1,TK1,BUB1B,CCNB1,PTK7,GDF11,CDKN3,SMYD3,CCNA2,NUDT9,NCAPG2,PPAT,ENPP3,INHBA,AK5,CCNO,CDK2AP1,GHR,EZH2,PBK,SMPDL3B,TRIB3,INPP5J,FKBP1A,THBS4,GTF2H5,PDP1,TYMS,CDK1,CDK4,BMPR1B,AC…
nucleobase-containing compound biosynthetic process	GO:BP	Up	5.23991e-17	3984	607	FALSE	ERG,MYO6,TOP2A,SFRP4,EPCAM,FOXD1,LOX,INSM1,AGT,RRM2,UGDH,PPP3CA,TESC,ZNF467,NKX2-2,FRK,ZMYND8,GLO1,NOX4,TWIST1,IRX4,TLE1,NVL,BMP6,ELOVL6,ZNF350,SIX1,SMPD3,NKX2-1,HOXC6,JAG1,ZNF217,TRIP13,ONECUT2,CENPF,NLRP2,E2F5,SLC26A2,GAL,DLX2,LBH,H2AFY2,SOX4,GREM1,TK1,APEX1,RPL6,SMYD3,CCNA2,RUVBL1,GMNN,NCAPG2,MYT1,PPAT,INHBA,AK5,EZH2,ZNF667,ELAVL2,FOXM1,TFB2M,HLTF,TRIB3,GTF2H5,CCT2,TYMS,CDK4,BMPR1B,ACAT1,HDAC1…
phosphate-containing compound metabolic process	GO:BP	Up	9.28018e-17	2781	453	TRUE	ERG,PLA2G7,OGDHL,TDO2,PLA1A,PTPRT,CDK19,LOX,INSM1,CD24,TPX2,AGT,RRM2,ALOX15,NRP1,PPP3CA,MELK,FRK,NOX4,TWIST1,ACSM3,ACSM1,FZD8,CCNB2,REXO2,BMP6,ELOVL6,SMPD3,MAPK6,BUB1,CBLC,ECT2,AURKA,DAPK1,SLC26A2,XYLB,GREM1,TK1,BUB1B,CCNB1,PTK7,GDF11,CDKN3,SMYD3,CCNA2,NUDT9,NCAPG2,PPAT,ENPP3,INHBA,AK5,CCNO,CDK2AP1,GHR,EZH2,PBK,SMPDL3B,TRIB3,INPP5J,FKBP1A,THBS4,GTF2H5,PDP1,TYMS,CDK1,CDK4,BMPR1B,ACAT1,PDE9A,BIRC5,…
regulation of cellular metabolic process	GO:BP	Up	1.01431e-16	6004	850	FALSE	ERG,KHDRBS3,PRR16,MYO6,TOP2A,PTPRT,SFRP4,EPCAM,FOXD1,LOX,INSM1,CD24,TPX2,AGT,CDC20,NRP1,PPP3CA,TESC,ZNF467,NKX2-2,FRK,ZMYND8,GLO1,NOX4,ENC1,TWIST1,UBE2C,FZD8,CCNB2,IRX4,HPN,TLE1,NVL,BMP6,ZNF350,SIX1,CST2,SMPD3,NKX2-1,HOXC6,KPNA2,JAG1,ZNF217,TRIP13,CBLC,ONECUT2,CENPF,ECT2,AURKA,NLRP2,DAPK1,SHMT2,E2F5,GAL,DLX2,LBH,H2AFY2,GPR137B,SOX4,GREM1,APEX1,RPS2,BUB1B,CCNB1,FASTKD2,AIMP2,PUS7,GDF11,RPL6,CDKN3,…
small molecule metabolic process	GO:BP	Up	2.08944e-16	1796	320	FALSE	PLA2G7,OGDHL,TDO2,GLDC,CYP4F8,AMACR,RRM2,UGDH,ALOX15,PDSS2,CSGALNACT1,GLO1,NOX4,TWIST1,ACSM3,ACSM1,REXO2,BMP6,CBR4,ELOVL6,ODC1,ASNS,SHMT2,SLC26A2,XYLB,TK1,NUDT9,PPAT,ENPP3,AK5,CA8,GHR,AGMAT,NARS2,TRIB3,INPP5J,ALDH1A1,MGST2,SLC25A15,TYMS,ACAT1,PDE9A,NUDT11,AKR1C3,IMPDH2,UNG,RBKS,FBP1,LYPLA1,SLC25A10,P2RY1,ART4,NTHL1,PAICS,ALDH1L1,PDSS1,ZMPSTE24,NME1,ENPP4,SLC25A13,ETFA,XDH,ACSL5,PRPSAP1,PPAP2A,DAL…
ribosome biogenesis	GO:BP	Up	2.71841e-16	304	91	FALSE	NVL,WDR12,FASTKD2,RPL6,TFB2M,GTF2H5,RSL1D1,RPS21,EXOSC4,CDKN2A,NOP16,POP7,RPP40,EXOSC5,RPLP0,RPL35,NLE1,RPL35A,RRP9,NOP10,DCAF13,TRMT112,RPS25,C1QBP,XPO1,MRTO4,XRCC5,UTP14A,RRS1,MRPL22,MRPS7,ZNHIT3,GNL2,BRIX1,RPL14,UTP18,TRMT61B,RPF1,PA2G4,NMD3,CUL4B,ABCE1,DDX21,GAR1,DDX49,NHP2L1,RPP38,EXOSC2,FBL,DDX10,NGDN,NSUN3,NPM3,BYSL,RRP7A,METTL5,ERI3,NOL11,HEATR1,GTF3A,RCL1,PRKDC,UTP6,PES1,GTPBP4,MRM1,NIP7…
translation	GO:BP	Up	3.37178e-16	707	160	FALSE	PRR16,MRPS17,RPL9,ENC1,DAPK1,SHMT2,MRPS33,MRPS28,SOX4,RPS2,FASTKD2,AIMP2,PUS7,RPL6,RPL18,NACA,BZW2,NARS2,RPS15A,MRPS34,TYMS,RPS21,MRPL42,YBX1,EIF2S3,EIF3H,EXOSC5,RPLP0,RQCD1,COPS5,MRPL3,EEF1E1,RPL35,DALRD3,TRAP1,RPL30,RPS29,DPH2,MEX3D,UCN,CDC123,RBM4,CAPRIN1,RPL35A,RPL8,MRPL24,MRPL13,TMED2,EIF3M,CNOT6,MRPL9,RPS25,C1QBP,EIF4H,BZW1,RPL37A,NCK1,DHX9,VARS,FASTKD3,MRPS12,EIF4EBP1,EIF3I,MRPL22,SERP1,GA…
multicellular organism development	GO:BP	Up	6.24807e-16	4768	698	TRUE	COL2A1,MYO6,COL10A1,TOP2A,SFRP4,COL9A2,ATP8A2,COMP,PPFIA2,EPCAM,FOXD1,LOX,INSM1,POPDC3,CD24,CHRM3,AGT,CDC20,PDE3B,RRM2,UGDH,LAMC2,NRP1,PPP3CA,SSTR1,PDSS2,MELK,TESC,CSGALNACT1,ARHGDIG,NKX2-2,CTNND2,GLO1,NOX4,GABRB3,ENC1,KCNC2,TWIST1,FZD8,CCNB2,FAT1,IRX4,HPN,BMP6,SIX1,SMPD3,NKX2-1,GJB1,HOXC6,JAG1,MAPK6,ODC1,ONECUT2,CENPF,ECT2,AURKA,GAL,DLX2,H2AFY2,ASPN,GPR137B,SOX4,GREM1,RAP1GAP,CCNB1,PTK7,AIMP2,PU…
cellular response to DNA damage stimulus	GO:BP	Up	6.29096e-16	826	178	FALSE	MYO6,TOP2A,TWIST1,CDC45,TRIP13,SOX4,APEX1,RUVBL1,FOXM1,GTF2H5,CDK1,PLK1,TIMELESS,UNG,YEATS4,EXO1,NTHL1,ACTL6A,BCL2L10,CDKN2A,MCM4,ZMPSTE24,MCM7,RNASEH2A,CRIP1,EEF1E1,C9orf116,CASP2,TLK1,RPA3,RFC2,TRIAP1,RAD51AP1,RNF113A,USP3,FEN1,MAPK12,KDM4D,MIF,TRAIP,TFAP4,TIPRL,HTRA2,CHAF1B,WDR4,PAXIP1,XRCC5,MCM10,DHX9,MCM2,UBE2W,NEIL3,CHEK2,MSH2,BID,TDP1,NDRG1,MCTS1,HSF2BP,RFC5,ASF1A,DTL,POLD2,FANCG,MAPT,MSH3…
cellular amide metabolic process	GO:BP	Up	1.60648e-15	1167	228	FALSE	PLA2G7,TDO2,PRR16,MRPS17,RPL9,GLO1,ENC1,ACSM3,ACSM1,ELOVL6,SMPD3,ASNS,DAPK1,SHMT2,MRPS33,MRPS28,SOX4,RPS2,FASTKD2,AIMP2,PUS7,RPL6,RPL18,NACA,BZW2,NARS2,SMPDL3B,RPS15A,MRPS34,MGST2,SLC25A15,TYMS,RPS21,ACAT1,MRPL42,YBX1,ST6GALNAC5,EIF2S3,EIF3H,PCSK6,EXOSC5,RPLP0,RQCD1,XDH,ACSL5,COPS5,MRPL3,PPAP2A,EEF1E1,RPL35,DALRD3,TRAP1,RPL30,OXSM,HSD17B12,RPS29,GDAP1,DPH2,MEX3D,UCN,SLC19A1,CDC123,RBM4,CAPRIN1,CP…
macromolecule modification	GO:BP	Up	2.46371e-15	3936	593	TRUE	ERG,PTPRT,CDK19,LOX,INSM1,CD24,CHRM3,TPX2,AGT,CDC20,NRP1,PPP3CA,FOLH1,MELK,FRK,NOX4,ENC1,TWIST1,UBE2C,FZD8,CCNB2,BMP6,SMPD3,MAPK6,BUB1,CBLC,ECT2,AURKA,DAPK1,SHMT2,WSB2,SOX4,GREM1,APEX1,RPS2,BUB1B,CCNB1,PTK7,AIMP2,PUS7,GDF11,CDKN3,SMYD3,CCNA2,RUVBL1,NCAPG2,INHBA,CCNO,CDK2AP1,MLEC,GHR,EZH2,PBK,TFB2M,HLTF,TRIB3,INPP5J,FKBP1A,THBS4,GTF2H5,PDP1,DCUN1D1,UBE2E3,CDK1,CDK4,BMPR1B,HDAC1,BIRC5,PLK1,MAD2L1,M…
peptide biosynthetic process	GO:BP	Up	3.44179e-15	736	162	FALSE	PRR16,MRPS17,RPL9,ENC1,DAPK1,SHMT2,MRPS33,MRPS28,SOX4,RPS2,FASTKD2,AIMP2,PUS7,RPL6,RPL18,NACA,BZW2,NARS2,RPS15A,MRPS34,MGST2,TYMS,RPS21,MRPL42,YBX1,EIF2S3,EIF3H,EXOSC5,RPLP0,RQCD1,COPS5,MRPL3,EEF1E1,RPL35,DALRD3,TRAP1,RPL30,RPS29,DPH2,MEX3D,UCN,CDC123,RBM4,CAPRIN1,RPL35A,RPL8,MRPL24,MRPL13,TMED2,EIF3M,CNOT6,MRPL9,RPS25,C1QBP,EIF4H,BZW1,RPL37A,NCK1,DHX9,VARS,FASTKD3,MRPS12,EIF4EBP1,EIF3I,MRPL22,SE…
cellular response to stress	GO:BP	Up	4.19128e-15	1875	326	FALSE	MYO6,TOP2A,AGT,ALOX15,MELK,PDIA2,TWIST1,SMPD3,CDC45,TRIP13,ASNS,ECT2,DAPK1,SOX4,APEX1,CCNA2,RUVBL1,EZH2,PBK,FOXM1,TRIB3,THBS4,GTF2H5,ALB,RSL1D1,CDK1,LRRC8D,PLK1,AKR1C3,MAP3K5,TIMELESS,HNRNPA1,UNG,YEATS4,DSC2,YBX1,STK39,EXO1,OPRK1,NTHL1,MYEF2,PTPRK,ACTL6A,BCL2L10,CDKN2A,MCM4,ANKRD6,ZMPSTE24,MCM7,NET1,XDH,RNASEH2A,CRIP1,COPS5,EEF1E1,MAP4K3,TRAP1,PRKD1,PSMB5,C9orf116,SPP1,RIPK2,CASP2,TLK1,RPA3,SCN2A…
peptide metabolic process	GO:BP	Up	4.73676e-15	894	186	FALSE	PLA2G7,PRR16,MRPS17,RPL9,GLO1,ENC1,DAPK1,SHMT2,MRPS33,MRPS28,SOX4,RPS2,FASTKD2,AIMP2,PUS7,RPL6,RPL18,NACA,BZW2,NARS2,RPS15A,MRPS34,MGST2,TYMS,RPS21,MRPL42,YBX1,EIF2S3,EIF3H,PCSK6,EXOSC5,RPLP0,RQCD1,COPS5,MRPL3,EEF1E1,RPL35,DALRD3,TRAP1,RPL30,RPS29,GDAP1,DPH2,MEX3D,UCN,CDC123,RBM4,CAPRIN1,RPL35A,RPL8,MRPL24,MRPL13,LTA4H,TMED2,EIF3M,CNOT6,MRPL9,RPS25,C1QBP,EIF4H,BZW1,ECE1,RPL37A,NCK1,DHX9,VARS,FAST…
developmental process	GO:BP	Up	6.17577e-15	6317	877	TRUE	ERG,COL2A1,MYO6,COL10A1,TOP2A,SFRP4,COL9A2,ATP8A2,COMP,STEAP4,PPFIA2,EPCAM,FOXD1,LOX,CDH7,INSM1,POPDC3,CD24,CHRM3,AGT,CXCL14,CDC20,PDE3B,RRM2,UGDH,ALOX15,LAMC2,NRP1,PPP3CA,SSTR1,PDSS2,MELK,TESC,CSGALNACT1,ARHGDIG,NKX2-2,FFAR2,FRK,CTNND2,GLO1,NOX4,GABRB3,ENC1,KCNC2,TWIST1,FZD8,CCNB2,FAT1,IRX4,HPN,TLE1,BMP6,SIX1,SMPD3,NKX2-1,BICD1,GJB1,HOXC6,JAG1,MAPK6,ODC1,TRIP13,ONECUT2,CENPF,ECT2,AURKA,GAL,DLX2,…
DNA repair	GO:BP	Up	8.28377e-15	537	129	FALSE	TWIST1,CDC45,TRIP13,APEX1,RUVBL1,FOXM1,GTF2H5,CDK1,TIMELESS,UNG,YEATS4,EXO1,NTHL1,ACTL6A,MCM4,ZMPSTE24,MCM7,RNASEH2A,RPA3,RFC2,RAD51AP1,RNF113A,USP3,FEN1,KDM4D,TRAIP,CHAF1B,PAXIP1,XRCC5,DHX9,MCM2,UBE2W,NEIL3,CHEK2,MSH2,TDP1,HSF2BP,RFC5,ASF1A,DTL,POLD2,FANCG,MSH3,OTUB2,GTF2I,WRNIP1,RAD23B,RFC4,CUL4B,POLB,XRCC6,ATR,DCLRE1A,FANCI,RUVBL2,PCNA,UCHL5,RAD54L,POLQ,FANCL,HINFP,CHEK1,CLSPN,MNAT1,BRD8,HUS1,…
ncRNA metabolic process	GO:BP	Up	9.22108e-15	568	134	FALSE	PPP3CA,NVL,H2AFY2,WDR12,PUS7,TFB2M,NARS2,GTF2H5,RSL1D1,RPS21,INTS8,EXOSC4,CDKN2A,POP7,ZMPSTE24,C14orf166,TPRKB,RPP40,EXOSC5,RPL35,DALRD3,RNF113A,RPL35A,RRP9,NOP10,DCAF13,GTF3C3,TRMT112,TARBP1,RPS25,RBM7,MRTO4,WDR4,TRMT5,UTP14A,VARS,RRS1,SMARCA4,GATC,ZNHIT3,IARS2,BRIX1,RPL14,UTP18,TRMT61B,MAPT,RPF1,METTL1,PA2G4,YARS2,GTF3C2,DDX21,GAR1,DDX49,NHP2L1,MRPL44,RPP38,THUMPD2,OSGEPL1,LAGE3,EXOSC2,FBL,DDX1…
amide biosynthetic process	GO:BP	Up	9.81286e-15	867	181	FALSE	PRR16,MRPS17,RPL9,ENC1,ELOVL6,ASNS,DAPK1,SHMT2,MRPS33,MRPS28,SOX4,RPS2,FASTKD2,AIMP2,PUS7,RPL6,RPL18,NACA,BZW2,NARS2,RPS15A,MRPS34,MGST2,SLC25A15,TYMS,RPS21,ACAT1,MRPL42,YBX1,ST6GALNAC5,EIF2S3,EIF3H,EXOSC5,RPLP0,RQCD1,ACSL5,COPS5,MRPL3,EEF1E1,RPL35,DALRD3,TRAP1,RPL30,HSD17B12,RPS29,DPH2,MEX3D,UCN,CDC123,RBM4,CAPRIN1,CPS1,RPL35A,RPL8,MRPL24,MRPL13,TMED2,ACACA,EIF3M,CNOT6,MRPL9,RPS25,C1QBP,EIF4H,BZ…
rRNA metabolic process	GO:BP	Up	2.06005e-14	264	80	FALSE	NVL,H2AFY2,WDR12,TFB2M,GTF2H5,RSL1D1,RPS21,EXOSC4,CDKN2A,POP7,RPP40,EXOSC5,RPL35,RPL35A,RRP9,NOP10,DCAF13,GTF3C3,TRMT112,RPS25,MRTO4,UTP14A,RRS1,SMARCA4,ZNHIT3,BRIX1,RPL14,UTP18,TRMT61B,MAPT,RPF1,PA2G4,GTF3C2,DDX21,GAR1,DDX49,NHP2L1,MRPL44,RPP38,EXOSC2,FBL,DDX10,NGDN,NSUN3,NPM3,BYSL,RRP7A,METTL5,ERI3,NOL11,HEATR1,GTF3A,RCL1,PRKDC,GTF3C4,UTP6,PES1,GTPBP4,MRM1,EBNA1BP2,WDR18,RPS6,ABT1,DDX54,NOC4L,W…
regulation of cellular process	GO:BP	Up	2.3908e-14	11193	1420	TRUE	ERG,CACNA1D,COL2A1,KHDRBS3,PLA2G7,KCNN2,PRR16,MYO6,HLA-DMB,NETO2,TOP2A,NCALD,PTPRT,SFRP4,CDK19,CADPS,SNAP91,ATP8A2,COMP,ITGBL1,PPFIA2,EPCAM,FOXD1,LOX,INSM1,GRPR,CD24,CHRM3,TPX2,AGT,CXCL14,CDC20,PDE3B,RRM2,DIRAS2,KCNS3,ALOX15,KCNN4,SYT13,LAMC2,NRP1,PPP3CA,SSTR1,MELK,TESC,KIF20A,ZNF467,ARHGDIG,NKX2-2,FFAR2,FRK,RGS17,TSPAN13,ZMYND8,CTNND2,DLGAP5,GLO1,NOX4,CYTH3,GABRB3,ENC1,KCNC2,MKI67,TWIST1,UBE2C,F…
anatomical structure development	GO:BP	Up	4.42333e-14	5754	806	TRUE	COL2A1,MYO6,COL10A1,TOP2A,SFRP4,COL9A2,ATP8A2,COMP,PPFIA2,EPCAM,FOXD1,LOX,CDH7,INSM1,POPDC3,CD24,CHRM3,AGT,CXCL14,CDC20,PDE3B,RRM2,UGDH,ALOX15,LAMC2,NRP1,PPP3CA,SSTR1,PDSS2,MELK,TESC,CSGALNACT1,ARHGDIG,NKX2-2,CTNND2,GLO1,NOX4,GABRB3,ENC1,KCNC2,TWIST1,FZD8,CCNB2,FAT1,IRX4,HPN,TLE1,BMP6,SIX1,SMPD3,NKX2-1,BICD1,GJB1,HOXC6,JAG1,MAPK6,ODC1,TRIP13,ONECUT2,CENPF,ECT2,AURKA,GAL,DLX2,LBH,H2AFY2,POSTN,ASPN…
ncRNA processing	GO:BP	Up	5.16906e-14	429	109	FALSE	PPP3CA,NVL,WDR12,PUS7,TFB2M,GTF2H5,RSL1D1,RPS21,INTS8,EXOSC4,CDKN2A,POP7,ZMPSTE24,C14orf166,TPRKB,RPP40,EXOSC5,RPL35,DALRD3,RNF113A,RPL35A,RRP9,NOP10,DCAF13,TRMT112,TARBP1,RPS25,MRTO4,WDR4,TRMT5,UTP14A,RRS1,ZNHIT3,BRIX1,RPL14,UTP18,TRMT61B,RPF1,METTL1,PA2G4,DDX21,GAR1,DDX49,NHP2L1,RPP38,THUMPD2,OSGEPL1,LAGE3,EXOSC2,FBL,DDX10,NGDN,TSNAX,TARBP2,NSUN3,DDX1,NPM3,BYSL,RRP7A,METTL5,ERI3,CLP1,NOL11,GRSF…
positive regulation of nitrogen compound metabolic process	GO:BP	Up	7.07613e-14	3083	479	FALSE	ERG,PRR16,MYO6,TOP2A,EPCAM,FOXD1,CD24,TPX2,AGT,CDC20,NRP1,PPP3CA,TESC,NKX2-2,NOX4,TWIST1,UBE2C,FZD8,HPN,NVL,BMP6,SIX1,NKX2-1,JAG1,ONECUT2,ECT2,AURKA,NLRP2,DAPK1,E2F5,GAL,DLX2,LBH,SOX4,GREM1,APEX1,RPS2,CCNB1,FASTKD2,AIMP2,GDF11,SMYD3,CCNA2,RUVBL1,INHBA,CDK2AP1,GHR,EZH2,FOXM1,HLTF,HIP1,TRIB3,FKBP1A,THBS4,SSBP1,DCUN1D1,F3,CCT2,CDK1,BMPR1B,HDAC1,PLK1,ARNT2,IHH,MAP3K5,FOXL2,TIMELESS,RELN,HNRNPA1,YEATS…
positive regulation of biological process	GO:BP	Up	7.25063e-14	6224	860	TRUE	ERG,CACNA1D,PLA2G7,PRR16,MYO6,HLA-DMB,TOP2A,SFRP4,CDK19,CADPS,ATP8A2,COMP,EPCAM,FOXD1,INSM1,CD24,CHRM3,TPX2,AGT,CXCL14,CDC20,RRM2,ALOX15,KCNN4,LAMC2,NRP1,PPP3CA,MELK,TESC,NKX2-2,FFAR2,DLGAP5,NOX4,CYTH3,ENC1,KCNC2,TWIST1,UBE2C,FZD8,HPN,TLE1,NVL,BMP6,ELOVL6,SIX1,SMPD3,SCGN,NUSAP1,NKX2-1,BICD1,KPNA2,JAG1,MAPK6,ODC1,ASNS,ONECUT2,NCAPG,MYRIP,ECT2,AURKA,NLRP2,DAPK1,PRC1,E2F5,GAL,DLX2,LBH,H2AFY2,GPR137B…
regulation of cell cycle process	GO:BP	Up	7.76982e-14	695	152	TRUE	INSM1,TPX2,CDC20,RRM2,KIF20A,DLGAP5,MKI67,UBE2C,SMPD3,NUSAP1,CDC45,BUB1,TRIP13,NCAPG,CENPF,ECT2,AURKA,PRC1,APEX1,BUB1B,CCNB1,NCAPG2,INHBA,SPAG5,EZH2,KIF11,CDK1,CDK4,PLK1,RAB11A,MAD2L1,RCC1,TIMELESS,CDKN2A,CUL7,GNAI1,KIF14,TTK,RACGAP1,ZMPSTE24,STIL,SMC2,PSMB5,CDC25C,CASP2,AURKB,CYP1A1,TRIAP1,RAD51AP1,KIF25,KIF15,PLK4,FEN1,CENPE,TACC3,NEK2,KIF23,PSMA1,SIRT2,TFDP1,TFAP4,CSNK2A1,RAE1,LRP5,TIPRL,XPO1,…
cellular macromolecule biosynthetic process	GO:BP	Up	8.97295e-14	1171	223	FALSE	PRR16,UGDH,MRPS17,RPL9,CSGALNACT1,ENC1,DAPK1,SHMT2,MRPS33,MRPS28,SOX4,RPS2,FASTKD2,AIMP2,PUS7,RPL6,RPL18,INHBA,MLEC,NACA,BZW2,NARS2,RPS15A,MRPS34,TYMS,RPS21,BMPR1B,MRPL42,YBX1,ST6GALNAC5,EIF2S3,EIF3H,HS2ST1,EXOSC5,RPLP0,RQCD1,COPS5,MRPL3,EEF1E1,RPL35,GALNT7,DALRD3,TRAP1,RPL30,MGAT4B,RPS29,ALG6,DPH2,MEX3D,UCN,STT3A,CDC123,RBM4,CAPRIN1,CHST8,RPL35A,RPL8,MRPL24,MRPL13,GFPT1,TMED2,GALNT1,EIF3M,CNOT6,…
positive regulation of cellular process	GO:BP	Up	1.02872e-13	5687	796	TRUE	ERG,PLA2G7,PRR16,MYO6,HLA-DMB,TOP2A,SFRP4,CDK19,CADPS,ATP8A2,COMP,EPCAM,FOXD1,INSM1,CD24,TPX2,AGT,CXCL14,CDC20,RRM2,ALOX15,KCNN4,LAMC2,NRP1,PPP3CA,MELK,TESC,NKX2-2,DLGAP5,NOX4,CYTH3,ENC1,KCNC2,TWIST1,UBE2C,FZD8,HPN,NVL,BMP6,SIX1,SMPD3,SCGN,NUSAP1,NKX2-1,BICD1,JAG1,ODC1,ASNS,ONECUT2,NCAPG,MYRIP,ECT2,AURKA,NLRP2,DAPK1,PRC1,E2F5,GAL,DLX2,LBH,H2AFY2,GPR137B,SOX4,GREM1,APEX1,RPS2,CCNB1,FASTKD2,PTK7,AI…
rRNA processing	GO:BP	Up	6.70156e-13	226	70	FALSE	NVL,WDR12,TFB2M,GTF2H5,RSL1D1,RPS21,EXOSC4,CDKN2A,POP7,RPP40,EXOSC5,RPL35,RPL35A,RRP9,NOP10,DCAF13,TRMT112,RPS25,MRTO4,UTP14A,RRS1,ZNHIT3,BRIX1,RPL14,UTP18,TRMT61B,RPF1,PA2G4,DDX21,GAR1,DDX49,NHP2L1,RPP38,EXOSC2,FBL,DDX10,NGDN,NSUN3,NPM3,BYSL,RRP7A,METTL5,ERI3,NOL11,HEATR1,RCL1,PRKDC,UTP6,PES1,GTPBP4,MRM1,EBNA1BP2,WDR18,RPS6,ABT1,DDX54,NOC4L,WDR55,PWP1,MRPS11,PWP2,UTP3,RRP1B,WDR46,LAS1L,EIF6,NOL6…
positive regulation of cellular metabolic process	GO:BP	Up	6.78141e-13	3271	498	FALSE	ERG,PRR16,MYO6,TOP2A,EPCAM,FOXD1,CD24,TPX2,AGT,CDC20,NRP1,PPP3CA,TESC,NKX2-2,NOX4,TWIST1,UBE2C,FZD8,HPN,NVL,BMP6,SIX1,NKX2-1,JAG1,ONECUT2,ECT2,AURKA,NLRP2,DAPK1,E2F5,GAL,DLX2,LBH,SOX4,GREM1,APEX1,RPS2,CCNB1,FASTKD2,AIMP2,GDF11,SMYD3,CCNA2,RUVBL1,INHBA,CDK2AP1,GHR,EZH2,FOXM1,HLTF,HIP1,TRIB3,FKBP1A,THBS4,SSBP1,DCUN1D1,F3,CCT2,CDK1,BMPR1B,HDAC1,PLK1,ARNT2,IHH,AKR1C3,MAP3K5,FOXL2,TIMELESS,RELN,HNRNPA…
mitotic nuclear division	GO:BP	Up	7.58457e-13	301	84	TRUE	TPX2,CDC20,KIF4A,DLGAP5,MKI67,UBE2C,SMPD3,NUSAP1,BUB1,TRIP13,NCAPG,CENPF,AURKA,PRC1,BUB1B,CCNB1,NCAPG2,SPAG5,KIF11,PLK1,RAB11A,MAD2L1,RCC1,CUL7,KIF14,TTK,RACGAP1,SMC2,MYBL2,CDC25C,AURKB,NAA50,KIF25,KIF15,CDCA8,BANF1,CENPE,TACC3,NEK2,KIF23,SIRT2,LRP5,KIF18A,STAG2,KPNB1,NCAPD2,CHEK2,RRS1,ZWINT,BMP7,ZWILCH,EML4,KIF2C,SMC4,SEH1L,TOM1L1,PRMT5,SMARCA5,CHEK1,PKMYT1,BUB3,ESPL1,CDC6,PDS5A,ZW10,SPAST,ANAPC…
protein modification process	GO:BP	Up	9.85618e-13	3719	553	FALSE	ERG,PTPRT,CDK19,LOX,INSM1,CD24,CHRM3,TPX2,AGT,CDC20,NRP1,PPP3CA,FOLH1,MELK,FRK,NOX4,ENC1,TWIST1,UBE2C,FZD8,CCNB2,BMP6,SMPD3,MAPK6,BUB1,CBLC,ECT2,AURKA,DAPK1,SHMT2,WSB2,SOX4,GREM1,RPS2,BUB1B,CCNB1,PTK7,AIMP2,GDF11,CDKN3,SMYD3,CCNA2,RUVBL1,NCAPG2,INHBA,CCNO,CDK2AP1,MLEC,GHR,EZH2,PBK,HLTF,TRIB3,INPP5J,FKBP1A,THBS4,GTF2H5,PDP1,DCUN1D1,UBE2E3,CDK1,CDK4,BMPR1B,HDAC1,BIRC5,PLK1,MAD2L1,MAP3K5,CDCA3,PRAME…
cellular protein modification process	GO:BP	Up	9.85618e-13	3719	553	FALSE	ERG,PTPRT,CDK19,LOX,INSM1,CD24,CHRM3,TPX2,AGT,CDC20,NRP1,PPP3CA,FOLH1,MELK,FRK,NOX4,ENC1,TWIST1,UBE2C,FZD8,CCNB2,BMP6,SMPD3,MAPK6,BUB1,CBLC,ECT2,AURKA,DAPK1,SHMT2,WSB2,SOX4,GREM1,RPS2,BUB1B,CCNB1,PTK7,AIMP2,GDF11,CDKN3,SMYD3,CCNA2,RUVBL1,NCAPG2,INHBA,CCNO,CDK2AP1,MLEC,GHR,EZH2,PBK,HLTF,TRIB3,INPP5J,FKBP1A,THBS4,GTF2H5,PDP1,DCUN1D1,UBE2E3,CDK1,CDK4,BMPR1B,HDAC1,BIRC5,PLK1,MAD2L1,MAP3K5,CDCA3,PRAME…
cell division	GO:BP	Up	1.38192e-12	646	141	TRUE	TOP2A,TPX2,CDC20,KIF4A,KIF20A,UBE2C,CCNB2,NUSAP1,BUB1,NCAPG,CENPF,ECT2,AURKA,PRC1,LBH,BUB1B,CCNB1,CCNA2,RUVBL1,NCAPG2,CCNO,SPAG5,ASPM,THBS4,KIF11,CDK1,CDK4,BIRC5,PLK1,SPC25,RAB11A,MAD2L1,CDCA3,RCC1,TIMELESS,CKS2,YBX1,CDK5,CDKN2A,CUL7,GNAI1,KIF14,CEP55,CKAP2,RACGAP1,OIP5,CENPA,SMC2,CDC25C,HTR2B,MDK,AURKB,CCNE2,CDC123,CDCA8,PLK4,CDCA4,CD2AP,NEK1,FAM64A,CENPE,TACC3,NEK2,KIF23,MBIP,ERCC6L,NUP37,SIRT2…
regulation of mitotic cell cycle	GO:BP	Up	2.28967e-12	475	113	TRUE	RRM2,DLGAP5,MKI67,UBE2C,SMPD3,NUSAP1,BUB1,TRIP13,ASNS,CENPF,AURKA,APEX1,BUB1B,CCNB1,GMNN,INHBA,EZH2,CDK1,CDK4,BIRC5,PLK1,RAB11A,MAD2L1,RCC1,CKS2,CDKN2A,CUL7,KIF14,TTK,ZMPSTE24,STIL,PSMB5,CDC25C,CASP2,HES1,AURKB,RPA3,CYP1A1,TRIAP1,NLE1,CENPE,NEK2,PSMA1,SIRT2,TFDP1,TFAP4,LRP5,OVOL1,ASCL1,PSMA3,CHEK2,EIF4EBP1,MSH2,BID,ZWINT,DTL,PSMA5,BMP7,ZWILCH,CUL4B,PSMB7,TOM1L1,RINT1,E2F1,PRMT5,MAEA,CHEK1,CRADD,C…
regulation of cellular biosynthetic process	GO:BP	Up	2.34351e-12	4085	596	FALSE	ERG,PRR16,MYO6,TOP2A,SFRP4,EPCAM,FOXD1,INSM1,AGT,PPP3CA,TESC,ZNF467,NKX2-2,FRK,ZMYND8,GLO1,NOX4,ENC1,TWIST1,IRX4,TLE1,NVL,BMP6,ZNF350,SIX1,NKX2-1,HOXC6,JAG1,ZNF217,TRIP13,ONECUT2,CENPF,NLRP2,DAPK1,SHMT2,E2F5,GAL,DLX2,LBH,H2AFY2,SOX4,GREM1,APEX1,FASTKD2,PUS7,RPL6,SMYD3,CCNA2,RUVBL1,GMNN,MYT1,INHBA,EZH2,ZNF667,ELAVL2,FOXM1,TFB2M,HLTF,BZW2,TRIB3,GTF2H5,CCT2,TYMS,CDK4,BMPR1B,HDAC1,BIRC5,PLK1,ARNT2,IH…
regulation of biosynthetic process	GO:BP	Up	2.69159e-12	4145	603	FALSE	ERG,PRR16,MYO6,TOP2A,SFRP4,EPCAM,FOXD1,INSM1,AGT,PPP3CA,TESC,ZNF467,NKX2-2,FRK,ZMYND8,GLO1,NOX4,ENC1,TWIST1,IRX4,TLE1,NVL,BMP6,ZNF350,SIX1,SMPD3,NKX2-1,HOXC6,JAG1,ZNF217,TRIP13,ONECUT2,CENPF,NLRP2,DAPK1,SHMT2,E2F5,GAL,DLX2,LBH,H2AFY2,SOX4,GREM1,APEX1,FASTKD2,PUS7,RPL6,SMYD3,CCNA2,RUVBL1,GMNN,MYT1,INHBA,EZH2,ZNF667,ELAVL2,FOXM1,TFB2M,HLTF,BZW2,TRIB3,GTF2H5,CCT2,TYMS,CDK4,BMPR1B,HDAC1,BIRC5,PLK1,AR…
mitotic cell cycle phase transition	GO:BP	Up	2.74613e-12	440	107	TRUE	RRM2,PPP3CA,MELK,DLGAP5,UBE2C,CCNB2,BUB1,TRIP13,CENPF,AURKA,APEX1,BUB1B,CCNB1,CDKN3,CCNA2,INHBA,CCNO,EZH2,FOXM1,CDK1,CDK4,PLK1,RAB11A,MAD2L1,RCC1,CKS2,CDK5,CDKN2A,KIF14,TTK,STIL,PSMB5,CDC25C,CASP2,AURKB,CYP1A1,CCNE2,TRIAP1,CENPE,TACC3,PSMA1,SIRT2,TFDP1,TFAP4,E2F3,BRSK2,PSMA3,CHEK2,EIF4EBP1,BID,TAF2,ZWINT,CDK17,DTL,PSMA5,SKP2,ZWILCH,CUL4B,CDK16,PSMB7,RINT1,E2F1,HINFP,CHEK1,CRADD,CLSPN,MNAT1,HUS1,P…
regulation of protein metabolic process	GO:BP	Up	3.72614e-12	2536	401	TRUE	PRR16,PTPRT,LOX,INSM1,CD24,TPX2,AGT,CDC20,NRP1,NOX4,ENC1,TWIST1,UBE2C,FZD8,CCNB2,HPN,BMP6,CST2,SMPD3,ODC1,CBLC,ECT2,AURKA,NLRP2,DAPK1,SHMT2,SOX4,GREM1,RPS2,BUB1B,CCNB1,FASTKD2,AIMP2,PUS7,GDF11,CDKN3,SMYD3,CCNA2,NCAPG2,INHBA,CCNO,CDK2AP1,GHR,EZH2,PBK,BZW2,HIP1,TRIB3,INPP5J,FKBP1A,THBS4,DCUN1D1,F3,TYMS,BMPR1B,HDAC1,BIRC5,PLK1,MAD2L1,MAP3K5,FOXL2,RELN,RAB26,CKS2,RNF144A,YBX1,ARL6IP1,CDK5,P2RY1,FZD4,…
cellular metabolic process	GO:BP	Up	4.44237e-12	12865	1584	FALSE	ERG,COL2A1,KHDRBS3,PLA2G7,OGDHL,TDO2,PRR16,MYO6,PLA1A,TOP2A,GLDC,PTPRT,SFRP4,CDK19,HSD17B11,CYP4F8,STEAP4,EPCAM,FOXD1,LOX,SI,INSM1,AMACR,CD24,CHRM3,TPX2,AGT,CDC20,RRM2,UGDH,ALOX15,MRPS17,NRP1,PPP3CA,FOLH1,RPL9,PDSS2,MELK,TESC,CSGALNACT1,ZNF467,NKX2-2,FRK,ZMYND8,GLO1,NOX4,ENC1,TWIST1,ACSM3,ACSM1,UBE2C,FZD8,CCNB2,IRX4,HPN,TLE1,NVL,REXO2,BMP6,CBR4,ELOVL6,ZNF350,SIX1,CST2,SMPD3,NKX2-1,BICD1,HOXC6,KPN…
regulation of macromolecule biosynthetic process	GO:BP	Up	4.49753e-12	3926	575	FALSE	ERG,PRR16,MYO6,TOP2A,SFRP4,EPCAM,FOXD1,INSM1,AGT,PPP3CA,TESC,ZNF467,NKX2-2,FRK,ZMYND8,GLO1,NOX4,ENC1,TWIST1,IRX4,TLE1,NVL,BMP6,ZNF350,SIX1,SMPD3,NKX2-1,HOXC6,JAG1,ZNF217,TRIP13,ONECUT2,CENPF,NLRP2,DAPK1,SHMT2,E2F5,GAL,DLX2,LBH,H2AFY2,SOX4,GREM1,APEX1,FASTKD2,PUS7,RPL6,SMYD3,CCNA2,RUVBL1,GMNN,MYT1,INHBA,EZH2,ZNF667,ELAVL2,FOXM1,TFB2M,HLTF,BZW2,TRIB3,GTF2H5,CCT2,TYMS,CDK4,BMPR1B,HDAC1,BIRC5,PLK1,AR…
regulation of nucleobase-containing compound metabolic process	GO:BP	Up	1.01353e-11	4048	588	FALSE	ERG,KHDRBS3,MYO6,TOP2A,SFRP4,EPCAM,FOXD1,INSM1,AGT,PPP3CA,TESC,ZNF467,NKX2-2,FRK,ZMYND8,GLO1,NOX4,TWIST1,IRX4,TLE1,NVL,BMP6,ZNF350,SIX1,NKX2-1,HOXC6,KPNA2,JAG1,ZNF217,TRIP13,ONECUT2,CENPF,NLRP2,E2F5,GAL,DLX2,LBH,H2AFY2,SOX4,GREM1,APEX1,FASTKD2,RPL6,SMYD3,CCNA2,RUVBL1,GMNN,MYT1,INHBA,EZH2,ZNF667,ELAVL2,FOXM1,TFB2M,HLTF,TRIB3,SSBP1,GTF2H5,ESRP1,CCT2,CDK1,CDK4,BMPR1B,HDAC1,BIRC5,PLK1,ARNT2,IHH,MAP3K…
DNA-templated DNA replication	GO:BP	Up	1.16788e-11	186	60	FALSE	CDC45,GMNN,CDK2AP1,SSBP1,TIMELESS,MCM4,ZMPSTE24,MCM7,PSMB5,CCNE2,RFC2,FEN1,PSMA1,TRAIP,MCM10,MCM2,PSMA3,RFC5,POLD2,PRIM1,PSMA5,POLE3,WRNIP1,RFC4,POLB,ATR,E2F8,GINS3,DDX21,PCNA,PSMB7,PSMC4,POLQ,BAZ1A,PSMB1,DBF4,PSMB4,POLG2,RPAIN,DNAJA3,GINS1,CDC6,STOML2,RRM1,FBXO5,LIG1,MCM3,WDR18,BLM,MCM6,EXD2,RAD51,CDK2,RFWD3,TOPBP1,POLA2,MCM5,POLA1,POLG,RECQL5
system development	GO:BP	Up	1.67835e-11	4313	619	TRUE	COL2A1,MYO6,COL10A1,TOP2A,SFRP4,COL9A2,ATP8A2,COMP,PPFIA2,EPCAM,FOXD1,LOX,INSM1,POPDC3,CD24,CHRM3,AGT,CDC20,PDE3B,UGDH,LAMC2,NRP1,PPP3CA,SSTR1,PDSS2,MELK,TESC,CSGALNACT1,NKX2-2,CTNND2,GLO1,NOX4,GABRB3,ENC1,KCNC2,TWIST1,FZD8,CCNB2,FAT1,IRX4,HPN,BMP6,SIX1,SMPD3,NKX2-1,GJB1,HOXC6,JAG1,MAPK6,ODC1,ONECUT2,CENPF,ECT2,AURKA,DLX2,H2AFY2,GPR137B,SOX4,GREM1,RAP1GAP,PTK7,AIMP2,PUS7,GDF11,BIK,TMEM204,MARCKSL…
positive regulation of macromolecule metabolic process	GO:BP	Up	1.742e-11	3465	515	FALSE	ERG,PRR16,MYO6,TOP2A,SFRP4,EPCAM,FOXD1,CD24,TPX2,AGT,CDC20,NRP1,PPP3CA,TESC,NKX2-2,FFAR2,NOX4,TWIST1,UBE2C,FZD8,HPN,TLE1,NVL,BMP6,SIX1,NKX2-1,JAG1,ONECUT2,ECT2,AURKA,NLRP2,DAPK1,E2F5,GAL,DLX2,LBH,SOX4,GREM1,APEX1,RPS2,CCNB1,FASTKD2,AIMP2,GDF11,SMYD3,CCNA2,RUVBL1,INHBA,CDK2AP1,GHR,EZH2,FOXM1,HLTF,HIP1,TRIB3,FKBP1A,THBS4,SSBP1,DCUN1D1,F3,CCT2,CDK1,BMPR1B,HDAC1,ABCC8,PLK1,ARNT2,IHH,MAP3K5,FOXL2,TIME…
localization	GO:BP	Up	2.75801e-11	6436	869	FALSE	NKAIN1,CACNA1D,PLA2G7,KCNN2,GP2,MYO6,NETO2,NCALD,PTPRT,SFRP4,PEX10,CADPS,SNAP91,ATP8A2,COMP,STEAP4,ITGBL1,PPFIA2,FOXD1,LOX,INSM1,CD24,SLCO1A2,CHRM3,AGT,CXCL14,KCNS3,ALOX15,KCNN4,SYT13,LAMC2,NRP1,PPP3CA,KIF4A,TESC,KIF20A,ARHGDIG,SLC5A1,FFAR2,PDIA2,TSPAN13,ZMYND8,DLGAP5,ATP12A,CYTH3,GABRB3,TIMM8B,KCNC2,TWIST1,FAT1,HPN,NVL,BMP6,SIX1,SMPD3,NUSAP1,NKX2-1,BICD1,GJB1,KPNA2,JAG1,ONECUT2,GULP1,MYRIP,CENPF…
positive regulation of metabolic process	GO:BP	Up	3.13478e-11	3776	552	FALSE	ERG,PRR16,MYO6,TOP2A,SFRP4,EPCAM,FOXD1,CD24,TPX2,AGT,CDC20,NRP1,PPP3CA,TESC,NKX2-2,FFAR2,NOX4,TWIST1,UBE2C,FZD8,HPN,TLE1,NVL,BMP6,ELOVL6,SIX1,NKX2-1,JAG1,ONECUT2,ECT2,AURKA,NLRP2,DAPK1,E2F5,GAL,DLX2,LBH,SOX4,GREM1,APEX1,RPS2,CCNB1,FASTKD2,AIMP2,GDF11,SMYD3,CCNA2,RUVBL1,INHBA,CDK2AP1,GHR,EZH2,FOXM1,HLTF,HIP1,TRIB3,FKBP1A,THBS4,SSBP1,DCUN1D1,F3,CCT2,CDK1,BMPR1B,HDAC1,ABCC8,PLK1,ARNT2,IHH,AKR1C3,MAP…
positive regulation of biosynthetic process	GO:BP	Up	4.97882e-11	1999	326	FALSE	ERG,PRR16,MYO6,TOP2A,EPCAM,FOXD1,AGT,PPP3CA,TESC,NKX2-2,NOX4,TWIST1,NVL,BMP6,SIX1,NKX2-1,JAG1,ONECUT2,E2F5,GAL,DLX2,LBH,SOX4,GREM1,APEX1,FASTKD2,SMYD3,CCNA2,RUVBL1,INHBA,FOXM1,HLTF,CCT2,BMPR1B,HDAC1,ARNT2,IHH,MAP3K5,FOXL2,HNRNPA1,YEATS4,YBX1,P2RY1,EBF2,FZD4,EIF2S3,CDON,ACTL6A,CDKN2A,CKAP2,C14orf166,MICAL2,RQCD1,COPS5,ZIC3,ILF2,MGAT4B,PRKD1,SPP1,MYBL2,HTR2B,RIPK2,PATZ1,MDK,HES1,AURKB,HDAC2,RFC2,CC…
regulation of cellular protein metabolic process	GO:BP	Up	5.90496e-11	2370	374	TRUE	PRR16,PTPRT,LOX,INSM1,CD24,TPX2,AGT,CDC20,NRP1,NOX4,ENC1,TWIST1,UBE2C,FZD8,CCNB2,HPN,BMP6,CST2,SMPD3,CBLC,ECT2,AURKA,NLRP2,DAPK1,SHMT2,SOX4,GREM1,RPS2,BUB1B,CCNB1,FASTKD2,AIMP2,PUS7,GDF11,CDKN3,SMYD3,CCNA2,NCAPG2,INHBA,CCNO,CDK2AP1,GHR,EZH2,PBK,BZW2,HIP1,TRIB3,INPP5J,FKBP1A,THBS4,DCUN1D1,F3,TYMS,BMPR1B,BIRC5,PLK1,MAD2L1,MAP3K5,FOXL2,RELN,CKS2,RNF144A,YBX1,ARL6IP1,CDK5,P2RY1,FZD4,EIF2S3,EIF3H,PRRC…
negative regulation of cellular process	GO:BP	Up	6.1721e-11	4856	681	TRUE	COL2A1,TOP2A,PTPRT,SFRP4,ATP8A2,COMP,EPCAM,FOXD1,INSM1,TPX2,AGT,CXCL14,CDC20,PDE3B,NRP1,PPP3CA,SSTR1,TESC,ARHGDIG,NKX2-2,FRK,RGS17,ZMYND8,GLO1,NOX4,ENC1,TWIST1,HPN,TLE1,BMP6,ZNF350,SIX1,CST2,NKX2-1,BICD1,JAG1,CDC45,ZNF217,BUB1,TRIP13,CBLC,ASNS,ONECUT2,CENPF,AURKA,DAPK1,SHMT2,GAL,DLX2,SST,LBH,H2AFY2,ASPN,GPR137B,SOX4,RGS10,GREM1,APEX1,RAP1GAP,BUB1B,CCNB1,AIMP2,PUS7,GDF11,CDKN3,SMYD3,GMNN,NCAPG2,FA…
positive regulation of macromolecule biosynthetic process	GO:BP	Up	6.48148e-11	1859	307	FALSE	ERG,PRR16,MYO6,TOP2A,EPCAM,FOXD1,AGT,PPP3CA,TESC,NKX2-2,NOX4,TWIST1,NVL,BMP6,SIX1,NKX2-1,JAG1,ONECUT2,E2F5,GAL,DLX2,LBH,SOX4,GREM1,APEX1,FASTKD2,SMYD3,CCNA2,RUVBL1,INHBA,FOXM1,HLTF,CCT2,BMPR1B,HDAC1,ARNT2,IHH,MAP3K5,FOXL2,HNRNPA1,YEATS4,YBX1,P2RY1,EBF2,FZD4,EIF2S3,CDON,ACTL6A,CDKN2A,CKAP2,C14orf166,MICAL2,RQCD1,COPS5,ZIC3,ILF2,MGAT4B,PRKD1,SPP1,MYBL2,RIPK2,PATZ1,MDK,HES1,AURKB,HDAC2,RFC2,CCT3,TRI…
mitochondrial gene expression	GO:BP	Up	6.67011e-11	111	43	FALSE	MRPS17,SHMT2,MRPS28,FASTKD2,TFB2M,MRPS34,C1QBP,TRMT5,FASTKD3,MRPS12,GATC,MRPS7,IARS2,LRPPRC,TRMT61B,YARS2,FASTKD1,MRPL16,TSFM,MRPS35,MRPL44,MRPL12,NSUN3,MTIF2,NDUFA7,MRPS27,LARS2,MRPL23,HSD17B10,RMND1,WARS2,TARS2,MRPS15,TRIT1,MRPS2,TBRG4,TACO1,MRPS11,SARS2,MRPS18B,TUFM,SUPV3L1,CDK5RAP1
mitotic sister chromatid segregation	GO:BP	Up	8.10113e-11	173	56	TRUE	CDC20,KIF4A,DLGAP5,UBE2C,NUSAP1,BUB1,TRIP13,NCAPG,CENPF,PRC1,BUB1B,CCNB1,NCAPG2,SPAG5,PLK1,RAB11A,MAD2L1,KIF14,TTK,RACGAP1,SMC2,AURKB,NAA50,KIF25,CDCA8,CENPE,TACC3,NEK2,KIF23,KIF18A,KPNB1,NCAPD2,RRS1,ZWINT,ZWILCH,EML4,KIF2C,SMC4,SEH1L,SMARCA5,BUB3,ESPL1,CDC6,PDS5A,ZW10,ANAPC5,NCAPH,FBXO5,KATNB1,MAD2L1BP,NAA10,SMC3,NUP62,RAN,LCMT1,INCENP
positive regulation of cellular biosynthetic process	GO:BP	Up	1.03133e-10	1964	320	FALSE	ERG,PRR16,MYO6,TOP2A,EPCAM,FOXD1,AGT,PPP3CA,TESC,NKX2-2,NOX4,TWIST1,NVL,BMP6,SIX1,NKX2-1,JAG1,ONECUT2,E2F5,GAL,DLX2,LBH,SOX4,GREM1,APEX1,FASTKD2,SMYD3,CCNA2,RUVBL1,INHBA,FOXM1,HLTF,CCT2,BMPR1B,HDAC1,ARNT2,IHH,MAP3K5,FOXL2,HNRNPA1,YEATS4,YBX1,P2RY1,EBF2,FZD4,EIF2S3,CDON,ACTL6A,CDKN2A,CKAP2,C14orf166,MICAL2,RQCD1,COPS5,ZIC3,ILF2,MGAT4B,PRKD1,SPP1,MYBL2,HTR2B,RIPK2,PATZ1,MDK,HES1,AURKB,HDAC2,RFC2,CC…
cell cycle phase transition	GO:BP	Up	1.07412e-10	538	119	TRUE	RRM2,PPP3CA,MELK,DLGAP5,UBE2C,CCNB2,CDC45,BUB1,TRIP13,CENPF,AURKA,APEX1,BUB1B,CCNB1,CDKN3,CCNA2,INHBA,CCNO,EZH2,FOXM1,CDK1,CDK4,PLK1,RAB11A,MAD2L1,RCC1,TIMELESS,CKS2,CDK5,CDKN2A,KIF14,TTK,STIL,PSMB5,CDC25C,CASP2,AURKB,CYP1A1,CCNE2,TRIAP1,CENPE,TACC3,PSMA1,SIRT2,TFDP1,TFAP4,TIPRL,OVOL1,E2F3,PAXIP1,BRSK2,PSMA3,CHEK2,EIF4EBP1,MSH2,BID,TAF2,ZWINT,CDK17,DTL,PSMA5,SKP2,ZWILCH,CUL4B,CDK16,ATR,PSMB7,RINT…
sister chromatid segregation	GO:BP	Up	2.01351e-10	202	61	TRUE	TOP2A,CDC20,KIF4A,DLGAP5,UBE2C,NUSAP1,BUB1,TRIP13,NCAPG,CENPF,PRC1,BUB1B,CCNB1,NCAPG2,SPAG5,PLK1,RAB11A,MAD2L1,KIF14,TTK,RACGAP1,SMC2,AURKB,NAA50,KIF25,CDCA8,FEN1,CENPE,TACC3,NEK2,KIF23,KIF18A,STAG2,KPNB1,NCAPD2,RRS1,ZWINT,ZWILCH,TOP2B,EML4,KIF2C,SMC4,SEH1L,SMARCA5,BUB3,ESPL1,CDC6,PDS5A,ZW10,ANAPC5,NCAPH,FBXO5,KATNB1,MAD2L1BP,NAA10,SMC3,NUP62,RAN,LCMT1,CTCF,INCENP
biological regulation	GO:BP	Up	3.67539e-10	13001	1586	TRUE	F5,ERG,NKAIN1,CACNA1D,COL2A1,KHDRBS3,PLA2G7,KCNN2,PRR16,MYO6,HLA-DMB,NETO2,TOP2A,NCALD,PTPRT,SFRP4,CDK19,HSD17B11,CADPS,SNAP91,ATP8A2,COMP,STEAP4,ITGBL1,PPFIA2,EPCAM,FOXD1,LOX,INSM1,GRPR,POPDC3,CD24,CHRM3,TPX2,AGT,CXCL14,CDC20,PDE3B,RRM2,DIRAS2,KCNS3,ALOX15,KCNN4,SYT13,LAMC2,NRP1,PPP3CA,SSTR1,PDSS2,MELK,TESC,KIF20A,ZNF467,ARHGDIG,NKX2-2,FFAR2,FRK,RGS17,TSPAN13,ZMYND8,CTNND2,DLGAP5,GLO1,ATP12A,NOX…
positive regulation of nucleobase-containing compound metabolic process	GO:BP	Up	3.89627e-10	1976	319	FALSE	ERG,MYO6,TOP2A,EPCAM,FOXD1,AGT,PPP3CA,TESC,NKX2-2,NOX4,TWIST1,NVL,BMP6,SIX1,NKX2-1,JAG1,ONECUT2,E2F5,GAL,DLX2,LBH,SOX4,GREM1,APEX1,SMYD3,CCNA2,RUVBL1,INHBA,FOXM1,HLTF,SSBP1,CCT2,CDK1,BMPR1B,HDAC1,ARNT2,IHH,MAP3K5,FOXL2,TIMELESS,HNRNPA1,YEATS4,YBX1,P2RY1,EBF2,FZD4,CDON,ACTL6A,CDKN2A,CKAP2,C14orf166,EXOSC5,MICAL2,RQCD1,COPS5,ZIC3,ILF2,PRKD1,SPP1,MYBL2,RIPK2,PATZ1,MDK,HES1,AURKB,HDAC2,RFC2,CCT3,TRIA…
oxoacid metabolic process	GO:BP	Up	5.12042e-10	966	181	FALSE	OGDHL,TDO2,GLDC,CYP4F8,AMACR,UGDH,ALOX15,CSGALNACT1,NOX4,TWIST1,ACSM3,ACSM1,CBR4,ELOVL6,ODC1,ASNS,SHMT2,SLC26A2,XYLB,PPAT,AGMAT,NARS2,TRIB3,ALDH1A1,MGST2,ACAT1,AKR1C3,FBP1,LYPLA1,ART4,ALDH1L1,SLC25A13,ETFA,ACSL5,DALRD3,CS,PSMB5,CAD,OXSM,UGT2B15,HSD17B12,MCAT,CYP1A1,SLC19A1,CPS1,ANGPTL3,DDC,ALDH18A1,AKR1A1,GFPT1,LTA4H,PSMA1,SLC27A2,ACACA,DECR2,CRYL1,MIF,PLA2G4C,PHYH,PSPH,PCCB,PRKAG2,NIT2,PSMA3,VAR…
organelle fission	GO:BP	Up	6.12737e-10	500	111	TRUE	TOP2A,TPX2,CDC20,KIF4A,DLGAP5,MKI67,UBE2C,CCNB2,SMPD3,NUSAP1,BUB1,TRIP13,NCAPG,CENPF,AURKA,PRC1,BUB1B,CCNB1,NCAPG2,SPAG5,ASPM,KIF11,TMEM135,PLK1,RAB11A,MAD2L1,RCC1,CKS2,CUL7,KIF14,TTK,RACGAP1,SMC2,MYBL2,CDC25C,AURKB,GDAP1,NAA50,CCNE2,RAD51AP1,KIF25,MTFR1,KIF15,CDCA8,BANF1,CENPE,TACC3,NEK2,C11orf80,KIF23,SIRT2,LRP5,KIF18A,MSX2,STAG2,KPNB1,NCAPD2,CHEK2,RRS1,ZWINT,HSF2BP,MAPT,PSMD13,BMP7,ZWILCH,TOP2…
phosphorylation	GO:BP	Up	9.11231e-10	1882	305	TRUE	ERG,OGDHL,PTPRT,CDK19,LOX,INSM1,CD24,TPX2,AGT,NRP1,MELK,FRK,NOX4,TWIST1,FZD8,CCNB2,BMP6,SMPD3,MAPK6,BUB1,CBLC,ECT2,AURKA,DAPK1,XYLB,GREM1,TK1,BUB1B,CCNB1,PTK7,GDF11,CDKN3,SMYD3,CCNA2,NCAPG2,INHBA,AK5,CCNO,CDK2AP1,GHR,EZH2,PBK,TRIB3,INPP5J,THBS4,GTF2H5,CDK1,CDK4,BMPR1B,BIRC5,PLK1,MAP3K5,RELN,RBKS,CKS2,FBP1,STK39,CDK5,P2RY1,FZD4,PRRC1,CDON,CDKN2A,KIF14,TTK,ZMPSTE24,C14orf166,NME1,ADRA2A,DCLK1,MCM7,…
mitochondrial translation	GO:BP	Up	9.39078e-10	79	34	FALSE	MRPS17,SHMT2,MRPS28,FASTKD2,MRPS34,C1QBP,FASTKD3,MRPS12,GATC,MRPS7,IARS2,LRPPRC,YARS2,MRPL16,TSFM,MRPS35,MRPL44,NSUN3,MTIF2,NDUFA7,MRPS27,LARS2,MRPL23,RMND1,WARS2,TARS2,MRPS15,MRPS2,TACO1,MRPS11,SARS2,MRPS18B,TUFM,CDK5RAP1
chromosome segregation	GO:BP	Up	9.94188e-10	344	85	TRUE	TOP2A,CDC20,KIF4A,DLGAP5,MKI67,UBE2C,NUSAP1,BUB1,TRIP13,NCAPG,CENPF,ECT2,PRC1,BUB1B,CCNB1,NCAPG2,SPAG5,BIRC5,PLK1,SPC25,RAB11A,MAD2L1,HJURP,RCC1,KIF14,TTK,RACGAP1,OIP5,SMC2,TLK1,AURKB,NAA50,CCNE2,KIF25,CDCA8,BANF1,FEN1,CENPE,TACC3,NEK2,KIF23,NUP37,SIRT2,CSNK2A1,KIF18A,STAG2,KPNB1,NCAPD2,RRS1,ZWINT,ZWILCH,TOP2B,EML4,KIF2C,SMC4,SEH1L,SMARCA5,BUB3,NEK11,ESPL1,TOP1,CDC6,SUN1,PDS5A,SRPK1,BRCA1,ZW10,AN…
organic acid metabolic process	GO:BP	Up	1.09826e-09	988	183	FALSE	OGDHL,TDO2,GLDC,CYP4F8,AMACR,UGDH,ALOX15,CSGALNACT1,NOX4,TWIST1,ACSM3,ACSM1,CBR4,ELOVL6,ODC1,ASNS,SHMT2,SLC26A2,XYLB,PPAT,GHR,AGMAT,NARS2,TRIB3,ALDH1A1,MGST2,ACAT1,AKR1C3,FBP1,LYPLA1,ART4,ALDH1L1,SLC25A13,ETFA,ACSL5,DALRD3,CS,PSMB5,CAD,OXSM,UGT2B15,N6AMT1,HSD17B12,MCAT,CYP1A1,SLC19A1,CPS1,ANGPTL3,DDC,ALDH18A1,AKR1A1,GFPT1,LTA4H,PSMA1,SLC27A2,ACACA,DECR2,CRYL1,MIF,PLA2G4C,PHYH,PSPH,PCCB,PRKAG2,NIT…
nuclear division	GO:BP	Up	1.10372e-09	454	103	TRUE	TOP2A,TPX2,CDC20,KIF4A,DLGAP5,MKI67,UBE2C,CCNB2,SMPD3,NUSAP1,BUB1,TRIP13,NCAPG,CENPF,AURKA,PRC1,BUB1B,CCNB1,NCAPG2,SPAG5,ASPM,KIF11,PLK1,RAB11A,MAD2L1,RCC1,CKS2,CUL7,KIF14,TTK,RACGAP1,SMC2,MYBL2,CDC25C,AURKB,NAA50,CCNE2,RAD51AP1,KIF25,KIF15,CDCA8,BANF1,CENPE,TACC3,NEK2,C11orf80,KIF23,SIRT2,LRP5,KIF18A,MSX2,STAG2,KPNB1,NCAPD2,CHEK2,RRS1,ZWINT,HSF2BP,PSMD13,BMP7,ZWILCH,TOP2B,EML4,KIF2C,SMC4,SEH1L,T…
primary metabolic process	GO:BP	Up	1.20298e-09	12674	1548	FALSE	ERG,COL2A1,KHDRBS3,PLA2G7,OGDHL,TDO2,PRR16,MYO6,PLA1A,TOP2A,GLDC,PTPRT,SFRP4,CDK19,HSD17B11,COMP,CYP4F8,EPCAM,KLK12,FOXD1,LOX,SI,INSM1,AMACR,CD24,CHRM3,TPX2,AGT,CDC20,PDE3B,RRM2,UGDH,ALOX15,MRPS17,NRP1,PPP3CA,FOLH1,RPL9,PDSS2,MELK,TESC,CSGALNACT1,ZNF467,NKX2-2,FRK,ZMYND8,GLO1,NOX4,ENC1,TWIST1,ACSM3,ACSM1,UBE2C,FZD8,CCNB2,IRX4,HPN,TLE1,NVL,REXO2,BMP6,CBR4,ELOVL6,ZNF350,SIX1,CST2,SMPD3,NKX2-1,BICD1…
carboxylic acid metabolic process	GO:BP	Up	2.36075e-09	940	175	FALSE	OGDHL,TDO2,GLDC,CYP4F8,AMACR,UGDH,ALOX15,CSGALNACT1,NOX4,TWIST1,ACSM3,ACSM1,CBR4,ELOVL6,ODC1,ASNS,SHMT2,XYLB,PPAT,AGMAT,NARS2,TRIB3,ALDH1A1,MGST2,ACAT1,AKR1C3,FBP1,LYPLA1,ART4,ALDH1L1,SLC25A13,ETFA,ACSL5,DALRD3,CS,PSMB5,CAD,OXSM,UGT2B15,HSD17B12,MCAT,CYP1A1,SLC19A1,CPS1,ANGPTL3,DDC,ALDH18A1,AKR1A1,GFPT1,LTA4H,PSMA1,SLC27A2,ACACA,DECR2,CRYL1,MIF,PLA2G4C,PHYH,PSPH,PCCB,PRKAG2,NIT2,PSMA3,VARS,ATP6V1…
regulation of DNA metabolic process	GO:BP	Up	4.39447e-09	470	104	FALSE	NOX4,TWIST1,NVL,KPNA2,GREM1,CCNA2,RUVBL1,GMNN,FOXM1,SSBP1,CCT2,CDK1,TIMELESS,HNRNPA1,YEATS4,ACTL6A,CDKN2A,ZNF93,ZMPSTE24,AURKB,RFC2,CCT3,RAD51AP1,CCT7,UCN,NEK2,KDM4D,TFDP1,CCT6A,PAXIP1,XRCC5,DHX9,MSH2,RFC5,SUB1,MSH3,POLE3,OTUB2,WRNIP1,RFC4,ATR,E2F8,GINS3,RUVBL2,PCNA,UCHL5,POLQ,PRMT5,TOX,SMARCA5,CHEK1,CCT8,BRD8,BAZ1A,KDM1A,DBF4,ACTR8,AIFM1,POLG2,UBE2V2,MAPKAPK5,PRKCD,ANKRD17,GINS1,CDC6,DNAJC2,PDS5…
regulation of mitotic cell cycle phase transition	GO:BP	Up	7.12143e-09	320	79	TRUE	RRM2,DLGAP5,UBE2C,BUB1,TRIP13,CENPF,AURKA,APEX1,BUB1B,CCNB1,INHBA,EZH2,CDK1,CDK4,PLK1,RAB11A,MAD2L1,CDKN2A,KIF14,TTK,STIL,PSMB5,CDC25C,CASP2,AURKB,CYP1A1,TRIAP1,CENPE,PSMA1,SIRT2,TFDP1,TFAP4,PSMA3,CHEK2,BID,ZWINT,DTL,PSMA5,ZWILCH,CUL4B,PSMB7,RINT1,E2F1,CHEK1,CRADD,CLSPN,MNAT1,HUS1,PSMB1,NAE1,WNT10B,PSMB4,BUB3,NEK11,ESPL1,CTDSPL,ANKRD17,CDC6,PRKDC,BRCA1,APPL1,ZW10,RRM1,ANAPC5,FBXO5,BLM,MAD2L1BP,CD…
regulation of chromosome organization	GO:BP	Up	1.11475e-08	214	60	TRUE	TOP2A,DLGAP5,UBE2C,BUB1,TRIP13,NCAPG,CENPF,BUB1B,CCNB1,RUVBL1,SSBP1,CCT2,PLK1,MAD2L1,HNRNPA1,ACTL6A,TTK,SMC2,AURKB,CCT3,CCT7,FEN1,CENPE,TACC3,NEK2,CCT6A,XRCC5,MCM2,NCAPD2,ZWINT,MAPT,ZWILCH,SMC4,ATR,RUVBL2,UCHL5,SMARCA5,CCT8,MNAT1,ACTR8,BUB3,MAPKAPK5,ESPL1,CDC6,NFRKB,ZW10,MCRS1,DNMT1,XRCC1,ANAPC5,NCAPH,FBXO5,MAD2L1BP,NAA10,CDK2,ACTR5,LCMT1,CTCF,TRIM28,MORC2
regulation of DNA replication	GO:BP	Up	1.1164e-08	131	44	FALSE	CCNA2,RUVBL1,GMNN,SSBP1,CDK1,TIMELESS,ACTL6A,ZMPSTE24,RFC2,UCN,DHX9,RFC5,POLE3,WRNIP1,RFC4,ATR,E2F8,GINS3,RUVBL2,PCNA,UCHL5,SMARCA5,BAZ1A,DBF4,ACTR8,POLG2,ANKRD17,GINS1,CDC6,PDS5A,NFRKB,MCRS1,STOML2,GTPBP4,FBXO5,TTF1,BLM,FAF1,SMC3,KCTD13,CDK2,ACTR5,GDF2,RBBP6
organophosphate metabolic process	GO:BP	Up	1.16128e-08	943	173	FALSE	PLA2G7,OGDHL,TDO2,PLA1A,RRM2,ALOX15,ACSM3,ACSM1,REXO2,ELOVL6,SMPD3,SLC26A2,XYLB,TK1,NUDT9,PPAT,ENPP3,AK5,SMPDL3B,INPP5J,TYMS,ACAT1,PDE9A,NUDT11,IMPDH2,UNG,RBKS,FBP1,P2RY1,TKT,NTHL1,PAICS,NME1,SLC25A13,XDH,ACSL5,PRPSAP1,PPAP2A,CAD,OXSM,HTR2B,CHPT1,SH3YL1,HSD17B12,ADSL,SLC44A1,DCTPP1,SYNJ2,HINT1,CPS1,AMPD3,ANGPTL3,NME3,DUT,AKR1A1,GFPT1,ACACA,RPIA,PLA2G4C,TPTE,AGPAT2,PIGF,PRKAG2,BMX,PIGK,AK2,HPCA,LP…
protein phosphorylation	GO:BP	Up	2.05907e-08	1587	260	TRUE	ERG,PTPRT,CDK19,LOX,INSM1,CD24,TPX2,AGT,NRP1,MELK,FRK,NOX4,TWIST1,FZD8,CCNB2,BMP6,SMPD3,MAPK6,BUB1,CBLC,ECT2,AURKA,DAPK1,GREM1,BUB1B,CCNB1,PTK7,GDF11,CDKN3,SMYD3,CCNA2,NCAPG2,INHBA,CCNO,CDK2AP1,GHR,EZH2,PBK,TRIB3,INPP5J,THBS4,GTF2H5,CDK1,CDK4,BMPR1B,BIRC5,PLK1,MAP3K5,RELN,CKS2,STK39,CDK5,P2RY1,FZD4,PRRC1,CDON,CDKN2A,KIF14,TTK,ZMPSTE24,C14orf166,ADRA2A,DCLK1,RQCD1,XDH,MAP4K3,PRKD1,CAD,CDC25C,HTR2B…
apoptotic process	GO:BP	Up	2.66869e-08	1865	296	TRUE	COL2A1,TOP2A,SFRP4,CDK19,COMP,LOX,CD24,TPX2,AGT,NRP1,MELK,GLO1,TWIST1,HPN,TLE1,SIX1,BUB1,ASNS,GULP1,ECT2,AURKA,NLRP2,DAPK1,GAL,SST,GGCT,SOX4,GREM1,APEX1,BUB1B,FASTKD2,AIMP2,BIK,FAP,INHBA,NACA,HIP1,TRIB3,ALB,RSL1D1,DNASE2B,ANXA5,CDK1,BMPR1B,HDAC1,BIRC5,PLK1,IHH,MAD2L1,AKR1C3,MAP3K5,FOXL2,PRAME,UNG,ARL6IP1,CDK5,IL20RA,BCL2L10,CDKN2A,KIF14,CKAP2,RASSF7,ZMPSTE24,NME1,GRID2,STIL,NET1,ACSL5,CRIP1,COPS5…
cellular response to stimulus	GO:BP	Up	2.67214e-08	7399	959	TRUE	ERG,CACNA1D,COL2A1,PLA2G7,MYO6,NETO2,TOP2A,NCALD,GLDC,PTPRT,SFRP4,CDK19,COMP,ITGBL1,EPCAM,FOXD1,LOX,GRPR,CD24,CHRM3,AGT,CXCL14,PDE3B,DIRAS2,ALOX15,KCNN4,SYT13,NRP1,PPP3CA,SSTR1,MELK,TESC,ARHGDIG,NKX2-2,FFAR2,FRK,RGS17,PDIA2,CTNND2,NOX4,CYTH3,GABRB3,KCNC2,TWIST1,ACSM1,FZD8,TLE1,BMP6,SIX1,SMPD3,NKX2-1,BICD1,KPNA2,JAG1,MAPK6,CDC45,BUB1,TRIP13,CBLC,ASNS,ONECUT2,CENPF,ECT2,AURKA,DAPK1,GAL,DLX2,SST,GGC…
regulation of cell cycle phase transition	GO:BP	Up	2.78565e-08	414	93	TRUE	RRM2,DLGAP5,UBE2C,CDC45,BUB1,TRIP13,CENPF,AURKA,APEX1,BUB1B,CCNB1,INHBA,EZH2,CDK1,CDK4,PLK1,RAB11A,MAD2L1,TIMELESS,CDKN2A,KIF14,TTK,STIL,PSMB5,CDC25C,CASP2,AURKB,CYP1A1,TRIAP1,CENPE,PSMA1,SIRT2,TFDP1,TFAP4,TIPRL,OVOL1,PAXIP1,PSMA3,CHEK2,MSH2,BID,ZWINT,DTL,PSMA5,ZWILCH,CUL4B,ATR,PSMB7,RINT1,E2F1,HINFP,CHEK1,CRADD,CLSPN,MNAT1,HUS1,PSMB1,NAE1,WNT10B,DBF4,PSMB4,BUB3,NEK11,ESPL1,CTDSPL,ANKRD17,CDC6,PR…
regulation of RNA metabolic process	GO:BP	Up	5.97648e-08	3753	530	FALSE	ERG,KHDRBS3,MYO6,TOP2A,SFRP4,EPCAM,FOXD1,INSM1,AGT,PPP3CA,TESC,ZNF467,NKX2-2,FRK,ZMYND8,GLO1,TWIST1,IRX4,TLE1,BMP6,ZNF350,SIX1,NKX2-1,HOXC6,JAG1,ZNF217,TRIP13,ONECUT2,CENPF,NLRP2,E2F5,GAL,DLX2,LBH,H2AFY2,SOX4,GREM1,APEX1,FASTKD2,RPL6,SMYD3,CCNA2,RUVBL1,GMNN,MYT1,INHBA,EZH2,ZNF667,ELAVL2,FOXM1,TFB2M,HLTF,TRIB3,GTF2H5,ESRP1,CDK4,BMPR1B,HDAC1,BIRC5,PLK1,ARNT2,IHH,MAP3K5,FOXL2,PRAME,TIMELESS,RELN,HNR…
animal organ development	GO:BP	Up	8.18394e-08	3513	500	TRUE	COL2A1,MYO6,TOP2A,SFRP4,ATP8A2,COMP,EPCAM,FOXD1,LOX,INSM1,POPDC3,CD24,AGT,CXCL14,ALOX15,LAMC2,NRP1,PPP3CA,SSTR1,PDSS2,MELK,TESC,CSGALNACT1,NKX2-2,GLO1,NOX4,KCNC2,TWIST1,FZD8,CCNB2,FAT1,IRX4,HPN,TLE1,BMP6,SIX1,SMPD3,NKX2-1,JAG1,ODC1,ONECUT2,CENPF,AURKA,GAL,DLX2,LBH,H2AFY2,ASPN,GPR137B,SOX4,GREM1,RAP1GAP,PTK7,AIMP2,PUS7,GDF11,BIK,CCNA2,GMNN,NCAPG2,INHBA,NACA,GHR,EZH2,ASPM,FKBP1A,ESRP1,RHEB,TYMS,BIC…
programmed cell death	GO:BP	Up	1.04511e-07	1918	300	TRUE	COL2A1,TOP2A,SFRP4,CDK19,COMP,LOX,CD24,TPX2,AGT,NRP1,MELK,GLO1,TWIST1,HPN,TLE1,SIX1,BUB1,ASNS,GULP1,ECT2,AURKA,NLRP2,DAPK1,GAL,SST,GGCT,SOX4,GREM1,APEX1,BUB1B,FASTKD2,AIMP2,BIK,FAP,INHBA,NACA,HIP1,TRIB3,ALB,RSL1D1,DNASE2B,ANXA5,CDK1,BMPR1B,HDAC1,BIRC5,PLK1,IHH,MAD2L1,AKR1C3,MAP3K5,FOXL2,PRAME,UNG,ARL6IP1,CDK5,IL20RA,BCL2L10,CDKN2A,KIF14,CKAP2,RASSF7,ZMPSTE24,NME1,GRID2,STIL,NET1,ACSL5,CRIP1,COPS5…
DNA conformation change	GO:BP	Up	1.15165e-07	105	37	FALSE	TOP2A,CDC45,RUVBL1,SSBP1,MCM4,MCM7,RFC2,ERCC6L,XRCC5,DHX9,MCM2,RFC5,SUB1,TOP2B,WRNIP1,RFC4,XRCC6,GINS3,RUVBL2,RAD54L,POLQ,MNAT1,DDX1,TOP1,GINS1,MCM3,BLM,G3BP1,MCM6,RAD51,HMGB3,MCM5,SUPV3L1,TOP3A,ERCC3,ERCC2,RECQL5
RNA biosynthetic process	GO:BP	Up	1.46685e-07	3600	509	FALSE	ERG,MYO6,TOP2A,SFRP4,EPCAM,FOXD1,INSM1,AGT,PPP3CA,TESC,ZNF467,NKX2-2,FRK,ZMYND8,GLO1,TWIST1,IRX4,TLE1,BMP6,ZNF350,SIX1,NKX2-1,HOXC6,JAG1,ZNF217,TRIP13,ONECUT2,CENPF,NLRP2,E2F5,GAL,DLX2,LBH,H2AFY2,SOX4,GREM1,APEX1,RPL6,SMYD3,CCNA2,RUVBL1,GMNN,NCAPG2,MYT1,INHBA,EZH2,ZNF667,ELAVL2,FOXM1,TFB2M,HLTF,TRIB3,GTF2H5,CDK4,BMPR1B,HDAC1,BIRC5,PLK1,ARNT2,IHH,MAP3K5,FOXL2,PRAME,TIMELESS,RELN,ZSCAN2,YEATS4,PHF1…
establishment of localization	GO:BP	Up	1.92446e-07	4903	664	FALSE	NKAIN1,CACNA1D,KCNN2,GP2,MYO6,NETO2,NCALD,SFRP4,PEX10,CADPS,SNAP91,ATP8A2,COMP,STEAP4,PPFIA2,FOXD1,CD24,SLCO1A2,CHRM3,AGT,KCNS3,ALOX15,KCNN4,SYT13,NRP1,PPP3CA,KIF4A,TESC,KIF20A,SLC5A1,FFAR2,TSPAN13,DLGAP5,ATP12A,CYTH3,GABRB3,TIMM8B,KCNC2,TWIST1,HPN,BMP6,SMPD3,NUSAP1,BICD1,GJB1,KPNA2,GULP1,MYRIP,CENPF,ECT2,DAPK1,SLC26A2,GAL,H2AFY2,SOX4,GREM1,CCNB1,SMYD3,SLC3A1,ATP8A1,INHBA,SLCO1B3,NACA,GHR,SPAG5,R…
response to organic substance	GO:BP	Up	2.0086e-07	3010	436	TRUE	F5,COL2A1,TDO2,GLDC,PTPRT,SFRP4,CDK19,COMP,FOXD1,LOX,CD24,CHRM3,AGT,PDE3B,ALOX15,NRP1,PPP3CA,SSTR1,TESC,NKX2-2,FFAR2,NOX4,GABRB3,KCNC2,TWIST1,HPN,BMP6,SIX1,SMPD3,NKX2-1,JAG1,ONECUT2,DAPK1,SHMT2,GAL,SST,LBH,POSTN,ASPN,SOX4,RGS10,GREM1,APEX1,RAP1GAP,PTK7,SMYD3,CCNA2,TMEM204,INHBA,GHR,EZH2,TRIB3,FKBP1A,THBS4,ALDH1A1,F3,ANXA5,TYMS,CDK1,CDK4,BMPR1B,ACAT1,HDAC1,KIF16B,ABCC8,BIRC5,IHH,LYPD1,AKR1C3,IMPDH…
regulation of translation	GO:BP	Up	2.90458e-07	393	87	FALSE	PRR16,ENC1,DAPK1,SHMT2,SOX4,FASTKD2,PUS7,BZW2,TYMS,YBX1,EIF2S3,EIF3H,EXOSC5,RQCD1,TRAP1,DPH2,MEX3D,UCN,CDC123,RBM4,CAPRIN1,MRPL13,TMED2,CNOT6,C1QBP,EIF4H,BZW1,NCK1,DHX9,FASTKD3,EIF4EBP1,SERP1,LRPPRC,GLE1,RBM3,TIA1,PA2G4,DPH5,CNBP,ABCE1,TSFM,PAIP1,CELF1,EXOSC2,EIF2AK3,NGDN,YTHDF3,TARBP2,NSUN3,CNOT2,DDX1,EEF2,RPL22,EIF2AK1,MTIF2,MAPKAPK5,METTL5,EIF4G3,PRKDC,MRPS27,DCPS,EIF2B5,MAGOH,RMND1,EIF3K,POLR…
nitrogen compound metabolic process	GO:BP	Up	2.97908e-07	12153	1475	FALSE	ERG,COL2A1,KHDRBS3,PLA2G7,OGDHL,TDO2,PRR16,MYO6,PLA1A,TOP2A,GLDC,PTPRT,SFRP4,CDK19,COMP,EPCAM,KLK12,FOXD1,LOX,INSM1,CD24,CHRM3,TPX2,AGT,CDC20,RRM2,UGDH,MRPS17,NRP1,PPP3CA,FOLH1,RPL9,MELK,TESC,CSGALNACT1,ZNF467,NKX2-2,FRK,ZMYND8,GLO1,NOX4,ENC1,TWIST1,ACSM3,ACSM1,UBE2C,FZD8,CCNB2,IRX4,HPN,TLE1,NVL,REXO2,BMP6,CBR4,ELOVL6,ZNF350,SIX1,CST2,SMPD3,NKX2-1,BICD1,HOXC6,KPNA2,JAG1,MAPK6,CDC45,ZNF217,BUB1,OD…
negative regulation of cell cycle	GO:BP	Up	3.47958e-07	388	86	FALSE	CDC45,BUB1,TRIP13,CENPF,BUB1B,CCNB1,GMNN,INHBA,EZH2,CDK1,PLK1,MAD2L1,TIMELESS,CDK5,PTPRK,CDKN2A,TTK,PSMB5,CASP2,AURKB,TRIAP1,NLE1,KIF25,NEK2,MAPK12,PSMA1,TFAP4,TIPRL,HTRA2,OVOL1,PSMA3,CHEK2,MSH2,ZWINT,DTL,PSMA5,BMP7,ZWILCH,ATR,E2F8,PSMB7,TOM1L1,RINT1,E2F1,HINFP,SMARCA5,CHEK1,CRADD,CLSPN,HUS1,PSMB1,NAE1,PSMB4,BUB3,IPO7,NEK11,ESPL1,CTDSPL,CDC6,PRKDC,BRCA1,ZW10,PTPN3,SCRIB,FBXO5,METTL13,BLM,CASP3,MA…
positive regulation of RNA metabolic process	GO:BP	Up	5.92613e-07	1769	277	FALSE	ERG,MYO6,TOP2A,EPCAM,FOXD1,AGT,PPP3CA,TESC,NKX2-2,TWIST1,BMP6,SIX1,NKX2-1,JAG1,ONECUT2,E2F5,GAL,DLX2,LBH,SOX4,GREM1,APEX1,SMYD3,CCNA2,RUVBL1,INHBA,FOXM1,HLTF,BMPR1B,HDAC1,ARNT2,IHH,MAP3K5,FOXL2,YEATS4,YBX1,P2RY1,EBF2,FZD4,CDON,ACTL6A,CDKN2A,CKAP2,C14orf166,EXOSC5,MICAL2,RQCD1,COPS5,ZIC3,ILF2,PRKD1,SPP1,MYBL2,RIPK2,PATZ1,MDK,HES1,HDAC2,TRIAP1,MEX3D,UCN,GABPB1,NFYA,TRMT112,SIRT2,CNOT6,TFDP1,TFAP4,L…
cell death	GO:BP	Up	6.36075e-07	2074	316	TRUE	COL2A1,TOP2A,SFRP4,CDK19,COMP,LOX,CD24,TPX2,AGT,NRP1,MELK,GLO1,TWIST1,HPN,TLE1,SIX1,BUB1,ASNS,GULP1,ECT2,AURKA,NLRP2,DAPK1,GAL,SST,GGCT,SOX4,GREM1,APEX1,BUB1B,FASTKD2,TMEM123,AIMP2,BIK,FAP,INHBA,NACA,GHR,HIP1,TRIB3,ALB,RSL1D1,DNASE2B,ANXA5,CDK1,BMPR1B,HDAC1,BIRC5,PLK1,IHH,MAD2L1,AKR1C3,MAP3K5,FOXL2,PRAME,UNG,ARL6IP1,CDK5,IL20RA,BCL2L10,CDKN2A,KIF14,CKAP2,RASSF7,ZMPSTE24,NME1,GRID2,STIL,NET1,HEBP2…
transcription, DNA-templated	GO:BP	Up	7.2921e-07	3579	502	FALSE	ERG,MYO6,TOP2A,SFRP4,EPCAM,FOXD1,INSM1,AGT,PPP3CA,TESC,ZNF467,NKX2-2,FRK,ZMYND8,GLO1,TWIST1,IRX4,TLE1,BMP6,ZNF350,SIX1,NKX2-1,HOXC6,JAG1,ZNF217,TRIP13,ONECUT2,CENPF,NLRP2,E2F5,GAL,DLX2,LBH,H2AFY2,SOX4,GREM1,APEX1,RPL6,SMYD3,CCNA2,RUVBL1,GMNN,NCAPG2,MYT1,INHBA,EZH2,ZNF667,ELAVL2,FOXM1,TFB2M,HLTF,TRIB3,GTF2H5,CDK4,BMPR1B,HDAC1,BIRC5,PLK1,ARNT2,IHH,MAP3K5,FOXL2,PRAME,TIMELESS,RELN,ZSCAN2,YEATS4,PHF1…
DNA duplex unwinding	GO:BP	Up	7.54554e-07	92	33	FALSE	TOP2A,CDC45,RUVBL1,SSBP1,MCM4,MCM7,RFC2,ERCC6L,XRCC5,DHX9,MCM2,RFC5,SUB1,WRNIP1,RFC4,XRCC6,GINS3,RUVBL2,RAD54L,POLQ,MNAT1,DDX1,GINS1,MCM3,BLM,G3BP1,MCM6,RAD51,MCM5,SUPV3L1,ERCC3,ERCC2,RECQL5
nucleic acid-templated transcription	GO:BP	Up	7.61104e-07	3580	502	FALSE	ERG,MYO6,TOP2A,SFRP4,EPCAM,FOXD1,INSM1,AGT,PPP3CA,TESC,ZNF467,NKX2-2,FRK,ZMYND8,GLO1,TWIST1,IRX4,TLE1,BMP6,ZNF350,SIX1,NKX2-1,HOXC6,JAG1,ZNF217,TRIP13,ONECUT2,CENPF,NLRP2,E2F5,GAL,DLX2,LBH,H2AFY2,SOX4,GREM1,APEX1,RPL6,SMYD3,CCNA2,RUVBL1,GMNN,NCAPG2,MYT1,INHBA,EZH2,ZNF667,ELAVL2,FOXM1,TFB2M,HLTF,TRIB3,GTF2H5,CDK4,BMPR1B,HDAC1,BIRC5,PLK1,ARNT2,IHH,MAP3K5,FOXL2,PRAME,TIMELESS,RELN,ZSCAN2,YEATS4,PHF1…
cellular amino acid metabolic process	GO:BP	Up	8.01684e-07	313	73	FALSE	TDO2,GLDC,NOX4,ODC1,ASNS,SHMT2,PPAT,AGMAT,NARS2,ALDH1A1,ACAT1,ART4,SLC25A13,ETFA,DALRD3,PSMB5,CAD,CPS1,DDC,ALDH18A1,GFPT1,PSMA1,PSPH,NIT2,PSMA3,VARS,GATC,DIO1,IARS2,PSAT1,ETFB,HNMT,MTHFD1,PSMA5,YARS2,ENOPH1,PFAS,PLOD3,ADSS,GART,SEPHS1,GMPS,PSMB7,QDPR,PSMB1,PSMB4,SLC25A21,DPEP1,PCBD1,IVD,PTS,DLD,MTHFD2L,SIRT4,LARS2,CTPS2,HSD17B10,WARS2,TARS2,BCKDHB,CARS2,MTRR,SARS2,MPST,DAO,SEPHS2,HAL,AASDHPPT,ASN…
DNA geometric change	GO:BP	Up	1.13977e-06	98	34	FALSE	TOP2A,CDC45,RUVBL1,SSBP1,MCM4,MCM7,RFC2,ERCC6L,XRCC5,DHX9,MCM2,RFC5,SUB1,WRNIP1,RFC4,XRCC6,GINS3,RUVBL2,RAD54L,POLQ,MNAT1,DDX1,GINS1,MCM3,BLM,G3BP1,MCM6,RAD51,HMGB3,MCM5,SUPV3L1,ERCC3,ERCC2,RECQL5
regulation of cellular component organization	GO:BP	Up	1.24458e-06	2276	340	TRUE	TOP2A,SFRP4,SNAP91,ATP8A2,PPFIA2,INSM1,TPX2,AGT,CDC20,ALOX15,NRP1,PPP3CA,DLGAP5,ENC1,MKI67,UBE2C,HPN,BMP6,SIX1,SMPD3,NUSAP1,BICD1,BUB1,TRIP13,NCAPG,CENPF,ECT2,AURKA,TMEM97,GREM1,RAP1GAP,BUB1B,CCNB1,PTK7,BIK,RUVBL1,ATP8A1,FAP,INHBA,SPAG5,EZH2,FOXM1,HIP1,INPP5J,SSBP1,FNBP1L,CCT2,TMEM135,ABCC8,PLK1,RAB11A,MAD2L1,HJURP,RCC1,RELN,HNRNPA1,EXOSC4,FBP1,ARL6IP1,CDK5,FZD4,ARPC1A,ACTL6A,CDKN2A,CUL7,GNAI1,KI…
nucleobase-containing small molecule metabolic process	GO:BP	Up	1.27624e-06	562	111	FALSE	OGDHL,TDO2,RRM2,UGDH,CSGALNACT1,ACSM3,ACSM1,REXO2,ELOVL6,SHMT2,SLC26A2,TK1,NUDT9,PPAT,ENPP3,AK5,TYMS,ACAT1,PDE9A,NUDT11,IMPDH2,UNG,FBP1,NTHL1,PAICS,NME1,ENPP4,SLC25A13,XDH,ACSL5,PRPSAP1,AMD1,CAD,OXSM,HSD17B12,ADSL,DCTPP1,HINT1,ERH,CPS1,AMPD3,NME3,DUT,GFPT1,ACACA,PRKAG2,AK2,HPCA,UCKL1,UGGT1,TREM2,MTHFD1,ENPP1,NT5M,UAP1,PFAS,ENO1,ADSS,GART,DLAT,GMPS,ATP5J,BAD,CASK,PFKM,LDHA,PAPSS1,ATP5G1,KDM1A,ATP6…
regulation of mitotic nuclear division	GO:BP	Up	1.28865e-06	113	37	TRUE	DLGAP5,MKI67,SMPD3,NUSAP1,BUB1,TRIP13,CENPF,AURKA,BUB1B,CCNB1,PLK1,MAD2L1,RCC1,CUL7,TTK,CDC25C,AURKB,NEK2,LRP5,ZWINT,BMP7,ZWILCH,TOM1L1,PRMT5,CHEK1,PKMYT1,BUB3,ESPL1,ZW10,ANAPC5,FBXO5,MAD2L1BP,NUP62,FGF8,LCMT1,NME6,DMRT1
organic substance catabolic process	GO:BP	Up	1.3149e-06	2103	318	FALSE	PLA2G7,OGDHL,TDO2,PLA1A,GLDC,HSD17B11,SI,AMACR,CDC20,PDE3B,ENC1,TWIST1,UBE2C,SMPD3,ODC1,CBLC,AURKA,SHMT2,XYLB,APEX1,FASTKD2,NUDT9,FAP,ENPP3,SLCO1B3,PBK,SMPDL3B,TRIB3,INPP5J,ALDH1A1,MGST2,DNASE2B,CDK4,ACAT1,PDE9A,KIF16B,PLK1,NUDT11,MAD2L1,AKR1C3,FOXL2,PRAME,UNG,RAB26,EXOSC4,RBKS,RNF144A,FBP1,YBX1,LYPLA1,CDK5,NTHL1,EIF3H,ALDH1L1,MYEF2,CDKN2A,CUL7,KIF14,ZMPSTE24,ENPP4,ADRA2A,EXOSC5,RQCD1,NSF,ETFA,XD…
regulation of macromolecule metabolic process	GO:BP	Up	1.42179e-06	6787	876	FALSE	ERG,COL2A1,KHDRBS3,PRR16,MYO6,TOP2A,PTPRT,SFRP4,COMP,EPCAM,FOXD1,LOX,INSM1,CD24,TPX2,AGT,CDC20,NRP1,PPP3CA,TESC,ZNF467,NKX2-2,FFAR2,FRK,ZMYND8,GLO1,NOX4,ENC1,TWIST1,UBE2C,FZD8,CCNB2,IRX4,HPN,TLE1,NVL,BMP6,ZNF350,SIX1,CST2,SMPD3,NKX2-1,HOXC6,KPNA2,JAG1,ZNF217,ODC1,TRIP13,CBLC,ONECUT2,CENPF,ECT2,AURKA,NLRP2,DAPK1,SHMT2,E2F5,GAL,DLX2,LBH,H2AFY2,SOX4,GREM1,APEX1,RPS2,BUB1B,CCNB1,FASTKD2,AIMP2,PUS7,GD…
negative regulation of cell cycle process	GO:BP	Up	1.53339e-06	305	71	FALSE	CDC45,BUB1,TRIP13,CENPF,BUB1B,CCNB1,INHBA,EZH2,CDK1,PLK1,MAD2L1,TIMELESS,TTK,PSMB5,CASP2,AURKB,TRIAP1,KIF25,NEK2,PSMA1,TIPRL,OVOL1,PSMA3,CHEK2,MSH2,ZWINT,DTL,PSMA5,BMP7,ZWILCH,ATR,E2F8,PSMB7,TOM1L1,RINT1,E2F1,HINFP,SMARCA5,CHEK1,CRADD,CLSPN,HUS1,PSMB1,NAE1,PSMB4,BUB3,NEK11,ESPL1,CTDSPL,CDC6,PRKDC,BRCA1,ZW10,FBXO5,METTL13,BLM,MAD2L1BP,NAA10,CDK2,RFWD3,TOPBP1,TFDP3,RPA2,ACVR1,THOC5,LCMT1,TPRA1,ERCC…
RNA localization	GO:BP	Up	1.56032e-06	199	53	FALSE	BICD1,RUVBL1,THOC7,CCT2,HNRNPA1,YBX1,XPOT,C14orf166,RBM15B,CCT3,CCT7,MEX3D,NOP10,NUP37,RAE1,XPO1,CCT6A,CKAP5,DHX9,KPNB1,NUP210,ZNHIT3,LRPPRC,ENY2,GLE1,ATR,SEH1L,RUVBL2,FBL,NUP54,CCT8,NXT2,HNRNPAB,RANBP2,NUP107,THOC2,SLBP,MAGOH,POLR2D,RANBP17,MRPL18,NUP62,NCBP2,RAN,THOC6,THOC5,NOL6,PRPF6,POLDIP3,PIH1D1,SNUPN,WRAP53,AAAS
response to stress	GO:BP	Up	1.90034e-06	3851	532	FALSE	F5,PLA2G7,GP2,MYO6,TOP2A,CDK19,COMP,LOX,CD24,AGT,CXCL14,ALOX15,KCNN4,PPP3CA,SSTR1,MELK,FFAR2,FRK,PDIA2,NOX4,TWIST1,BMP6,SMPD3,CDC45,TRIP13,ASNS,HIST1H2BK,ECT2,AURKA,NLRP2,DAPK1,SHMT2,GAL,SST,SOX4,APEX1,PTK7,CCNA2,RUVBL1,FAP,ENPP3,INHBA,NACA,EZH2,PBK,FOXM1,SMPDL3B,TRIB3,THBS4,GTF2H5,ALB,MAP7,RSL1D1,F3,MGST2,ANXA5,CDK1,TMEM135,BMPR1B,ACAT1,ABCC8,LRRC8D,PLK1,ARNT2,LYPD1,AKR1C3,MAP3K5,TIMELESS,RELN,H…
positive regulation of RNA biosynthetic process	GO:BP	Up	1.92341e-06	1642	258	FALSE	ERG,MYO6,TOP2A,EPCAM,FOXD1,AGT,PPP3CA,TESC,NKX2-2,TWIST1,BMP6,SIX1,NKX2-1,JAG1,ONECUT2,E2F5,GAL,DLX2,LBH,SOX4,GREM1,APEX1,SMYD3,CCNA2,RUVBL1,INHBA,FOXM1,HLTF,BMPR1B,HDAC1,ARNT2,IHH,MAP3K5,FOXL2,YEATS4,YBX1,P2RY1,EBF2,FZD4,CDON,ACTL6A,CDKN2A,CKAP2,C14orf166,MICAL2,RQCD1,COPS5,ZIC3,ILF2,PRKD1,SPP1,MYBL2,RIPK2,PATZ1,MDK,HES1,HDAC2,TRIAP1,UCN,GABPB1,NFYA,SIRT2,CNOT6,TFDP1,TFAP4,LRP5,ZBED4,PKN1,KLF13,…
peptidyl-amino acid modification	GO:BP	Up	1.98358e-06	1285	211	FALSE	LOX,CD24,AGT,NRP1,FOLH1,MELK,FRK,NOX4,TWIST1,BMP6,CBLC,AURKA,SOX4,GREM1,SMYD3,RUVBL1,NCAPG2,GHR,EZH2,PBK,INPP5J,FKBP1A,THBS4,CDK1,PLK1,RELN,YEATS4,STK39,CDK5,ART4,KDM6A,ACTL6A,CDKN2A,TTK,ZMPSTE24,ADRA2A,DCLK1,RQCD1,HAT1,PPIB,HMBS,PRKD1,CAD,ASPHD1,RIPK2,TLK1,N6AMT1,HES1,AURKB,NAA50,HDAC2,CRLF1,DPH2,RNF113A,BCOR,UCN,STT3A,HINT1,NEK1,PRLR,MATK,NFYA,MAPK12,MBIP,RAB3D,TRMT112,KDM4D,GALNT1,MIF,SIRT2,CS…
chromosome separation	GO:BP	Up	2.10859e-06	100	34	TRUE	TOP2A,DLGAP5,UBE2C,BUB1,TRIP13,NCAPG,CENPF,BUB1B,CCNB1,NCAPG2,PLK1,MAD2L1,TTK,SMC2,AURKB,CENPE,TACC3,CSNK2A1,ZWINT,ZWILCH,TOP2B,SMC4,BUB3,ESPL1,CDC6,ZW10,ANAPC5,NCAPH,FBXO5,MAD2L1BP,LCMT1,TOP3A,MLH1,RECQL5
organophosphate biosynthetic process	GO:BP	Up	2.36908e-06	561	110	FALSE	RRM2,ALOX15,ELOVL6,SLC26A2,XYLB,TK1,PPAT,AK5,INPP5J,TYMS,ACAT1,IMPDH2,P2RY1,TKT,PAICS,NME1,SLC25A13,ACSL5,PRPSAP1,CAD,HTR2B,CHPT1,SH3YL1,HSD17B12,ADSL,SLC44A1,SYNJ2,CPS1,AMPD3,NME3,DUT,AKR1A1,ACACA,PLA2G4C,AGPAT2,PIGF,PRKAG2,BMX,PIGK,AK2,HPCA,LPCAT1,PLA2G1B,UCKL1,TREM2,MTHFD1,PEMT,PFAS,ENO1,ADSS,GART,DLAT,GMPS,ATP5J,SGMS1,PAPSS1,AGPAT5,ATP5G1,APOA1,DOLPP1,DGKQ,ATP6V1A,PIGP,AGPAT3,HPRT1,PNPO,GNPAT…
regulation of chromosome separation	GO:BP	Up	2.40702e-06	77	29	TRUE	DLGAP5,UBE2C,BUB1,TRIP13,NCAPG,CENPF,BUB1B,CCNB1,NCAPG2,PLK1,MAD2L1,TTK,SMC2,AURKB,CENPE,TACC3,CSNK2A1,ZWINT,ZWILCH,SMC4,BUB3,ESPL1,CDC6,ZW10,ANAPC5,NCAPH,FBXO5,MAD2L1BP,LCMT1
nuclear chromosome segregation	GO:BP	Up	2.58699e-06	284	67	TRUE	TOP2A,CDC20,KIF4A,DLGAP5,UBE2C,NUSAP1,BUB1,TRIP13,NCAPG,CENPF,ECT2,PRC1,BUB1B,CCNB1,NCAPG2,SPAG5,PLK1,SPC25,RAB11A,MAD2L1,KIF14,TTK,RACGAP1,SMC2,AURKB,NAA50,CCNE2,KIF25,CDCA8,FEN1,CENPE,TACC3,NEK2,KIF23,SIRT2,KIF18A,STAG2,KPNB1,NCAPD2,RRS1,ZWINT,ZWILCH,TOP2B,EML4,KIF2C,SMC4,SEH1L,SMARCA5,BUB3,ESPL1,CDC6,SUN1,PDS5A,ZW10,ANAPC5,NCAPH,FBXO5,KATNB1,MAD2L1BP,NAA10,SMC3,NUP62,RAN,LCMT1,CTCF,INCENP,MLH1
embryo development	GO:BP	Up	2.58906e-06	1110	187	TRUE	COL2A1,MYO6,TOP2A,ATP8A2,RRM2,UGDH,NRP1,ARHGDIG,TWIST1,CCNB2,HPN,SIX1,HOXC6,DLX2,SOX4,GREM1,CCNB1,PTK7,RUVBL1,NCAPG2,INHBA,APBA2,ASF1B,CDK1,HDAC1,KIF16B,ARNT2,IHH,FOXL2,YBX1,TM4SF1,MDFI,KDM6A,CDON,ACTL6A,PTPRR,PCSK6,RACGAP1,MICAL2,STIL,SIM2,MMP15,DLL3,ZIC3,B9D1,SEC24D,HTR2B,HES1,HDAC2,NLE1,BCOR,PLK4,DNMT3A,NEK2,MBIP,TMED2,LRP5,ECE1,PSPH,MSX2,HOXB8,SOBP,TJP1,ATP6V1B1,APLNR,MYO1E,IFT140,MSH2,DBN1,T…
regulation of chromosome segregation	GO:BP	Up	2.70511e-06	96	33	TRUE	DLGAP5,MKI67,UBE2C,BUB1,TRIP13,NCAPG,CENPF,BUB1B,CCNB1,NCAPG2,PLK1,MAD2L1,TTK,SMC2,AURKB,CENPE,TACC3,SIRT2,CSNK2A1,ZWINT,ZWILCH,KIF2C,SMC4,BUB3,ESPL1,CDC6,ZW10,ANAPC5,NCAPH,FBXO5,MAD2L1BP,PUM1,LCMT1
carbohydrate derivative metabolic process	GO:BP	Up	3.00268e-06	1031	176	FALSE	COL2A1,OGDHL,TDO2,RRM2,UGDH,CSGALNACT1,ACSM3,ACSM1,CBR4,ELOVL6,SMPD3,SLC26A2,XYLB,TK1,NUDT9,PPAT,AK5,MLEC,SULT4A1,ALDH1A1,TYMS,BMPR1B,ACAT1,PDE9A,NUDT11,IHH,AKR1C3,IMPDH2,UNG,RBKS,FBP1,ST6GALNAC5,TKT,NTHL1,PAICS,PCSK6,HS2ST1,NME1,ENPP4,SLC25A13,XDH,ACSL5,PRPSAP1,GALNT7,MGAT4B,AMD1,CAD,OXSM,HSD17B12,ADSL,ALG6,DCTPP1,STT3A,HINT1,ERH,AMPD3,CHST8,NME3,DUT,AKR1A1,GFPT1,ACACA,GALNT1,RPIA,SPOCK2,PIGF,PR…
regulation of biological quality	GO:BP	Up	3.77141e-06	3768	520	FALSE	F5,CACNA1D,COL2A1,PLA2G7,KCNN2,PRR16,NCALD,SFRP4,HSD17B11,CADPS,ATP8A2,COMP,STEAP4,PPFIA2,FOXD1,LOX,POPDC3,CD24,CHRM3,AGT,CDC20,ALOX15,KCNN4,NRP1,PPP3CA,PDSS2,TESC,FFAR2,ATP12A,NOX4,GABRB3,KCNC2,ACSM3,ACSM1,UBE2C,CCNB2,HPN,BMP6,ELOVL6,SIX1,SMPD3,SCGN,MYRIP,AURKA,TMEM97,GAL,GPR137B,SOX4,APEX1,FASTKD2,TMEM123,NCAPG2,ATP8A1,FAP,ENPP3,INHBA,GHR,EZH2,RAB3B,APBA2,HIP1,FKBP1A,ALDH1A1,ALB,F3,SLC12A8,RHEB…
multicellular organismal process	GO:BP	Up	3.84268e-06	7354	937	TRUE	F5,CACNA1D,COL2A1,PLA2G7,KCNN2,GP2,MYO6,COL10A1,TOP2A,NCALD,SFRP4,COL9A2,ATP8A2,COMP,PPFIA2,EPCAM,FOXD1,LOX,SI,INSM1,GRPR,POPDC3,CD24,CHRM3,AGT,CDC20,PDE3B,RRM2,UGDH,ALOX15,KCNN4,LAMC2,NRP1,PPP3CA,SSTR1,PDSS2,MELK,TESC,CSGALNACT1,ARHGDIG,NKX2-2,SLC5A1,FFAR2,CTNND2,GLO1,NOX4,GABRB3,TIMM8B,ENC1,KCNC2,TWIST1,ACSM3,FZD8,CCNB2,FAT1,IRX4,HPN,BMP6,ELOVL6,SIX1,CST2,SMPD3,NKX2-1,GJB1,HOXC6,JAG1,MAPK6,ODC1…
DNA strand elongation	GO:BP	Up	3.95621e-06	37	19	FALSE	RUVBL1,ACTL6A,MCM4,MCM7,POLD2,POLE3,RFC4,RUVBL2,PCNA,UCHL5,ACTR8,GINS1,NFRKB,MCRS1,LIG1,MCM3,ACTR5,TERT,POLA1
regulation of metabolic process	GO:BP	Up	4.2378e-06	7313	932	FALSE	ERG,COL2A1,KHDRBS3,PRR16,MYO6,TOP2A,PTPRT,SFRP4,COMP,EPCAM,FOXD1,LOX,INSM1,CD24,TPX2,AGT,CDC20,PDE3B,NRP1,PPP3CA,TESC,ZNF467,NKX2-2,FFAR2,FRK,ZMYND8,GLO1,NOX4,ENC1,TWIST1,UBE2C,FZD8,CCNB2,IRX4,HPN,TLE1,NVL,BMP6,ELOVL6,ZNF350,SIX1,CST2,SMPD3,NKX2-1,HOXC6,KPNA2,JAG1,ZNF217,ODC1,TRIP13,CBLC,ONECUT2,CENPF,ECT2,AURKA,NLRP2,DAPK1,SHMT2,E2F5,GAL,DLX2,LBH,H2AFY2,GPR137B,SOX4,GREM1,APEX1,RPS2,BUB1B,CCNB1,…
small molecule biosynthetic process	GO:BP	Up	4.26879e-06	553	108	FALSE	AMACR,UGDH,ALOX15,PDSS2,ACSM3,ACSM1,BMP6,CBR4,ELOVL6,ASNS,SHMT2,TRIB3,ALDH1A1,MGST2,AKR1C3,FBP1,SLC25A10,P2RY1,PDSS1,SLC25A13,AMD1,CAD,OXSM,HSD17B12,MCAT,CYP1A1,CPS1,C1QTNF3,ALDH18A1,AKR1A1,LTA4H,SLC27A2,ACACA,LBR,DECR2,MIF,PSPH,PCCB,PRKAG2,PLA2G1B,CYP39A1,PSAT1,UCKL1,MTHFD1,INSIG2,ENOPH1,PLOD3,SEPHS1,PRMT3,NDUFAB1,COQ6,APOC3,QDPR,PGD,CLCN2,APOA1,RANBP2,DGKQ,CYP27B1,HPRT1,PNPO,HSD17B1,PCBD1,NPC1L…
regulation of signaling	GO:BP	Up	4.81924e-06	3351	469	TRUE	COL2A1,NETO2,PTPRT,SFRP4,FOXD1,LOX,CD24,AGT,CDC20,PDE3B,ALOX15,KCNN4,NRP1,PPP3CA,FFAR2,RGS17,CTNND2,NOX4,CYTH3,TWIST1,FZD8,TLE1,BMP6,SCGN,NKX2-1,BICD1,JAG1,CBLC,ONECUT2,MYRIP,ECT2,AURKA,DAPK1,GAL,DLX2,LBH,POSTN,ASPN,GPR137B,SOX4,RGS10,GREM1,RAP1GAP,CCNB1,PTK7,GDF11,TMEM204,RUVBL1,NCAPG2,INHBA,GHR,EZH2,PBK,ASPM,FOXM1,ARHGAP32,KLK14,APBA2,SMPDL3B,HIP1,FKBP1A,TBC1D16,F3,RHEB,BICC1,CDK4,BMPR1B,HDAC1,…
positive regulation of transcription, DNA-templated	GO:BP	Up	5.35248e-06	1636	255	FALSE	ERG,MYO6,TOP2A,EPCAM,FOXD1,AGT,PPP3CA,TESC,NKX2-2,TWIST1,BMP6,SIX1,NKX2-1,JAG1,ONECUT2,E2F5,GAL,DLX2,LBH,SOX4,GREM1,APEX1,SMYD3,CCNA2,RUVBL1,INHBA,FOXM1,HLTF,BMPR1B,HDAC1,ARNT2,IHH,MAP3K5,FOXL2,YEATS4,YBX1,P2RY1,EBF2,FZD4,CDON,ACTL6A,CDKN2A,CKAP2,C14orf166,MICAL2,RQCD1,COPS5,ZIC3,ILF2,PRKD1,SPP1,MYBL2,RIPK2,PATZ1,MDK,HES1,HDAC2,TRIAP1,UCN,GABPB1,NFYA,SIRT2,CNOT6,TFDP1,TFAP4,LRP5,ZBED4,PKN1,KLF13,…
positive regulation of nucleic acid-templated transcription	GO:BP	Up	5.35248e-06	1636	255	FALSE	ERG,MYO6,TOP2A,EPCAM,FOXD1,AGT,PPP3CA,TESC,NKX2-2,TWIST1,BMP6,SIX1,NKX2-1,JAG1,ONECUT2,E2F5,GAL,DLX2,LBH,SOX4,GREM1,APEX1,SMYD3,CCNA2,RUVBL1,INHBA,FOXM1,HLTF,BMPR1B,HDAC1,ARNT2,IHH,MAP3K5,FOXL2,YEATS4,YBX1,P2RY1,EBF2,FZD4,CDON,ACTL6A,CDKN2A,CKAP2,C14orf166,MICAL2,RQCD1,COPS5,ZIC3,ILF2,PRKD1,SPP1,MYBL2,RIPK2,PATZ1,MDK,HES1,HDAC2,TRIAP1,UCN,GABPB1,NFYA,SIRT2,CNOT6,TFDP1,TFAP4,LRP5,ZBED4,PKN1,KLF13,…
regulation of catalytic activity	GO:BP	Up	5.45253e-06	2345	345	TRUE	CACNA1D,PTPRT,CD24,TPX2,AGT,CDC20,NRP1,TESC,ARHGDIG,RGS17,NOX4,CYTH3,UBE2C,FZD8,CCNB2,NVL,CST2,BICD1,CBLC,ECT2,NLRP2,DAPK1,GPR137B,RGS10,GREM1,RPS2,RAP1GAP,BUB1B,CCNB1,ASAP2,AIMP2,CDKN3,SMYD3,CCNA2,NCAPG2,CCNO,GHR,EZH2,ARHGAP32,HIP1,TRIB3,FKBP1A,SSBP1,ALDH1A1,PDP1,TBC1D16,DCUN1D1,F3,MGST2,ANXA5,CCT2,CDK4,BMPR1B,HDAC1,BIRC5,ARHGEF38,PLK1,MAD2L1,MAP3K5,FOXL2,RCC1,RELN,CKS2,TBC1D22B,ARL6IP1,CDK5,FZD…
regulation of molecular function	GO:BP	Up	5.53398e-06	3050	432	TRUE	CACNA1D,NETO2,PTPRT,SFRP4,LOX,CD24,CHRM3,TPX2,AGT,CDC20,NRP1,PPP3CA,TESC,ARHGDIG,RGS17,NOX4,CYTH3,KCNC2,TWIST1,UBE2C,FZD8,CCNB2,NVL,CST2,BICD1,CBLC,ECT2,AURKA,NLRP2,DAPK1,GAL,GPR137B,RGS10,GREM1,RPS2,RAP1GAP,BUB1B,CCNB1,ASAP2,AIMP2,CDKN3,SMYD3,CCNA2,GMNN,NCAPG2,CCNO,GHR,EZH2,ARHGAP32,HIP1,TRIB3,FKBP1A,SSBP1,ALDH1A1,PDP1,TBC1D16,DCUN1D1,F3,MGST2,ANXA5,CCT2,CDK4,BMPR1B,HDAC1,ABCC8,BIRC5,ARHGEF38,PL…
regulation of cellular amide metabolic process	GO:BP	Up	5.99678e-06	449	92	FALSE	PRR16,ENC1,DAPK1,SHMT2,SOX4,FASTKD2,PUS7,BZW2,TYMS,YBX1,EIF2S3,EIF3H,EXOSC5,RQCD1,TRAP1,DPH2,MEX3D,UCN,CDC123,RBM4,CAPRIN1,MRPL13,TMED2,CNOT6,C1QBP,EIF4H,BZW1,NCK1,DHX9,FASTKD3,SORL1,EIF4EBP1,SERP1,LRPPRC,GLE1,RBM3,TIA1,PA2G4,DPH5,CNBP,ABCE1,TSFM,PAIP1,CELF1,EXOSC2,EIF2AK3,NGDN,YTHDF3,TARBP2,NSUN3,CNOT2,DDX1,EEF2,RPL22,EIF2AK1,MTIF2,MAPKAPK5,METTL5,PRKCD,EIF4G3,PRKDC,MRPS27,ABCG1,DCPS,EIF2B5,MAGO…
organic cyclic compound catabolic process	GO:BP	Up	6.58783e-06	530	104	FALSE	TDO2,HSD17B11,APEX1,FASTKD2,NUDT9,ENPP3,SLCO1B3,DNASE2B,ACAT1,PDE9A,NUDT11,FOXL2,UNG,EXOSC4,YBX1,NTHL1,ALDH1L1,MYEF2,CDKN2A,ENPP4,EXOSC5,RQCD1,XDH,RNASEH2A,LSM7,PSMB5,SPP1,CYP1A1,DCTPP1,MEX3D,HINT1,AMPD3,FEN1,DUT,PSMA1,LSM5,CNOT6,RBM7,MRTO4,PKP3,DHX9,PSMA3,FASTKD3,CYP39A1,LRPPRC,HNMT,ENPP1,PSMA5,NT5M,FASTKD1,POLB,PAIP1,CELF1,PSMB7,DDX49,PSMC4,MRPL44,PABPC4,EXOSC2,E2F1,QDPR,YTHDF3,CNOT2,PSMB1,HNRN…
regulation of cellular macromolecule biosynthetic process	GO:BP	Up	6.60168e-06	483	97	FALSE	PRR16,ENC1,DAPK1,SHMT2,SOX4,FASTKD2,PUS7,BZW2,TYMS,YBX1,EIF2S3,EIF3H,EXOSC5,RQCD1,TRAP1,MGAT4B,DPH2,MEX3D,UCN,CDC123,RBM4,CAPRIN1,MRPL13,TMED2,CNOT6,C1QBP,EIF4H,BZW1,NCK1,DHX9,FASTKD3,EIF4EBP1,SERP1,LRPPRC,GLE1,PRMT1,RBM3,ENPP1,TIA1,PA2G4,DYRK2,DPH5,CNBP,ABCE1,ATR,TSFM,PAIP1,CELF1,EXOSC2,EIF2AK3,NGDN,YTHDF3,TARBP2,NSUN3,CNOT2,DDX1,EEF2,RPL22,EIF2AK1,MTIF2,MAPKAPK5,METTL5,EIF4G3,PRKDC,MRPS27,DCPS,…
regulation of RNA biosynthetic process	GO:BP	Up	7.52383e-06	3461	481	FALSE	ERG,MYO6,TOP2A,SFRP4,EPCAM,FOXD1,INSM1,AGT,PPP3CA,TESC,ZNF467,NKX2-2,FRK,ZMYND8,GLO1,TWIST1,IRX4,TLE1,BMP6,ZNF350,SIX1,NKX2-1,HOXC6,JAG1,ZNF217,TRIP13,ONECUT2,CENPF,NLRP2,E2F5,GAL,DLX2,LBH,H2AFY2,SOX4,GREM1,APEX1,RPL6,SMYD3,CCNA2,RUVBL1,GMNN,MYT1,INHBA,EZH2,ZNF667,ELAVL2,FOXM1,TFB2M,HLTF,TRIB3,GTF2H5,CDK4,BMPR1B,HDAC1,BIRC5,PLK1,ARNT2,IHH,MAP3K5,FOXL2,PRAME,TIMELESS,RELN,ZSCAN2,YEATS4,PHF14,CKS2,…
regulation of apoptotic process	GO:BP	Up	7.59171e-06	1419	226	FALSE	COL2A1,TOP2A,SFRP4,CDK19,COMP,LOX,AGT,NRP1,MELK,GLO1,TWIST1,HPN,TLE1,SIX1,ASNS,ECT2,AURKA,DAPK1,GAL,SOX4,GREM1,APEX1,BIK,FAP,INHBA,NACA,HIP1,ALB,RSL1D1,ANXA5,CDK1,BMPR1B,HDAC1,BIRC5,PLK1,IHH,MAD2L1,AKR1C3,MAP3K5,FOXL2,PRAME,UNG,ARL6IP1,CDK5,IL20RA,BCL2L10,CDKN2A,KIF14,NME1,GRID2,STIL,NET1,ACSL5,COPS5,EEF1E1,TRAP1,MYBL2,PTGFR,HTR2B,RIPK2,CASP2,MDK,PDCD5,AURKB,HDAC2,CRLF1,TRIAP1,RGL2,NLE1,PTRH2,UCN…
positive regulation of DNA metabolic process	GO:BP	Up	8.01144e-06	273	64	FALSE	NOX4,NVL,GREM1,RUVBL1,FOXM1,SSBP1,CCT2,CDK1,TIMELESS,HNRNPA1,YEATS4,ACTL6A,AURKB,RFC2,CCT3,RAD51AP1,CCT7,UCN,NEK2,KDM4D,CCT6A,PAXIP1,XRCC5,DHX9,MSH2,RFC5,RFC4,ATR,E2F8,GINS3,RUVBL2,PCNA,UCHL5,TOX,SMARCA5,CCT8,BRD8,BAZ1A,DBF4,ACTR8,POLG2,UBE2V2,MAPKAPK5,PRKCD,GINS1,PRKDC,TBX21,BRCA1,NFRKB,ING3,MCRS1,STOML2,XRCC1,FAF1,RAD51,GFER,KCTD13,CDK2,TMEM161A,ERCC6,ERCC2,MLH1,TRIM28,WRAP53
macromolecule localization	GO:BP	Up	8.28967e-06	3125	440	FALSE	MYO6,PEX10,CADPS,SNAP91,ATP8A2,COMP,CD24,SLCO1A2,AGT,KCNN4,NRP1,PPP3CA,TESC,KIF20A,ARHGDIG,FFAR2,PDIA2,TIMM8B,NVL,BMP6,SIX1,SMPD3,BICD1,KPNA2,GULP1,MYRIP,CENPF,ECT2,AURKA,GAL,H2AFY2,GPR137B,SOX4,SMYD3,RUVBL1,ATP8A1,INHBA,SLCO1B3,NACA,SPAG5,EZH2,RAB3B,UNC119B,APBA2,HIP1,FKBP1A,THOC7,MAP7,RSL1D1,STX6,CCT2,CDK1,ABCC8,BIRC5,PLK1,RAB11A,SSR2,LYPD1,RELN,PEX6,HNRNPA1,RAB26,SEC61G,YBX1,LYPLA1,ARL6IP1,TSP…
regulation of nuclear division	GO:BP	Up	8.53683e-06	141	41	TRUE	CDC20,DLGAP5,MKI67,SMPD3,NUSAP1,BUB1,TRIP13,CENPF,AURKA,BUB1B,CCNB1,PLK1,MAD2L1,RCC1,CUL7,TTK,CDC25C,AURKB,RAD51AP1,NEK2,SIRT2,LRP5,MSX2,ZWINT,BMP7,ZWILCH,TOM1L1,PRMT5,CHEK1,PKMYT1,BUB3,ESPL1,ZW10,ANAPC5,FBXO5,MAD2L1BP,NUP62,FGF8,LCMT1,NME6,DMRT1
spindle organization	GO:BP	Up	1.08839e-05	192	50	TRUE	TPX2,CDC20,KIF4A,DLGAP5,CCNB2,AURKA,PRC1,CCNB1,SPAG5,ASPM,KIF11,PLK1,SPC25,RAB11A,RCC1,GNAI1,TTK,RACGAP1,STIL,MYBL2,AURKB,KIF15,CENPE,TACC3,NEK2,KIF23,RAE1,CKAP5,STAG2,KPNB1,CHEK2,TUBB,STMN1,CEP72,HAUS6,ESPL1,PCNT,WDR62,TPPP,SPAST,FBXO5,SMC3,NUP62,RAN,VCP,INCENP,MLH1,HDAC3,POLDIP2,AAAS
heterocycle catabolic process	GO:BP	Up	1.11365e-05	481	96	FALSE	TDO2,APEX1,FASTKD2,NUDT9,ENPP3,SLCO1B3,DNASE2B,ACAT1,PDE9A,NUDT11,FOXL2,UNG,EXOSC4,YBX1,NTHL1,ALDH1L1,MYEF2,CDKN2A,ENPP4,EXOSC5,RQCD1,XDH,RNASEH2A,LSM7,PSMB5,CYP1A1,DCTPP1,MEX3D,HINT1,AMPD3,FEN1,DUT,PSMA1,LSM5,CNOT6,RBM7,MRTO4,PKP3,DHX9,PSMA3,FASTKD3,LRPPRC,HNMT,ENPP1,PSMA5,NT5M,FASTKD1,POLB,PAIP1,CELF1,PSMB7,DDX49,PSMC4,MRPL44,PABPC4,EXOSC2,E2F1,YTHDF3,CNOT2,PSMB1,HNRNPAB,DFFB,PSMB4,HNRNPA0,AIFM…
transport	GO:BP	Up	1.17728e-05	4742	632	FALSE	NKAIN1,CACNA1D,KCNN2,GP2,MYO6,NETO2,NCALD,SFRP4,PEX10,CADPS,SNAP91,ATP8A2,COMP,STEAP4,PPFIA2,FOXD1,CD24,SLCO1A2,CHRM3,AGT,KCNS3,ALOX15,KCNN4,SYT13,NRP1,PPP3CA,KIF4A,TESC,KIF20A,SLC5A1,FFAR2,TSPAN13,ATP12A,CYTH3,GABRB3,TIMM8B,KCNC2,TWIST1,HPN,BMP6,SMPD3,BICD1,GJB1,KPNA2,GULP1,MYRIP,CENPF,ECT2,DAPK1,SLC26A2,GAL,SOX4,GREM1,SLC3A1,ATP8A1,INHBA,SLCO1B3,NACA,GHR,SPAG5,RAB3B,UNC119B,SLC45A2,APBA2,HIP1,T…
regulation of biological process	GO:BP	Up	1.21697e-05	12276	1475	TRUE	ERG,NKAIN1,CACNA1D,COL2A1,KHDRBS3,PLA2G7,KCNN2,PRR16,MYO6,HLA-DMB,NETO2,TOP2A,NCALD,PTPRT,SFRP4,CDK19,CADPS,SNAP91,ATP8A2,COMP,ITGBL1,PPFIA2,EPCAM,FOXD1,LOX,INSM1,GRPR,CD24,CHRM3,TPX2,AGT,CXCL14,CDC20,PDE3B,RRM2,DIRAS2,KCNS3,ALOX15,KCNN4,SYT13,LAMC2,NRP1,PPP3CA,SSTR1,MELK,TESC,KIF20A,ZNF467,ARHGDIG,NKX2-2,FFAR2,FRK,RGS17,TSPAN13,ZMYND8,CTNND2,DLGAP5,GLO1,NOX4,CYTH3,GABRB3,ENC1,KCNC2,MKI67,TWIST1,…
negative regulation of nitrogen compound metabolic process	GO:BP	Up	1.30606e-05	2371	346	FALSE	PTPRT,FOXD1,INSM1,AGT,CDC20,PPP3CA,FRK,ZMYND8,ENC1,TWIST1,TLE1,BMP6,ZNF350,SIX1,CST2,SMPD3,NKX2-1,ZNF217,CBLC,CENPF,DAPK1,SHMT2,DLX2,LBH,H2AFY2,SOX4,GREM1,APEX1,BUB1B,PUS7,SMYD3,GMNN,NCAPG2,EZH2,PBK,FOXM1,TRIB3,INPP5J,FKBP1A,TYMS,HDAC1,BIRC5,PLK1,MAD2L1,FOXL2,PRAME,TIMELESS,HNRNPA1,PHF14,FBP1,YBX1,ARL6IP1,CDK5,MDFI,EIF3H,PTPRK,CDKN2A,ZNF93,ZMPSTE24,C14orf166,EXOSC5,RQCD1,SIM2,XDH,SPOCK1,CST6,ZHX3…
mitotic spindle organization	GO:BP	Up	1.33428e-05	127	38	TRUE	TPX2,CDC20,KIF4A,DLGAP5,AURKA,PRC1,CCNB1,KIF11,PLK1,SPC25,RAB11A,RCC1,GNAI1,TTK,RACGAP1,STIL,MYBL2,AURKB,KIF15,CENPE,TACC3,NEK2,KIF23,RAE1,CKAP5,STAG2,KPNB1,CHEK2,STMN1,PCNT,WDR62,SPAST,SMC3,NUP62,RAN,VCP,POLDIP2,AAAS
regulation of transcription, DNA-templated	GO:BP	Up	1.37483e-05	3451	478	FALSE	ERG,MYO6,TOP2A,SFRP4,EPCAM,FOXD1,INSM1,AGT,PPP3CA,TESC,ZNF467,NKX2-2,FRK,ZMYND8,GLO1,TWIST1,IRX4,TLE1,BMP6,ZNF350,SIX1,NKX2-1,HOXC6,JAG1,ZNF217,TRIP13,ONECUT2,CENPF,NLRP2,E2F5,GAL,DLX2,LBH,H2AFY2,SOX4,GREM1,APEX1,RPL6,SMYD3,CCNA2,RUVBL1,GMNN,MYT1,INHBA,EZH2,ZNF667,ELAVL2,FOXM1,TFB2M,HLTF,TRIB3,GTF2H5,CDK4,BMPR1B,HDAC1,BIRC5,PLK1,ARNT2,IHH,MAP3K5,FOXL2,PRAME,TIMELESS,RELN,ZSCAN2,YEATS4,PHF14,CKS2,…
response to stimulus	GO:BP	Up	1.41969e-05	8885	1104	TRUE	F5,ERG,CACNA1D,COL2A1,PLA2G7,TDO2,GP2,MYO6,HLA-DMB,NETO2,TOP2A,NCALD,GLDC,PTPRT,SFRP4,CDK19,ATP8A2,COMP,ITGBL1,EPCAM,FOXD1,LOX,GRPR,CD24,CHRM3,AGT,CXCL14,PDE3B,DIRAS2,ALOX15,KCNN4,SYT13,LAMC2,NRP1,PPP3CA,SSTR1,MELK,TESC,ARHGDIG,NKX2-2,SLC5A1,FFAR2,FRK,RGS17,PDIA2,CTNND2,NOX4,CYTH3,GABRB3,KCNC2,TWIST1,ACSM1,FZD8,HPN,TLE1,BMP6,SIX1,CST2,SMPD3,NKX2-1,BICD1,KPNA2,JAG1,MAPK6,CDC45,BUB1,ODC1,TRIP13,CBL…
regulation of nucleic acid-templated transcription	GO:BP	Up	1.43119e-05	3452	478	FALSE	ERG,MYO6,TOP2A,SFRP4,EPCAM,FOXD1,INSM1,AGT,PPP3CA,TESC,ZNF467,NKX2-2,FRK,ZMYND8,GLO1,TWIST1,IRX4,TLE1,BMP6,ZNF350,SIX1,NKX2-1,HOXC6,JAG1,ZNF217,TRIP13,ONECUT2,CENPF,NLRP2,E2F5,GAL,DLX2,LBH,H2AFY2,SOX4,GREM1,APEX1,RPL6,SMYD3,CCNA2,RUVBL1,GMNN,MYT1,INHBA,EZH2,ZNF667,ELAVL2,FOXM1,TFB2M,HLTF,TRIB3,GTF2H5,CDK4,BMPR1B,HDAC1,BIRC5,PLK1,ARNT2,IHH,MAP3K5,FOXL2,PRAME,TIMELESS,RELN,ZSCAN2,YEATS4,PHF14,CKS2,…
cell cycle G2/M phase transition	GO:BP	Up	1.61664e-05	177	47	FALSE	MELK,CCNB2,CENPF,AURKA,CCNB1,CCNA2,FOXM1,CDK1,CDK4,PLK1,RAB11A,CDKN2A,KIF14,PSMB5,CDC25C,AURKB,PSMA1,PAXIP1,BRSK2,PSMA3,CHEK2,TAF2,DTL,PSMA5,SKP2,PSMB7,RINT1,CHEK1,CLSPN,HUS1,PSMB1,PKMYT1,NAE1,WNT10B,PSMB4,FBXL6,USH1C,CDC6,BRCA1,RRM1,FBXO5,BLM,CCDC57,CDK2,TOPBP1,ING4,LCMT1
regulation of organelle organization	GO:BP	Up	1.75924e-05	1137	187	TRUE	TOP2A,TPX2,CDC20,ALOX15,NRP1,DLGAP5,MKI67,UBE2C,SMPD3,NUSAP1,BICD1,BUB1,TRIP13,NCAPG,CENPF,ECT2,AURKA,BUB1B,CCNB1,BIK,RUVBL1,SPAG5,INPP5J,SSBP1,CCT2,TMEM135,PLK1,MAD2L1,RCC1,HNRNPA1,ARL6IP1,CDK5,ARPC1A,ACTL6A,CUL7,GNAI1,TTK,CKAP2,RASSF7,GRID2,STIL,SMC2,RAC3,WASF3,TMSB10,CDC25C,MDK,PDCD5,AURKB,CCT3,TRIAP1,RAD51AP1,CCT7,KIF15,TRPM2,PLK4,CD2AP,FEN1,YWHAQ,CENPE,TACC3,NEK2,SIRT2,CNOT6,CYFIP2,MPHOSPH9,…
regulation of programmed cell death	GO:BP	Up	1.76434e-05	1448	228	FALSE	COL2A1,TOP2A,SFRP4,CDK19,COMP,LOX,AGT,NRP1,MELK,GLO1,TWIST1,HPN,TLE1,SIX1,ASNS,ECT2,AURKA,DAPK1,GAL,SOX4,GREM1,APEX1,BIK,FAP,INHBA,NACA,HIP1,ALB,RSL1D1,ANXA5,CDK1,BMPR1B,HDAC1,BIRC5,PLK1,IHH,MAD2L1,AKR1C3,MAP3K5,FOXL2,PRAME,UNG,ARL6IP1,CDK5,IL20RA,BCL2L10,CDKN2A,KIF14,NME1,GRID2,STIL,NET1,ACSL5,COPS5,EEF1E1,TRAP1,MYBL2,PTGFR,HTR2B,RIPK2,CASP2,MDK,PDCD5,AURKB,HDAC2,CRLF1,TRIAP1,RGL2,NLE1,PTRH2,UCN…
ribose phosphate biosynthetic process	GO:BP	Up	1.82075e-05	189	49	FALSE	ELOVL6,SLC26A2,PPAT,AK5,ACAT1,IMPDH2,TKT,PAICS,NME1,SLC25A13,ACSL5,PRPSAP1,CAD,HSD17B12,ADSL,AMPD3,NME3,ACACA,PRKAG2,AK2,UCKL1,TREM2,MTHFD1,PFAS,ENO1,ADSS,GART,DLAT,GMPS,ATP5J,PAPSS1,ATP5G1,ATP6V1A,HPRT1,PRPSAP2,DLD,CTPS2,PPCDC,PDHA1,STOML2,SLC26A1,NUDT2,ALDOA,ADCY6,DHODH,VCP,PKLR,NME6,GUCY2F
G2/M transition of mitotic cell cycle	GO:BP	Up	1.9002e-05	161	44	FALSE	MELK,CENPF,AURKA,CCNB1,CCNA2,FOXM1,CDK1,CDK4,PLK1,RAB11A,CDKN2A,KIF14,PSMB5,CDC25C,AURKB,PSMA1,BRSK2,PSMA3,CHEK2,TAF2,DTL,PSMA5,SKP2,PSMB7,RINT1,CHEK1,CLSPN,HUS1,PSMB1,PKMYT1,NAE1,WNT10B,PSMB4,FBXL6,USH1C,CDC6,BRCA1,RRM1,FBXO5,BLM,CCDC57,CDK2,TOPBP1,LCMT1
mitotic DNA replication	GO:BP	Up	2.10859e-05	14	11	FALSE	CDC45,MCM4,ZMPSTE24,MCM2,GINS3,GINS1,LIG1,MCM3,MCM6,RAD51,POLA1
negative regulation of cell cycle phase transition	GO:BP	Up	2.11934e-05	261	61	FALSE	CDC45,BUB1,TRIP13,CENPF,BUB1B,CCNB1,INHBA,EZH2,CDK1,PLK1,MAD2L1,TIMELESS,TTK,PSMB5,CASP2,AURKB,TRIAP1,PSMA1,TIPRL,OVOL1,PSMA3,CHEK2,MSH2,ZWINT,DTL,PSMA5,ZWILCH,ATR,PSMB7,RINT1,E2F1,HINFP,CHEK1,CRADD,CLSPN,HUS1,PSMB1,NAE1,PSMB4,BUB3,NEK11,CTDSPL,CDC6,PRKDC,BRCA1,ZW10,FBXO5,METTL13,BLM,MAD2L1BP,CDK2,RFWD3,TOPBP1,TFDP3,RPA2,ACVR1,THOC5,LCMT1,TPRA1,ERCC6,MEN1
cellular nitrogen compound catabolic process	GO:BP	Up	2.14638e-05	487	96	FALSE	TDO2,APEX1,FASTKD2,NUDT9,ENPP3,SLCO1B3,DNASE2B,ACAT1,PDE9A,NUDT11,FOXL2,UNG,EXOSC4,YBX1,NTHL1,ALDH1L1,MYEF2,CDKN2A,ENPP4,EXOSC5,RQCD1,XDH,RNASEH2A,LSM7,PSMB5,DCTPP1,MEX3D,HINT1,AMPD3,FEN1,DUT,PSMA1,LSM5,CNOT6,RBM7,MRTO4,PKP3,DHX9,PSMA3,FASTKD3,LRPPRC,HNMT,ENPP1,PSMA5,NT5M,FASTKD1,POLB,PAIP1,CELF1,PSMB7,DDX49,PSMC4,MRPL44,PABPC4,EXOSC2,E2F1,YTHDF3,CNOT2,PSMB1,HNRNPAB,DFFB,PSMB4,HNRNPA0,AIFM1,DPEP1…
translational initiation	GO:BP	Up	2.156e-05	129	38	FALSE	BZW2,EIF2S3,EIF3H,COPS5,CDC123,RBM4,TMED2,EIF3M,EIF4H,BZW1,NCK1,EIF4EBP1,EIF3I,MCTS1,GLE1,ABCE1,PAIP1,EIF2AK3,YTHDF3,DDX1,EIF3L,EIF2AK1,MTIF2,SLBP,EIF4G3,EIF2B5,EIF3K,POLR2D,EIF2B3,METTL3,EIF2B2,EIF3B,NCBP2,LARP1,EIF6,EIF2B1,EIF2B4,NCK2
regulation of cell death	GO:BP	Up	2.37733e-05	1592	246	FALSE	COL2A1,TOP2A,SFRP4,CDK19,COMP,LOX,AGT,NRP1,MELK,GLO1,TWIST1,HPN,TLE1,SIX1,ASNS,ECT2,AURKA,DAPK1,GAL,SOX4,GREM1,APEX1,AIMP2,BIK,FAP,INHBA,NACA,GHR,HIP1,ALB,RSL1D1,ANXA5,CDK1,BMPR1B,HDAC1,BIRC5,PLK1,IHH,MAD2L1,AKR1C3,MAP3K5,FOXL2,PRAME,UNG,ARL6IP1,CDK5,IL20RA,BCL2L10,CDKN2A,KIF14,NME1,GRID2,STIL,NET1,HEBP2,ACSL5,COPS5,EEF1E1,TRAP1,PRKD1,MYBL2,PTGFR,HTR2B,RIPK2,CASP2,MDK,PDCD5,AURKB,HDAC2,CRLF1,TRIA…
cellular response to chemical stimulus	GO:BP	Up	2.43497e-05	3019	424	FALSE	COL2A1,PLA2G7,GLDC,PTPRT,SFRP4,CDK19,COMP,FOXD1,LOX,CD24,CHRM3,AGT,CXCL14,PDE3B,ALOX15,SYT13,NRP1,PPP3CA,SSTR1,MELK,TESC,FFAR2,NOX4,GABRB3,KCNC2,TWIST1,ACSM1,BMP6,SIX1,SMPD3,NKX2-1,ONECUT2,ECT2,DAPK1,SST,LBH,POSTN,ASPN,SOX4,RGS10,GREM1,APEX1,RAP1GAP,PTK7,SMYD3,CCNA2,TMEM204,INHBA,GHR,EZH2,TRIB3,FKBP1A,THBS4,ALDH1A1,ALB,F3,MGST2,CDK1,CDK4,BMPR1B,HDAC1,KIF16B,ABCC8,BIRC5,LRRC8D,LYPD1,AKR1C3,IMPDH2,…
nucleoside phosphate biosynthetic process	GO:BP	Up	2.51071e-05	256	60	FALSE	RRM2,ELOVL6,SLC26A2,TK1,PPAT,AK5,TYMS,ACAT1,IMPDH2,PAICS,NME1,SLC25A13,ACSL5,PRPSAP1,CAD,HSD17B12,ADSL,AMPD3,NME3,DUT,ACACA,PRKAG2,AK2,HPCA,UCKL1,TREM2,MTHFD1,PFAS,ENO1,ADSS,GART,DLAT,GMPS,ATP5J,PAPSS1,ATP5G1,ATP6V1A,HPRT1,PRPSAP2,FLAD1,DLD,MTHFD2L,CTPS2,PPCDC,PDHA1,DCK,STOML2,RRM1,SLC26A1,NUDT2,ALDOA,ADCY6,DHODH,DCTD,VCP,PARP16,PKLR,NME6,GMPR2,GUCY2F
aromatic compound catabolic process	GO:BP	Up	2.51359e-05	502	98	FALSE	TDO2,APEX1,FASTKD2,NUDT9,ENPP3,SLCO1B3,DNASE2B,ACAT1,PDE9A,NUDT11,FOXL2,UNG,EXOSC4,YBX1,NTHL1,ALDH1L1,MYEF2,CDKN2A,ENPP4,EXOSC5,RQCD1,XDH,RNASEH2A,LSM7,PSMB5,CYP1A1,DCTPP1,MEX3D,HINT1,AMPD3,FEN1,DUT,PSMA1,LSM5,CNOT6,RBM7,MRTO4,PKP3,DHX9,PSMA3,FASTKD3,LRPPRC,HNMT,ENPP1,PSMA5,PON2,NT5M,FASTKD1,POLB,PAIP1,CELF1,PSMB7,DDX49,PSMC4,MRPL44,PABPC4,EXOSC2,E2F1,QDPR,YTHDF3,CNOT2,PSMB1,HNRNPAB,DFFB,PSMB4,HN…
microtubule cytoskeleton organization involved in mitosis	GO:BP	Up	2.61955e-05	157	43	TRUE	TPX2,CDC20,KIF4A,DLGAP5,NUSAP1,AURKA,PRC1,CCNB1,KIF11,PLK1,SPC25,RAB11A,MAD2L1,RCC1,GNAI1,TTK,RACGAP1,STIL,CENPA,MYBL2,AURKB,KIF15,CENPE,TACC3,NEK2,KIF23,RAE1,CKAP5,STAG2,KPNB1,CHEK2,STMN1,ESPL1,PCNT,WDR62,ZW10,SPAST,SMC3,NUP62,RAN,VCP,POLDIP2,AAAS
DNA biosynthetic process	GO:BP	Up	2.7475e-05	197	50	FALSE	LOX,NOX4,NVL,SMPD3,CENPF,GREM1,TK1,CCT2,TYMS,HNRNPA1,AURKB,RFC2,CCT3,CCT7,NEK2,NOP10,TFDP1,CCT6A,XRCC5,RFC5,DTL,POLD2,POLE3,WRNIP1,RFC4,POLB,ATR,GINS3,PCNA,GAR1,POLQ,CHEK1,CCT8,POLG2,MAPKAPK5,GINS1,DNAJC2,RCHY1,MCRS1,LIG1,GFER,ING4,GDF2,VCP,TERT,POLA1,POLG,MEN1,POLDIP2,WRAP53
negative regulation of mitotic cell cycle	GO:BP	Up	3.54714e-05	240	57	FALSE	BUB1,TRIP13,CENPF,BUB1B,CCNB1,INHBA,EZH2,CDK1,PLK1,MAD2L1,TTK,PSMB5,CASP2,AURKB,TRIAP1,NLE1,PSMA1,OVOL1,PSMA3,CHEK2,MSH2,ZWINT,DTL,PSMA5,BMP7,ZWILCH,PSMB7,TOM1L1,RINT1,CHEK1,CRADD,CLSPN,HUS1,PSMB1,NAE1,PSMB4,BUB3,NEK11,CTDSPL,CDC6,PRKDC,BRCA1,ZW10,PTPN3,SCRIB,FBXO5,BLM,MAD2L1BP,CDK2,RFWD3,TOPBP1,TFDP3,RPA2,ACVR1,LCMT1,TPRA1,NME6
non-membrane-bounded organelle assembly	GO:BP	Up	3.73202e-05	379	79	TRUE	TPX2,CDC20,KIF4A,DLGAP5,CCNB2,BICD1,CENPF,AURKA,PRC1,FASTKD2,RPL6,SPAG5,ASPM,KIF11,PLK1,RAB11A,RCC1,LSM3,RACGAP1,RPLP0,STIL,CENPA,MYBL2,AURKB,NLE1,KIF15,PLK4,CENPE,NEK2,KIF23,CNOT6,C1QBP,PLA2G4C,MRTO4,MAPK9,XRCC5,STAG2,KPNB1,CHEK2,TUBB,RRS1,MRPL22,MRPS7,BRIX1,MAPT,TIA1,STYXL1,CEP72,YTHDF3,CNOT2,FARP2,HAUS6,RRP7A,C2CD3,VIL1,PRKDC,BRCA1,WDR62,BMP10,FBXO5,NIP7,MRPS2,ABT1,G3BP1,CCDC57,EDC3,SMC3,NUP62…
anatomical structure morphogenesis	GO:BP	Up	3.80243e-05	2702	384	TRUE	COL2A1,MYO6,SFRP4,ATP8A2,COMP,PPFIA2,FOXD1,LOX,CDH7,AGT,PDE3B,UGDH,LAMC2,NRP1,PPP3CA,CSGALNACT1,CTNND2,NOX4,TWIST1,FZD8,FAT1,IRX4,HPN,TLE1,BMP6,SIX1,SMPD3,NKX2-1,BICD1,JAG1,ONECUT2,ECT2,AURKA,DLX2,ASPN,SOX4,GREM1,PTK7,GDF11,GMNN,FAP,INHBA,NACA,GHR,SULT4A1,KLK14,FKBP1A,THBS4,SSBP1,F3,TMEM135,BMPR1B,HDAC1,KIF16B,ABCC8,IHH,RAB11A,FOXL2,ESM1,TIMELESS,RELN,YBX1,TM4SF1,CDK5,P2RY1,MDFI,FZD4,CDH10,KDM6A,…
response to oxygen-containing compound	GO:BP	Up	3.87829e-05	1624	249	FALSE	F5,TDO2,GLDC,CDK19,CHRM3,AGT,PDE3B,PPP3CA,SSTR1,TESC,NKX2-2,FFAR2,NOX4,KCNC2,BMP6,SIX1,SMPD3,JAG1,ECT2,DAPK1,GAL,SST,POSTN,SOX4,RGS10,APEX1,PTK7,SMYD3,CCNA2,INHBA,GHR,EZH2,TRIB3,ALDH1A1,TYMS,CDK1,CDK4,ABCC8,BIRC5,IHH,LYPD1,AKR1C3,CYC1,MAP3K5,TIMELESS,FBP1,CDK5,P2RY1,OPRK1,FZD4,PTPRK,GNAI1,ADRA2A,NET1,SLC26A6,MMP15,TRAP1,PRKD1,SPP1,PTGFR,HTR2B,RIPK2,ANGPT2,HES1,CA2,GDAP1,HDAC2,CYP1A1,UCN,TRPM2,CPS…
regulation of cell communication	GO:BP	Up	3.88411e-05	3336	461	TRUE	COL2A1,NETO2,PTPRT,SFRP4,FOXD1,LOX,CD24,AGT,CDC20,PDE3B,ALOX15,KCNN4,NRP1,PPP3CA,FFAR2,RGS17,CTNND2,NOX4,CYTH3,TWIST1,FZD8,TLE1,BMP6,SCGN,NKX2-1,BICD1,JAG1,CBLC,ONECUT2,MYRIP,ECT2,AURKA,DAPK1,GAL,DLX2,LBH,POSTN,ASPN,GPR137B,SOX4,RGS10,GREM1,RAP1GAP,CCNB1,PTK7,GDF11,TMEM204,RUVBL1,NCAPG2,INHBA,GHR,EZH2,PBK,ASPM,FOXM1,ARHGAP32,KLK14,APBA2,SMPDL3B,HIP1,FKBP1A,F3,RHEB,BICC1,CDK4,BMPR1B,HDAC1,ABCC8,BI…
nucleotide biosynthetic process	GO:BP	Up	4.05167e-05	253	59	FALSE	RRM2,ELOVL6,SLC26A2,PPAT,AK5,TYMS,ACAT1,IMPDH2,PAICS,NME1,SLC25A13,ACSL5,PRPSAP1,CAD,HSD17B12,ADSL,AMPD3,NME3,DUT,ACACA,PRKAG2,AK2,HPCA,UCKL1,TREM2,MTHFD1,PFAS,ENO1,ADSS,GART,DLAT,GMPS,ATP5J,PAPSS1,ATP5G1,ATP6V1A,HPRT1,PRPSAP2,FLAD1,DLD,MTHFD2L,CTPS2,PPCDC,PDHA1,DCK,STOML2,RRM1,SLC26A1,NUDT2,ALDOA,ADCY6,DHODH,DCTD,VCP,PARP16,PKLR,NME6,GMPR2,GUCY2F
catabolic process	GO:BP	Up	4.42643e-05	2559	366	FALSE	PLA2G7,OGDHL,TDO2,PLA1A,GLDC,HSD17B11,SI,AMACR,CDC20,PDE3B,ENC1,TWIST1,UBE2C,SMPD3,ODC1,CBLC,AURKA,DAPK1,SHMT2,XYLB,GPR137B,APEX1,FASTKD2,NUDT9,FAP,ENPP3,SLCO1B3,PBK,MMP11,MMP10,SMPDL3B,TRIB3,INPP5J,ALDH1A1,FNBP1L,MGST2,RHEB,DNASE2B,CDK4,ACAT1,PDE9A,KIF16B,PLK1,NUDT11,MAD2L1,AKR1C3,FOXL2,PRAME,UNG,RAB26,EXOSC4,RBKS,RNF144A,FBP1,YBX1,LYPLA1,CDK5,NTHL1,EIF3H,ALDH1L1,MYEF2,CDKN2A,CUL7,KIF14,ZMPSTE24…
nervous system development	GO:BP	Up	4.55479e-05	2430	350	FALSE	COL2A1,MYO6,ATP8A2,PPFIA2,FOXD1,INSM1,CHRM3,AGT,CDC20,UGDH,LAMC2,NRP1,PPP3CA,SSTR1,PDSS2,NKX2-2,CTNND2,GABRB3,ENC1,KCNC2,TWIST1,FZD8,IRX4,BMP6,SIX1,NKX2-1,GJB1,JAG1,MAPK6,ONECUT2,CENPF,ECT2,AURKA,DLX2,H2AFY2,SOX4,RAP1GAP,PTK7,GDF11,MARCKSL1,MYT1,INHBA,EZH2,ASPM,SULT4A1,HLTF,BZW2,UNC119B,PCDHB11,APBA2,INPP5J,ESRP1,RHEB,CDK1,BMPR1B,ACAT1,HDAC1,ABCC8,ARNT2,IHH,RAB11A,RELN,CDK5,P2RY1,FZD4,KDM6A,MYEF2…
purine-containing compound biosynthetic process	GO:BP	Up	4.69074e-05	200	50	FALSE	ELOVL6,SHMT2,SLC26A2,PPAT,AK5,ACAT1,IMPDH2,PAICS,NME1,SLC25A13,ACSL5,PRPSAP1,AMD1,HSD17B12,ADSL,AMPD3,NME3,ACACA,PRKAG2,AK2,HPCA,TREM2,MTHFD1,PFAS,ENO1,ADSS,GART,DLAT,GMPS,ATP5J,PAPSS1,ATP5G1,ATP6V1A,HPRT1,PRPSAP2,DLD,MTHFD2L,PPCDC,PDHA1,DCK,STOML2,SLC26A1,NUDT2,ALDOA,ADCY6,VCP,PKLR,NME6,GMPR2,GUCY2F
carbohydrate derivative biosynthetic process	GO:BP	Up	4.83081e-05	612	113	FALSE	RRM2,UGDH,CSGALNACT1,ELOVL6,SMPD3,SLC26A2,XYLB,PPAT,AK5,MLEC,TYMS,BMPR1B,ACAT1,IMPDH2,ST6GALNAC5,TKT,PAICS,HS2ST1,NME1,SLC25A13,ACSL5,PRPSAP1,GALNT7,MGAT4B,AMD1,CAD,HSD17B12,ADSL,ALG6,STT3A,AMPD3,CHST8,NME3,DUT,AKR1A1,GFPT1,ACACA,GALNT1,PIGF,PRKAG2,PIGK,AK2,DDOST,TRIP11,SERP1,MGAT5,UCKL1,UGGT1,TREM2,MTHFD1,UAP1,PFAS,ENO1,GOLPH3,PLOD3,ADSS,GART,DLAT,GMPS,ATP5J,CANT1,B4GALT3,PAPSS1,ATP5G1,GPC5,DOLP…
negative regulation of cellular metabolic process	GO:BP	Up	5.24385e-05	2506	359	FALSE	PTPRT,FOXD1,INSM1,AGT,CDC20,PPP3CA,FRK,ZMYND8,ENC1,TWIST1,TLE1,BMP6,ZNF350,SIX1,CST2,NKX2-1,ZNF217,CBLC,CENPF,DAPK1,SHMT2,DLX2,LBH,H2AFY2,SOX4,GREM1,APEX1,BUB1B,PUS7,SMYD3,GMNN,NCAPG2,INHBA,EZH2,PBK,FOXM1,TRIB3,INPP5J,FKBP1A,TYMS,HDAC1,BIRC5,PLK1,MAD2L1,AKR1C3,FOXL2,PRAME,TIMELESS,HNRNPA1,PHF14,FBP1,YBX1,ARL6IP1,CDK5,MDFI,EIF3H,PTPRK,CDKN2A,ZNF93,ZMPSTE24,C14orf166,EXOSC5,RQCD1,SIM2,XDH,SPOCK1,TR…
nucleobase-containing compound catabolic process	GO:BP	Up	5.58018e-05	442	88	FALSE	APEX1,FASTKD2,NUDT9,ENPP3,DNASE2B,ACAT1,PDE9A,NUDT11,FOXL2,UNG,EXOSC4,YBX1,NTHL1,MYEF2,CDKN2A,ENPP4,EXOSC5,RQCD1,XDH,RNASEH2A,LSM7,PSMB5,DCTPP1,MEX3D,HINT1,AMPD3,FEN1,DUT,PSMA1,LSM5,CNOT6,RBM7,MRTO4,PKP3,DHX9,PSMA3,FASTKD3,LRPPRC,ENPP1,PSMA5,NT5M,FASTKD1,POLB,PAIP1,CELF1,PSMB7,DDX49,PSMC4,MRPL44,PABPC4,EXOSC2,E2F1,YTHDF3,CNOT2,PSMB1,HNRNPAB,DFFB,PSMB4,HNRNPA0,AIFM1,HPRT1,ENTPD7,PRKCD,GRSF1,POP1,D…
DNA replication initiation	GO:BP	Up	5.5892e-05	38	18	FALSE	CDC45,GMNN,MCM4,MCM7,CCNE2,MCM10,MCM2,PRIM1,WRNIP1,GINS3,CDC6,MCM3,MCM6,CDK2,TOPBP1,POLA2,MCM5,POLA1
purine nucleotide biosynthetic process	GO:BP	Up	6.32246e-05	190	48	FALSE	ELOVL6,SLC26A2,PPAT,AK5,ACAT1,IMPDH2,PAICS,NME1,SLC25A13,ACSL5,PRPSAP1,HSD17B12,ADSL,AMPD3,NME3,ACACA,PRKAG2,AK2,HPCA,TREM2,MTHFD1,PFAS,ENO1,ADSS,GART,DLAT,GMPS,ATP5J,PAPSS1,ATP5G1,ATP6V1A,HPRT1,PRPSAP2,DLD,MTHFD2L,PPCDC,PDHA1,DCK,STOML2,SLC26A1,NUDT2,ALDOA,ADCY6,VCP,PKLR,NME6,GMPR2,GUCY2F
positive regulation of protein metabolic process	GO:BP	Up	6.38635e-05	1493	231	TRUE	PRR16,CD24,TPX2,AGT,CDC20,NRP1,NOX4,UBE2C,FZD8,HPN,BMP6,ECT2,AURKA,NLRP2,DAPK1,SOX4,GREM1,RPS2,CCNB1,FASTKD2,AIMP2,GDF11,SMYD3,INHBA,CDK2AP1,GHR,EZH2,HIP1,TRIB3,FKBP1A,THBS4,DCUN1D1,F3,BMPR1B,PLK1,MAP3K5,FOXL2,RELN,CKS2,RNF144A,YBX1,CDK5,P2RY1,FZD4,EIF2S3,PRRC1,CDON,BCL2L10,CDKN2A,KIF14,TTK,ADRA2A,RQCD1,NSF,XDH,MGAT4B,PRKD1,HTR2B,RIPK2,CASP2,PDCD5,HES1,HDAC2,CRLF1,UCN,CDC123,PRLR,CENPE,MAPK12,MIF…
carboxylic acid biosynthetic process	GO:BP	Up	6.41179e-05	306	67	FALSE	AMACR,UGDH,ALOX15,ACSM3,ACSM1,CBR4,ELOVL6,ASNS,SHMT2,TRIB3,ALDH1A1,MGST2,AKR1C3,CAD,OXSM,HSD17B12,MCAT,CYP1A1,CPS1,ALDH18A1,AKR1A1,LTA4H,SLC27A2,ACACA,DECR2,MIF,PSPH,PCCB,PRKAG2,PLA2G1B,CYP39A1,PSAT1,MTHFD1,INSIG2,ENOPH1,PLOD3,SEPHS1,PRMT3,NDUFAB1,APOC3,APOA1,PCBD1,PRKAG1,MTHFD2L,BRCA1,CYP7A1,HSD17B10,GPX4,LPGAT1,ACOT8,AKR1D1,PTGES2,MTRR,MID1IP1,AVP,LIPC,HSD17B8,MECR,SEPHS2,EIF6,PKLR,AASDHPPT,ASN…
nucleotide metabolic process	GO:BP	Up	7.27786e-05	485	94	FALSE	OGDHL,TDO2,RRM2,ACSM3,ACSM1,REXO2,ELOVL6,SLC26A2,NUDT9,PPAT,ENPP3,AK5,TYMS,ACAT1,PDE9A,NUDT11,IMPDH2,UNG,FBP1,NTHL1,PAICS,NME1,SLC25A13,XDH,ACSL5,PRPSAP1,CAD,OXSM,HSD17B12,ADSL,DCTPP1,HINT1,AMPD3,NME3,DUT,ACACA,PRKAG2,AK2,HPCA,UCKL1,TREM2,MTHFD1,ENPP1,NT5M,PFAS,ENO1,ADSS,GART,DLAT,GMPS,ATP5J,BAD,CASK,PFKM,LDHA,PAPSS1,ATP5G1,ATP6V1A,HPRT1,ENTPD7,PRKAG1,TPST2,PRPSAP2,FLAD1,DLD,MTHFD2L,CTPS2,PPCDC,P…
regulation of protein modification process	GO:BP	Up	7.55756e-05	1527	235	TRUE	PTPRT,LOX,INSM1,CD24,TPX2,AGT,CDC20,NRP1,NOX4,TWIST1,UBE2C,FZD8,CCNB2,BMP6,SMPD3,CBLC,ECT2,SOX4,GREM1,RPS2,BUB1B,CCNB1,AIMP2,GDF11,CDKN3,SMYD3,CCNA2,NCAPG2,INHBA,CCNO,CDK2AP1,GHR,EZH2,PBK,TRIB3,INPP5J,FKBP1A,THBS4,DCUN1D1,BMPR1B,PLK1,MAD2L1,MAP3K5,RELN,CKS2,CDK5,P2RY1,FZD4,PRRC1,CDON,CDKN2A,KIF14,TTK,ZMPSTE24,C14orf166,ADRA2A,RQCD1,XDH,MGAT4B,PRKD1,CDC25C,HTR2B,RIPK2,DBNDD1,HES1,HDAC2,CCNE2,CRLF1…
negative regulation of mitotic cell cycle phase transition	GO:BP	Up	7.55758e-05	191	48	TRUE	BUB1,TRIP13,CENPF,BUB1B,CCNB1,INHBA,EZH2,CDK1,PLK1,MAD2L1,TTK,PSMB5,CASP2,AURKB,TRIAP1,PSMA1,PSMA3,CHEK2,ZWINT,DTL,PSMA5,ZWILCH,PSMB7,RINT1,CHEK1,CRADD,CLSPN,HUS1,PSMB1,NAE1,PSMB4,BUB3,CTDSPL,CDC6,PRKDC,BRCA1,ZW10,FBXO5,BLM,MAD2L1BP,CDK2,RFWD3,TOPBP1,TFDP3,RPA2,ACVR1,LCMT1,TPRA1
organic acid biosynthetic process	GO:BP	Up	8.38944e-05	308	67	FALSE	AMACR,UGDH,ALOX15,ACSM3,ACSM1,CBR4,ELOVL6,ASNS,SHMT2,TRIB3,ALDH1A1,MGST2,AKR1C3,CAD,OXSM,HSD17B12,MCAT,CYP1A1,CPS1,ALDH18A1,AKR1A1,LTA4H,SLC27A2,ACACA,DECR2,MIF,PSPH,PCCB,PRKAG2,PLA2G1B,CYP39A1,PSAT1,MTHFD1,INSIG2,ENOPH1,PLOD3,SEPHS1,PRMT3,NDUFAB1,APOC3,APOA1,PCBD1,PRKAG1,MTHFD2L,BRCA1,CYP7A1,HSD17B10,GPX4,LPGAT1,ACOT8,AKR1D1,PTGES2,MTRR,MID1IP1,AVP,LIPC,HSD17B8,MECR,SEPHS2,EIF6,PKLR,AASDHPPT,ASN…
DNA recombination	GO:BP	Up	8.64811e-05	321	69	FALSE	TOP2A,KPNA2,CDC45,TRIP13,APEX1,RUVBL1,TIMELESS,UNG,YEATS4,EXO1,ACTL6A,MCM4,TPRKB,MCM7,RPA3,RAD51AP1,FEN1,C11orf80,KDM4D,PAXIP1,XRCC5,MCM2,MSH2,HSF2BP,MSH3,TOP2B,POLB,XRCC6,RUVBL2,UCHL5,RAD54L,POLQ,CHEK1,BRD8,HUS1,KDM1A,ACTR8,RPAIN,APEX2,PSMD14,PRKDC,TBX21,BRCA1,NFRKB,ING3,MCRS1,PALB2,XRCC1,LIG1,MCM3,PPP4C,BLM,MCM6,EXD2,RAD51,RFWD3,ACTR5,MSH6,HMGB3,RPA2,MCM5,SUPV3L1,TOP3A,ERCC6,ERCC2,MLH1,NSMCE4A,…
nucleoside phosphate metabolic process	GO:BP	Up	0.000100808	495	95	FALSE	OGDHL,TDO2,RRM2,ACSM3,ACSM1,REXO2,ELOVL6,SLC26A2,TK1,NUDT9,PPAT,ENPP3,AK5,TYMS,ACAT1,PDE9A,NUDT11,IMPDH2,UNG,FBP1,NTHL1,PAICS,NME1,SLC25A13,XDH,ACSL5,PRPSAP1,CAD,OXSM,HSD17B12,ADSL,DCTPP1,HINT1,AMPD3,NME3,DUT,ACACA,PRKAG2,AK2,HPCA,UCKL1,TREM2,MTHFD1,ENPP1,NT5M,PFAS,ENO1,ADSS,GART,DLAT,GMPS,ATP5J,BAD,CASK,PFKM,LDHA,PAPSS1,ATP5G1,ATP6V1A,HPRT1,ENTPD7,PRKAG1,TPST2,PRPSAP2,FLAD1,DLD,MTHFD2L,CTPS2,PPC…
cell population proliferation	GO:BP	Up	0.00010402	1958	289	TRUE	HLA-DMB,SFRP4,ATP8A2,COMP,EPCAM,INSM1,GRPR,CD24,AGT,CDC20,LAMC2,NRP1,PPP3CA,SSTR1,MELK,TESC,FRK,NOX4,MKI67,TWIST1,HPN,BMP6,SIX1,SMPD3,JAG1,BUB1,ODC1,PRC1,GAL,SST,LBH,SOX4,GREM1,RAP1GAP,CCNB1,AIMP2,GDF11,CDKN3,CCNA2,MARCKSL1,NCAPG2,FAP,ENPP3,INHBA,NACA,EZH2,ASPM,FOXM1,THBS4,RPS15A,F3,CGREF1,CDK1,CDK4,BMPR1B,HDAC1,ABCC8,BIRC5,CRIP2,IHH,AKR1C3,IMPDH2,MAP3K5,PRAME,ESM1,PHF14,CKS2,PTPRK,CDON,CDKN2A,KI…
ribonucleotide biosynthetic process	GO:BP	Up	0.000121543	182	46	FALSE	ELOVL6,SLC26A2,PPAT,AK5,ACAT1,IMPDH2,PAICS,NME1,SLC25A13,ACSL5,CAD,HSD17B12,ADSL,AMPD3,NME3,ACACA,PRKAG2,AK2,UCKL1,TREM2,MTHFD1,PFAS,ENO1,ADSS,GART,DLAT,GMPS,ATP5J,PAPSS1,ATP5G1,ATP6V1A,HPRT1,DLD,CTPS2,PPCDC,PDHA1,STOML2,SLC26A1,NUDT2,ALDOA,ADCY6,DHODH,VCP,PKLR,NME6,GUCY2F
positive regulation of cell cycle process	GO:BP	Up	0.000121861	248	57	TRUE	RRM2,DLGAP5,UBE2C,SMPD3,NUSAP1,NCAPG,ECT2,AURKA,APEX1,CCNB1,NCAPG2,SPAG5,EZH2,CDK1,CDK4,RAB11A,MAD2L1,KIF14,RACGAP1,STIL,SMC2,CDC25C,AURKB,CYP1A1,RAD51AP1,PLK4,FEN1,KIF23,SIRT2,TFDP1,LRP5,MSX2,CHEK2,DTL,CUL4B,SMC4,E2F8,CSPP1,WNT10B,DBF4,ESPL1,ANKRD17,CDC6,MED1,SPAST,RRM1,ANAPC5,NCAPH,FBXO5,MAD2L1BP,NUP62,FGF8,TERT,THOC5,PKP4,POLDIP2,DMRT1
cellular response to organic substance	GO:BP	Up	0.000144661	2391	342	TRUE	COL2A1,GLDC,PTPRT,SFRP4,CDK19,COMP,FOXD1,LOX,CD24,CHRM3,AGT,PDE3B,ALOX15,NRP1,PPP3CA,SSTR1,TESC,FFAR2,NOX4,GABRB3,TWIST1,BMP6,SIX1,SMPD3,NKX2-1,ONECUT2,DAPK1,SST,LBH,ASPN,SOX4,GREM1,APEX1,RAP1GAP,PTK7,SMYD3,CCNA2,TMEM204,INHBA,GHR,EZH2,TRIB3,FKBP1A,F3,CDK4,BMPR1B,HDAC1,KIF16B,ABCC8,BIRC5,AKR1C3,IMPDH2,MAP3K5,TIMELESS,FBP1,YBX1,STK39,CDK5,P2RY1,OPRK1,FZD4,IL20RA,PTPRK,GNAI1,SYP,PCSK6,ADRA2A,MCM7,R…
nucleoside monophosphate biosynthetic process	GO:BP	Up	0.000147566	44	19	FALSE	TK1,PPAT,TYMS,IMPDH2,PAICS,CAD,ADSL,AMPD3,DUT,UCKL1,PFAS,ADSS,GART,GMPS,HPRT1,DCK,NUDT2,DHODH,DCTD
chromatin organization	GO:BP	Up	0.00017015	626	113	FALSE	MKI67,HIST1H2BK,H2AFY2,SMYD3,RUVBL1,EZH2,HLTF,ASF1B,HDAC1,HJURP,YEATS4,KDM6A,ACTL6A,DNAJC9,ZMPSTE24,OIP5,RBM15B,HAT1,TLK1,N6AMT1,HDAC2,BCOR,USP3,IPO4,BANF1,DNMT3A,ERCC6L,KDM4D,SIRT2,CHAF1B,PKN1,HMGN1,MCM2,ITGB3BP,SMARCA4,HIST1H2BN,ASF1A,ENY2,PRMT1,POLE3,KDM5B,RUVBL2,UCHL5,SS18L1,RAD54L,CBX2,RERE,TRIM27,PRMT5,HDAC11,TOX,SMARCA5,CHEK1,BRD8,BAZ1A,KDM1A,ACTR8,NPM3,CBX3,RBBP5,YEATS2,SMARCC1,PBRM1,TOP1…
protein localization to nucleus	GO:BP	Up	0.000179777	301	65	FALSE	AGT,PPP3CA,NVL,SIX1,KPNA2,ECT2,CCT2,CDK1,PLK1,CDK5,CDKN2A,DCLK1,PRKD1,CSE1L,CCT3,CCT7,CD2AP,IPO4,XPO1,CCT6A,E2F3,MAGED1,KPNB1,RRS1,DVL1,BMP7,NMD3,ATP13A2,EIF2AK3,NUP54,CCT8,NXT2,RANGAP1,RANBP2,NUP107,BYSL,OSBPL8,IPO7,PRKCD,RPAIN,TOR1B,MED1,SUN1,LILRB4,TOR1A,APPL1,ING1,UBR5,MCRS1,ZIC1,PIK3R2,HDGF,NR5A1,RANBP17,TSC2,LEP,NUP62,RAN,TERT,NF2,HDAC3,SNUPN,TRIM28,WRAP53,ELAVL1
DNA unwinding involved in DNA replication	GO:BP	Up	0.000180565	22	13	FALSE	CDC45,SSBP1,MCM4,MCM7,MCM2,GINS3,GINS1,MCM3,BLM,MCM6,RAD51,MCM5,RECQL5
generation of precursor metabolites and energy	GO:BP	Up	0.000183634	501	95	FALSE	OGDHL,GLDC,STEAP4,NOX4,ACSM1,NDUFB3,SHMT2,XYLB,CCNB1,CDK1,ACAT1,CYC1,RBKS,FBP1,TKT,ALDH1L1,COX7A2,SLC25A13,ETFA,TRAP1,CS,UQCRB,ADSL,COX6C,COX7B,UCN,MTFR1,COX5A,PHKB,GFPT1,COX7A2L,RPIA,UQCRQ,NDUFA8,COX6B1,PRKAG2,NDUFA4,SLC25A22,MSH2,NDUFB5,BID,ETFB,TYRP1,ENPP1,PDIA5,GBE1,DYRK2,NDUFB2,ENO1,GPD2,DLAT,ATP5J,NDUFAB1,PGLS,MDH2,PFKM,PPP1CC,LDHA,SDHB,QDPR,PGD,NDUFB6,POLG2,NDUFA7,UQCRC2,PRKAG1,TALDO1,DLD,…
metaphase/anaphase transition of mitotic cell cycle	GO:BP	Up	0.000185096	62	23	TRUE	DLGAP5,UBE2C,BUB1,TRIP13,CENPF,BUB1B,CCNB1,PLK1,MAD2L1,TTK,AURKB,CENPE,TACC3,ZWINT,ZWILCH,BUB3,ESPL1,CDC6,ZW10,ANAPC5,FBXO5,MAD2L1BP,LCMT1
ribose phosphate metabolic process	GO:BP	Up	0.000192706	393	79	FALSE	OGDHL,TDO2,ACSM3,ACSM1,ELOVL6,SLC26A2,NUDT9,PPAT,AK5,ACAT1,PDE9A,NUDT11,IMPDH2,FBP1,TKT,PAICS,NME1,SLC25A13,XDH,ACSL5,PRPSAP1,CAD,OXSM,HSD17B12,ADSL,HINT1,AMPD3,NME3,ACACA,RPIA,PRKAG2,AK2,UCKL1,TREM2,MTHFD1,ENPP1,PFAS,ENO1,ADSS,GART,DLAT,GMPS,ATP5J,BAD,CASK,PFKM,LDHA,PAPSS1,ATP5G1,ATP6V1A,HPRT1,ENTPD7,PRKAG1,TPST2,PRPSAP2,DLD,CTPS2,PPCDC,PDHA1,STOML2,SLC26A1,ACOT8,NUDT2,ALDOA,GPI,RAN,ADCY6,GCK,DH…
cellular response to oxygen-containing compound	GO:BP	Up	0.000192721	1166	186	FALSE	CDK19,CHRM3,AGT,PDE3B,PPP3CA,SSTR1,TESC,FFAR2,NOX4,KCNC2,BMP6,SIX1,SMPD3,ECT2,DAPK1,POSTN,SOX4,RGS10,APEX1,PTK7,SMYD3,CCNA2,INHBA,GHR,EZH2,TRIB3,ALDH1A1,CDK1,CDK4,BIRC5,LYPD1,AKR1C3,MAP3K5,TIMELESS,FBP1,CDK5,P2RY1,OPRK1,FZD4,PTPRK,GNAI1,ADRA2A,NET1,SLC26A6,TRAP1,PRKD1,SPP1,PTGFR,HTR2B,RIPK2,HES1,CA2,GDAP1,HDAC2,TRPM2,CPS1,DNMT3A,PRDX2,AKR1A1,ACACA,MIF,SIRT2,TFAP4,LRP5,HTRA2,KIF18A,MAPK9,MSX2,XRCC…
regulation of signal transduction	GO:BP	Up	0.000199539	2947	409	TRUE	COL2A1,NETO2,PTPRT,SFRP4,FOXD1,LOX,CD24,AGT,PDE3B,ALOX15,KCNN4,NRP1,RGS17,CTNND2,NOX4,CYTH3,TWIST1,FZD8,TLE1,BMP6,NKX2-1,BICD1,JAG1,CBLC,ONECUT2,ECT2,AURKA,DAPK1,DLX2,LBH,POSTN,ASPN,GPR137B,SOX4,RGS10,GREM1,RAP1GAP,CCNB1,PTK7,GDF11,TMEM204,RUVBL1,NCAPG2,INHBA,GHR,EZH2,PBK,ASPM,FOXM1,ARHGAP32,KLK14,SMPDL3B,HIP1,FKBP1A,F3,RHEB,BICC1,CDK4,BMPR1B,HDAC1,IHH,MAD2L1,LYPD1,AKR1C3,MAP3K5,PRAME,ESM1,RELN,P…
negative regulation of mitotic nuclear division	GO:BP	Up	0.000207326	49	20	FALSE	BUB1,TRIP13,CENPF,BUB1B,CCNB1,PLK1,MAD2L1,TTK,AURKB,ZWINT,BMP7,ZWILCH,TOM1L1,CHEK1,BUB3,ZW10,FBXO5,MAD2L1BP,LCMT1,NME6
tRNA metabolic process	GO:BP	Up	0.000212723	197	48	FALSE	PUS7,NARS2,POP7,C14orf166,TPRKB,RPP40,DALRD3,GTF3C3,TRMT112,TARBP1,WDR4,TRMT5,VARS,GATC,IARS2,TRMT61B,METTL1,YARS2,GTF3C2,RPP38,THUMPD2,OSGEPL1,LAGE3,EXOSC2,NSUN3,DDX1,CLP1,GRSF1,POP1,LARS2,GTF3C4,TRMT1,HSD17B10,WARS2,TARS2,PUS3,TRIT1,DUS4L,CARS2,OSGEP,THADA,POLR3K,SARS2,TSEN34,TRMU,LCMT2,FTSJ1,CDK5RAP1
regulation of response to stimulus	GO:BP	Up	0.000235152	3895	522	TRUE	COL2A1,PLA2G7,HLA-DMB,NETO2,PTPRT,SFRP4,CDK19,FOXD1,LOX,CD24,AGT,CXCL14,PDE3B,ALOX15,KCNN4,NRP1,PPP3CA,FFAR2,RGS17,CTNND2,NOX4,CYTH3,TWIST1,FZD8,TLE1,BMP6,NKX2-1,BICD1,JAG1,CBLC,ONECUT2,ECT2,AURKA,DAPK1,DLX2,LBH,POSTN,ASPN,GPR137B,SOX4,RGS10,GREM1,RAP1GAP,CCNB1,PTK7,GDF11,TMEM204,RUVBL1,NCAPG2,FAP,ENPP3,INHBA,GHR,EZH2,PBK,ASPM,FOXM1,ARHGAP32,KLK14,SMPDL3B,HIP1,FKBP1A,THBS4,F3,MGST2,RHEB,BICC1,CDK…
cellular developmental process	GO:BP	Up	0.000246158	4184	556	TRUE	ERG,COL2A1,MYO6,TOP2A,SFRP4,ATP8A2,COMP,STEAP4,PPFIA2,EPCAM,FOXD1,LOX,INSM1,POPDC3,CD24,AGT,CXCL14,CDC20,UGDH,LAMC2,NRP1,PPP3CA,TESC,NKX2-2,FFAR2,FRK,CTNND2,GLO1,NOX4,ENC1,TWIST1,FZD8,FAT1,IRX4,HPN,BMP6,SIX1,SMPD3,NKX2-1,JAG1,MAPK6,TRIP13,ONECUT2,CENPF,ECT2,AURKA,DLX2,LBH,H2AFY2,GPR137B,SOX4,GREM1,RAP1GAP,PTK7,AIMP2,PUS7,GDF11,SMYD3,TMEM204,NCAPG2,MYT1,INHBA,CCNO,NACA,GHR,EZH2,ASPM,SULT4A1,MMP11,…
cell cycle checkpoint signaling	GO:BP	Up	0.000279454	175	44	FALSE	CDC45,BUB1,TRIP13,CENPF,BUB1B,CCNB1,CDK1,PLK1,MAD2L1,TIMELESS,TTK,CASP2,AURKB,TRIAP1,TIPRL,CHEK2,MSH2,ZWINT,DTL,ZWILCH,ATR,RINT1,E2F1,HINFP,CHEK1,CRADD,CLSPN,HUS1,NAE1,BUB3,NEK11,CDC6,PRKDC,BRCA1,ZW10,BLM,MAD2L1BP,CDK2,RFWD3,TOPBP1,RPA2,THOC5,LCMT1,ERCC6
double-strand break repair	GO:BP	Up	0.000298347	273	60	FALSE	TWIST1,CDC45,TRIP13,RUVBL1,FOXM1,TIMELESS,YEATS4,ACTL6A,MCM4,MCM7,RPA3,RAD51AP1,FEN1,KDM4D,XRCC5,MCM2,CHEK2,MSH2,TDP1,HSF2BP,OTUB2,POLB,XRCC6,DCLRE1A,RUVBL2,RAD54L,POLQ,CHEK1,BRD8,HUS1,KDM1A,DDX1,ACTR8,UBE2V2,PARP2,PSMD14,PRKDC,BRCA1,ING3,UBR5,PALB2,XRCC1,MCM3,PPP4C,BLM,MCM6,EXD2,RAD51,WDR70,RFWD3,ACTR5,RPA2,VCP,MCM5,POLA1,TOP3A,ERCC6,MLH1,WRAP53,RECQL5
transcription by RNA polymerase II	GO:BP	Up	0.00030329	2653	372	FALSE	ERG,MYO6,TOP2A,EPCAM,FOXD1,INSM1,PPP3CA,ZNF467,NKX2-2,FRK,GLO1,TWIST1,IRX4,BMP6,ZNF350,SIX1,NKX2-1,HOXC6,JAG1,ZNF217,TRIP13,ONECUT2,E2F5,GAL,DLX2,H2AFY2,SOX4,GREM1,APEX1,SMYD3,RUVBL1,NCAPG2,MYT1,INHBA,EZH2,ZNF667,FOXM1,HLTF,TRIB3,GTF2H5,CDK4,BMPR1B,HDAC1,PLK1,ARNT2,IHH,FOXL2,TIMELESS,ZSCAN2,YEATS4,PHF14,CKS2,FBP1,YBX1,ZSCAN16,P2RY1,EBF2,MDFI,MYEF2,CDON,CCNL2,ACTL6A,CDKN2A,ZNF93,CKAP2,C14orf166,MI…
positive regulation of cellular protein metabolic process	GO:BP	Up	0.000334649	1406	216	FALSE	PRR16,CD24,TPX2,AGT,CDC20,NRP1,NOX4,UBE2C,FZD8,HPN,BMP6,ECT2,AURKA,NLRP2,DAPK1,SOX4,GREM1,RPS2,CCNB1,FASTKD2,AIMP2,GDF11,SMYD3,INHBA,CDK2AP1,GHR,EZH2,HIP1,TRIB3,FKBP1A,THBS4,DCUN1D1,F3,BMPR1B,PLK1,MAP3K5,FOXL2,RELN,CKS2,RNF144A,YBX1,CDK5,P2RY1,FZD4,EIF2S3,PRRC1,CDON,BCL2L10,CDKN2A,KIF14,TTK,ADRA2A,RQCD1,XDH,MGAT4B,PRKD1,HTR2B,RIPK2,CASP2,PDCD5,HES1,HDAC2,CRLF1,UCN,CDC123,PRLR,CENPE,MAPK12,MIF,SIR…
regulation of mitotic sister chromatid separation	GO:BP	Up	0.000365858	64	23	TRUE	DLGAP5,UBE2C,BUB1,TRIP13,CENPF,BUB1B,CCNB1,PLK1,MAD2L1,TTK,AURKB,CENPE,TACC3,ZWINT,ZWILCH,BUB3,ESPL1,CDC6,ZW10,ANAPC5,FBXO5,MAD2L1BP,LCMT1
purine-containing compound metabolic process	GO:BP	Up	0.000396597	413	81	FALSE	OGDHL,TDO2,ACSM3,ACSM1,ELOVL6,SHMT2,SLC26A2,NUDT9,PPAT,AK5,ACAT1,PDE9A,NUDT11,IMPDH2,FBP1,PAICS,NME1,ENPP4,SLC25A13,XDH,ACSL5,PRPSAP1,AMD1,OXSM,HSD17B12,ADSL,HINT1,AMPD3,NME3,ACACA,PRKAG2,AK2,HPCA,TREM2,MTHFD1,ENPP1,PFAS,ENO1,ADSS,GART,DLAT,GMPS,ATP5J,BAD,CASK,PFKM,LDHA,PAPSS1,ATP5G1,KDM1A,ATP6V1A,HPRT1,ENTPD7,PRKAG1,TPST2,PRPSAP2,DLD,MTHFD2L,NUDT1,PPCDC,PDHA1,DCK,STOML2,SLC26A1,ACOT8,NUDT2,ALDOA…
regulation of mitotic metaphase/anaphase transition	GO:BP	Up	0.000454035	60	22	TRUE	DLGAP5,UBE2C,BUB1,TRIP13,CENPF,BUB1B,CCNB1,PLK1,MAD2L1,TTK,AURKB,CENPE,ZWINT,ZWILCH,BUB3,ESPL1,CDC6,ZW10,ANAPC5,FBXO5,MAD2L1BP,LCMT1
cell differentiation	GO:BP	Up	0.000456674	4160	551	TRUE	ERG,COL2A1,MYO6,TOP2A,SFRP4,ATP8A2,COMP,STEAP4,PPFIA2,EPCAM,FOXD1,LOX,INSM1,POPDC3,CD24,AGT,CXCL14,CDC20,UGDH,LAMC2,NRP1,PPP3CA,TESC,NKX2-2,FFAR2,FRK,CTNND2,GLO1,NOX4,ENC1,TWIST1,FZD8,FAT1,IRX4,HPN,BMP6,SIX1,SMPD3,NKX2-1,JAG1,MAPK6,TRIP13,ONECUT2,CENPF,ECT2,AURKA,DLX2,LBH,H2AFY2,GPR137B,SOX4,GREM1,RAP1GAP,PTK7,AIMP2,PUS7,GDF11,SMYD3,TMEM204,NCAPG2,MYT1,INHBA,CCNO,NACA,GHR,EZH2,ASPM,SULT4A1,MMP11,…
metaphase/anaphase transition of cell cycle	GO:BP	Up	0.000507708	65	23	TRUE	DLGAP5,UBE2C,BUB1,TRIP13,CENPF,BUB1B,CCNB1,PLK1,MAD2L1,TTK,AURKB,CENPE,TACC3,ZWINT,ZWILCH,BUB3,ESPL1,CDC6,ZW10,ANAPC5,FBXO5,MAD2L1BP,LCMT1
cellular localization	GO:BP	Up	0.000547301	3031	416	FALSE	MYO6,PEX10,CADPS,SNAP91,STEAP4,PPFIA2,CD24,AGT,NRP1,PPP3CA,KIF4A,TESC,PDIA2,DLGAP5,TIMM8B,NVL,SIX1,SMPD3,NUSAP1,BICD1,KPNA2,MYRIP,CENPF,ECT2,AURKA,H2AFY2,GPR137B,CCNB1,NACA,SPAG5,EZH2,ASPM,RAB3B,APBA2,FKBP1A,FNBP1L,ALB,THOC7,MAP7,STX6,CCT2,CDK1,KIF16B,BIRC5,PLK1,RAB11A,SSR2,MAD2L1,LYPD1,RELN,PEX6,HNRNPA1,RAB26,SEC61G,YBX1,LYPLA1,ITPR3,SLC25A10,ARL6IP1,TSPAN5,CDK5,P2RY1,PTPRK,XPOT,CDKN2A,GNAI1,KIF…
negative regulation of nuclear division	GO:BP	Up	0.000555279	56	21	FALSE	BUB1,TRIP13,CENPF,BUB1B,CCNB1,PLK1,MAD2L1,TTK,AURKB,ZWINT,BMP7,ZWILCH,TOM1L1,CHEK1,BUB3,ZW10,FBXO5,MAD2L1BP,LCMT1,NME6,DMRT1
cell cycle DNA replication	GO:BP	Up	0.000589814	43	18	FALSE	CDC45,GMNN,MCM4,ZMPSTE24,FEN1,MCM2,E2F8,GINS3,PCNA,DBF4,GINS1,FBXO5,LIG1,MCM3,BLM,MCM6,RAD51,POLA1
purine ribonucleotide biosynthetic process	GO:BP	Up	0.000641704	168	42	FALSE	ELOVL6,SLC26A2,PPAT,AK5,ACAT1,IMPDH2,PAICS,NME1,SLC25A13,ACSL5,HSD17B12,ADSL,AMPD3,NME3,ACACA,PRKAG2,AK2,TREM2,MTHFD1,PFAS,ENO1,ADSS,GART,DLAT,GMPS,ATP5J,PAPSS1,ATP5G1,ATP6V1A,HPRT1,DLD,PPCDC,PDHA1,STOML2,SLC26A1,NUDT2,ALDOA,ADCY6,VCP,PKLR,NME6,GUCY2F
mitotic cell cycle checkpoint signaling	GO:BP	Up	0.00069651	134	36	FALSE	BUB1,TRIP13,CENPF,BUB1B,CCNB1,CDK1,PLK1,MAD2L1,TTK,CASP2,AURKB,TRIAP1,CHEK2,MSH2,ZWINT,DTL,ZWILCH,RINT1,CHEK1,CRADD,CLSPN,HUS1,NAE1,BUB3,NEK11,CDC6,PRKDC,BRCA1,ZW10,BLM,MAD2L1BP,CDK2,RFWD3,TOPBP1,RPA2,LCMT1
cytoplasmic translation	GO:BP	Up	0.000721373	157	40	FALSE	RPL9,RPS2,RPL6,RPL18,RPS15A,RPS21,YBX1,EIF2S3,EIF3H,RPLP0,RPL35,RPL30,RPS29,DPH2,RBM4,RPL35A,RPL8,EIF3M,RPS25,EIF4H,RPL37A,NCK1,DHX9,EIF3I,MCTS1,RPL14,RPL27A,DPH5,CNBP,PAIP1,EIF3L,RPL22,SLBP,EIF3K,EIF2B3,METTL3,RPS6,EIF3B,FAU,FTSJ1
regulation of localization	GO:BP	Up	0.000753153	2725	378	TRUE	NKAIN1,CACNA1D,PLA2G7,KCNN2,MYO6,NETO2,PTPRT,SFRP4,CADPS,SNAP91,ATP8A2,INSM1,CHRM3,AGT,CXCL14,KCNS3,ALOX15,KCNN4,SYT13,LAMC2,NRP1,PPP3CA,TESC,ARHGDIG,FFAR2,TSPAN13,ZMYND8,KCNC2,TWIST1,NVL,BMP6,SIX1,SMPD3,NKX2-1,BICD1,JAG1,ONECUT2,MYRIP,ECT2,DAPK1,GAL,SST,GPR137B,SOX4,GREM1,APEX1,RUVBL1,ATP8A1,INHBA,NACA,SPAG5,RAB3B,APBA2,HIP1,TRIB3,FKBP1A,THBS4,RSL1D1,STX6,F3,CCT2,CDK1,ABCC8,BIRC5,PLK1,RAB11A,LYP…
metabolic process	GO:BP	Up	0.000785744	14415	1686	FALSE	ERG,COL2A1,KHDRBS3,PLA2G7,OGDHL,TDO2,PRR16,MYO6,PLA1A,TOP2A,GLDC,PTPRT,SFRP4,CDK19,HSD17B11,COMP,CYP4F8,STEAP4,EPCAM,KLK12,FOXD1,LOX,SI,INSM1,AMACR,CD24,CHRM3,TPX2,AGT,CDC20,PDE3B,RRM2,UGDH,ALOX15,MRPS17,NRP1,PPP3CA,FOLH1,RPL9,PDSS2,MELK,TESC,CSGALNACT1,ZNF467,NKX2-2,FFAR2,FRK,ZMYND8,GLO1,NOX4,ENC1,TWIST1,ACSM3,ACSM1,UBE2C,FZD8,CCNB2,IRX4,HPN,TLE1,NVL,REXO2,BMP6,CBR4,ELOVL6,ZNF350,SIX1,CST2,SMPD3…
intracellular signal transduction	GO:BP	Up	0.000840549	2629	366	TRUE	MYO6,NCALD,LOX,CD24,CHRM3,AGT,PDE3B,ALOX15,NRP1,PPP3CA,MELK,ARHGDIG,NOX4,CYTH3,KCNC2,TWIST1,FZD8,TLE1,SMPD3,MAPK6,CDC45,BUB1,TRIP13,CBLC,CENPF,ECT2,AURKA,DAPK1,GAL,WSB2,LBH,GPR137B,SOX4,GREM1,RAP1GAP,BUB1B,CCNB1,CCNA2,CA8,GHR,EZH2,PBK,FOXM1,ARHGAP32,HIP1,TRIB3,FKBP1A,F3,RHEB,CDK1,PDE9A,HDAC1,PLK1,CTNNAL1,MAD2L1,AKR1C3,MAP3K5,TIMELESS,RELN,FBP1,ITPR3,STK39,P2RY1,OPRK1,FZD4,IL20RA,CDON,BCL2L10,CDKN…
embryo development ending in birth or egg hatching	GO:BP	Up	0.000850048	674	117	FALSE	COL2A1,RRM2,ARHGDIG,TWIST1,CCNB2,SIX1,HOXC6,DLX2,SOX4,CCNB1,PTK7,NCAPG2,APBA2,ASF1B,ARNT2,IHH,YBX1,TM4SF1,MDFI,KDM6A,ACTL6A,PTPRR,STIL,DLL3,B9D1,SEC24D,HES1,NLE1,BCOR,PLK4,NEK2,TMED2,ECE1,PSPH,HOXB8,TJP1,MYO1E,IFT140,MSH2,DBN1,TFAP2A,DVL1,PRMT1,MTHFD1,BMP7,PEMT,POLB,PLOD3,E2F8,CELF1,PSMC4,AR,CPT2,HINFP,CHEK1,NKX3-2,CNOT2,HUS1,APBA1,BYSL,RRP7A,POLG2,EPB41L5,HOXA6,CDK5R1,GATA6,PLCG1,POFUT1,C2CD3,TT…
chordate embryonic development	GO:BP	Up	0.000897359	653	114	FALSE	COL2A1,RRM2,ARHGDIG,TWIST1,CCNB2,SIX1,HOXC6,DLX2,SOX4,CCNB1,PTK7,NCAPG2,APBA2,ASF1B,ARNT2,IHH,YBX1,TM4SF1,MDFI,KDM6A,ACTL6A,PTPRR,STIL,DLL3,B9D1,SEC24D,HES1,NLE1,BCOR,PLK4,NEK2,TMED2,ECE1,PSPH,HOXB8,TJP1,MYO1E,IFT140,MSH2,DBN1,TFAP2A,DVL1,PRMT1,MTHFD1,BMP7,PEMT,POLB,PLOD3,E2F8,PSMC4,AR,CPT2,HINFP,CHEK1,NKX3-2,CNOT2,APBA1,BYSL,RRP7A,POLG2,EPB41L5,HOXA6,GATA6,PLCG1,POFUT1,C2CD3,TTPA,GINS1,MED1,ALX4…
positive regulation of cell cycle	GO:BP	Up	0.000925211	347	70	TRUE	RRM2,DLGAP5,UBE2C,SMPD3,NUSAP1,ASNS,NCAPG,ECT2,AURKA,APEX1,CCNB1,NCAPG2,SPAG5,EZH2,RPS15A,CDK1,CDK4,RAB11A,MAD2L1,CKS2,KIF14,RACGAP1,STIL,SMC2,CDC25C,HES1,AURKB,CYP1A1,RAD51AP1,PLK4,FEN1,KIF23,SIRT2,TFDP1,LRP5,MSX2,OVOL1,ASCL1,CHEK2,EIF4EBP1,DTL,CUL4B,SMC4,E2F8,CSPP1,CHEK1,MNAT1,WNT10B,DBF4,CDK5R1,ESPL1,ANKRD17,CDC6,MED1,SPAST,RRM1,ANAPC5,NCAPH,FBXO5,CCDC57,MAD2L1BP,NR2E1,NUP62,FGF8,TRIM32,TERT,T…
in utero embryonic development	GO:BP	Up	0.000931158	394	77	FALSE	RRM2,ARHGDIG,TWIST1,CCNB2,CCNB1,NCAPG2,APBA2,ASF1B,ARNT2,IHH,YBX1,TM4SF1,MDFI,KDM6A,ACTL6A,PTPRR,STIL,B9D1,SEC24D,HES1,NLE1,BCOR,PLK4,NEK2,TMED2,PSPH,TJP1,MYO1E,MSH2,DBN1,PRMT1,BMP7,PEMT,POLB,PLOD3,E2F8,PSMC4,AR,CPT2,HINFP,CHEK1,CNOT2,APBA1,BYSL,RRP7A,POLG2,EPB41L5,GATA6,PLCG1,C2CD3,TTPA,GINS1,MED1,GATA2,PALB2,PRDM14,KEAP1,CASP8,RRN3,OVOL2,HAND1,ST14,TTLL1,GPI,APBA3,VASH1,CTR9,SMARCB1,TCTN1,PLG,R…
protein localization	GO:BP	Up	0.000949464	2665	370	FALSE	MYO6,PEX10,CADPS,SNAP91,COMP,CD24,AGT,KCNN4,NRP1,PPP3CA,TESC,KIF20A,ARHGDIG,PDIA2,TIMM8B,NVL,BMP6,SIX1,BICD1,KPNA2,MYRIP,CENPF,ECT2,AURKA,GAL,H2AFY2,GPR137B,SOX4,SMYD3,NACA,SPAG5,EZH2,RAB3B,UNC119B,APBA2,HIP1,FKBP1A,MAP7,RSL1D1,STX6,CCT2,CDK1,ABCC8,BIRC5,PLK1,RAB11A,SSR2,LYPD1,RELN,PEX6,RAB26,SEC61G,YBX1,LYPLA1,ARL6IP1,TSPAN5,CDK5,P2RY1,MDFI,PTPRK,XPOT,CDKN2A,GNAI1,KIF14,TTK,MTX2,CEP55,ADRA2A,TRI…
mitotic sister chromatid separation	GO:BP	Up	0.000954169	67	23	TRUE	DLGAP5,UBE2C,BUB1,TRIP13,CENPF,BUB1B,CCNB1,PLK1,MAD2L1,TTK,AURKB,CENPE,TACC3,ZWINT,ZWILCH,BUB3,ESPL1,CDC6,ZW10,ANAPC5,FBXO5,MAD2L1BP,LCMT1
cell development	GO:BP	Up	0.000960048	2094	300	FALSE	ATP8A2,COMP,PPFIA2,FOXD1,LOX,INSM1,AGT,CDC20,UGDH,LAMC2,NRP1,PPP3CA,NKX2-2,CTNND2,ENC1,TWIST1,FAT1,IRX4,BMP6,SIX1,SMPD3,JAG1,MAPK6,TRIP13,ONECUT2,AURKA,DLX2,SOX4,PTK7,GDF11,SMYD3,NACA,EZH2,ASPM,SULT4A1,HLTF,INPP5J,RHEB,TYMS,CDK1,BMPR1B,HDAC1,ABCC8,IHH,RAB11A,FOXL2,RELN,CDK5,FZD4,LAMC3,CUL7,KIF14,ZMPSTE24,TRIM46,GRID2,DCLK1,SLC26A6,SPOCK1,RAB17,STRN,RAC3,DLL3,PRKD1,WASF3,SPP1,HTR2B,ANGPT2,CASP2,MD…
ribosomal large subunit biogenesis	GO:BP	Up	0.000994957	72	24	FALSE	NVL,WDR12,FASTKD2,RPL6,RSL1D1,NOP16,RPLP0,RPL35,NLE1,RPL35A,MRTO4,RRS1,ZNHIT3,BRIX1,RPL14,RPF1,NHP2L1,GTF3A,PES1,GTPBP4,NIP7,EBNA1BP2,LAS1L,EIF6
regulation of translational initiation	GO:BP	Up	0.0010024	82	26	FALSE	BZW2,EIF3H,CDC123,RBM4,TMED2,EIF4H,BZW1,NCK1,EIF4EBP1,GLE1,PAIP1,EIF2AK3,YTHDF3,DDX1,EIF2AK1,MTIF2,EIF4G3,EIF2B5,EIF3K,POLR2D,METTL3,EIF2B2,EIF3B,NCBP2,LARP1,NCK2
positive regulation of chromosome organization	GO:BP	Up	0.00104637	103	30	FALSE	NCAPG,RUVBL1,SSBP1,CCT2,HNRNPA1,ACTL6A,SMC2,AURKB,CCT3,CCT7,FEN1,NEK2,CCT6A,XRCC5,NCAPD2,SMC4,ATR,RUVBL2,UCHL5,CCT8,ACTR8,MAPKAPK5,NFRKB,MCRS1,DNMT1,NCAPH,MAD2L1BP,CDK2,TRIM28,MORC2
cellular respiration	GO:BP	Up	0.00104929	238	53	FALSE	OGDHL,NDUFB3,SHMT2,CCNB1,CDK1,CYC1,COX7A2,SLC25A13,ETFA,TRAP1,CS,UQCRB,ADSL,COX6C,COX7B,UCN,MTFR1,COX5A,COX7A2L,UQCRQ,NDUFA8,COX6B1,NDUFA4,SLC25A22,MSH2,NDUFB5,BID,ETFB,NDUFB2,GPD2,DLAT,ATP5J,NDUFAB1,MDH2,SDHB,NDUFB6,POLG2,NDUFA7,UQCRC2,DLD,PDHA1,STOML2,COX5B,ACO2,ETFDH,NDUFA3,UQCR10,SUCLG1,FH,OXA1L,NDUFB7,VCP,ACTN3
ribonucleotide metabolic process	GO:BP	Up	0.00121669	383	75	FALSE	OGDHL,TDO2,ACSM3,ACSM1,ELOVL6,SLC26A2,NUDT9,PPAT,AK5,ACAT1,PDE9A,NUDT11,IMPDH2,FBP1,PAICS,NME1,SLC25A13,XDH,ACSL5,CAD,OXSM,HSD17B12,ADSL,HINT1,AMPD3,NME3,ACACA,PRKAG2,AK2,UCKL1,TREM2,MTHFD1,ENPP1,PFAS,ENO1,ADSS,GART,DLAT,GMPS,ATP5J,BAD,CASK,PFKM,LDHA,PAPSS1,ATP5G1,ATP6V1A,HPRT1,ENTPD7,PRKAG1,TPST2,DLD,CTPS2,PPCDC,PDHA1,STOML2,SLC26A1,ACOT8,NUDT2,ALDOA,GPI,RAN,ADCY6,GCK,DHODH,HKDC1,VCP,ACTN3,EIF6,…
regulation of metaphase/anaphase transition of cell cycle	GO:BP	Up	0.00122023	63	22	TRUE	DLGAP5,UBE2C,BUB1,TRIP13,CENPF,BUB1B,CCNB1,PLK1,MAD2L1,TTK,AURKB,CENPE,ZWINT,ZWILCH,BUB3,ESPL1,CDC6,ZW10,ANAPC5,FBXO5,MAD2L1BP,LCMT1
positive regulation of molecular function	GO:BP	Up	0.00123856	1556	232	FALSE	CACNA1D,CD24,TPX2,AGT,CDC20,NRP1,PPP3CA,TESC,NOX4,KCNC2,TWIST1,UBE2C,FZD8,NVL,ECT2,NLRP2,DAPK1,GAL,RGS10,GREM1,RPS2,RAP1GAP,CCNB1,ASAP2,AIMP2,GMNN,GHR,EZH2,HIP1,TRIB3,FKBP1A,SSBP1,PDP1,TBC1D16,DCUN1D1,F3,CCT2,BMPR1B,HDAC1,ABCC8,PLK1,MAP3K5,FOXL2,RELN,CNPY2,CKS2,TBC1D22B,STK39,CDK5,EBF2,FZD4,PRRC1,BCL2L10,CDKN2A,KIF14,DNAJC9,NME1,ADRA2A,NET1,XDH,COPS5,PRKD1,HTR2B,RIPK2,CASP2,PDCD5,HES1,AURKB,HDAC2…
DNA strand elongation involved in DNA replication	GO:BP	Up	0.00129612	15	10	FALSE	MCM4,MCM7,POLD2,POLE3,RFC4,PCNA,GINS1,LIG1,MCM3,POLA1
central nervous system development	GO:BP	Up	0.00129768	1037	165	FALSE	COL2A1,NRP1,PPP3CA,SSTR1,PDSS2,NKX2-2,KCNC2,SIX1,NKX2-1,CENPF,DLX2,H2AFY2,SOX4,GDF11,MARCKSL1,INHBA,EZH2,ASPM,RHEB,ACAT1,HDAC1,ARNT2,RELN,CDK5,FZD4,CDON,LAMC3,ACTL6A,KIF14,GRID2,DCLK1,STIL,SPOCK1,RAC3,ZIC3,WASF3,SPINK5,CASP2,MDK,HES1,MNX1,HDAC2,COX7B,SYNJ2,CHST8,YWHAQ,TACC3,INA,SIRT2,CLDN3,HTRA2,SCN1B,UQCRQ,GRIN1,COX6B1,XRCC5,ASCL1,HOXB8,HPCA,PAFAH1B3,TFAP2A,TREM2,MAPT,BMP7,TOP2B,APLP1,GART,GHRHR…
ribosomal small subunit biogenesis	GO:BP	Up	0.00132905	73	24	FALSE	GTF2H5,RPS21,RPP40,DCAF13,RPS25,XRCC5,RRS1,MRPS7,NHP2L1,NGDN,BYSL,RRP7A,NOL11,HEATR1,RCL1,PRKDC,UTP6,RPS6,ABT1,MRPS11,PWP2,UTP3,WDR46,ERCC2
cellular catabolic process	GO:BP	Up	0.00134263	2199	312	FALSE	PLA2G7,TDO2,GLDC,SI,AMACR,CDC20,ENC1,TWIST1,UBE2C,SMPD3,CBLC,AURKA,DAPK1,SHMT2,XYLB,GPR137B,APEX1,FASTKD2,NUDT9,FAP,ENPP3,SLCO1B3,PBK,SMPDL3B,TRIB3,FNBP1L,MGST2,RHEB,DNASE2B,ACAT1,PDE9A,KIF16B,PLK1,NUDT11,AKR1C3,FOXL2,PRAME,UNG,EXOSC4,RNF144A,YBX1,CDK5,NTHL1,EIF3H,ALDH1L1,MYEF2,CDKN2A,CUL7,KIF14,ZMPSTE24,ENPP4,ADRA2A,EXOSC5,RQCD1,ETFA,XDH,RNASEH2A,UBE3C,LSM7,PRKD1,PSMB5,EI24,HTR2B,RIPK2,MCAT,CYP1…
negative regulation of cellular biosynthetic process	GO:BP	Up	0.00137645	1566	233	FALSE	FOXD1,INSM1,FRK,ZMYND8,ENC1,TWIST1,TLE1,BMP6,ZNF350,SIX1,NKX2-1,ZNF217,CENPF,DAPK1,SHMT2,DLX2,LBH,H2AFY2,GREM1,APEX1,PUS7,GMNN,EZH2,FOXM1,TRIB3,TYMS,HDAC1,BIRC5,PLK1,AKR1C3,FOXL2,PRAME,TIMELESS,HNRNPA1,PHF14,FBP1,YBX1,CDK5,MDFI,PTPRK,CDKN2A,ZNF93,EXOSC5,RQCD1,SIM2,ZHX3,PATZ1,ZNF254,HES1,AURKB,HDAC2,BCOR,MEX3D,RBM4,CAPRIN1,MRPL13,YWHAQ,DNMT3A,ZNF3,C1QTNF3,SIRT2,BHLHE41,CNOT6,TFAP4,C1QBP,ZNF124,MSX…
regulation of response to DNA damage stimulus	GO:BP	Up	0.00138015	259	56	FALSE	TWIST1,SOX4,RUVBL1,FOXM1,TIMELESS,YEATS4,ACTL6A,CDKN2A,ZMPSTE24,EEF1E1,TRIAP1,RAD51AP1,KDM4D,MIF,PAXIP1,DHX9,CHEK2,BID,MAPT,OTUB2,WRNIP1,ATR,RUVBL2,PCNA,UCHL5,POLQ,CHEK1,BRD8,KDM1A,ACTR8,UBE2V2,PRKCD,SMYD2,PRKDC,BRCA1,NFRKB,ING3,UBR5,MCRS1,XRCC1,FBXO5,PPP4C,ING2,RAD51,RFWD3,TRIM32,ING4,TMEM161A,RPA2,NEK4,THOC5,ERCC6,NSMCE4A,TRIM28,WRAP53,RECQL5
purine nucleotide metabolic process	GO:BP	Up	0.00138481	391	76	FALSE	OGDHL,TDO2,ACSM3,ACSM1,ELOVL6,SLC26A2,NUDT9,PPAT,AK5,ACAT1,PDE9A,NUDT11,IMPDH2,FBP1,PAICS,NME1,SLC25A13,XDH,ACSL5,PRPSAP1,OXSM,HSD17B12,ADSL,HINT1,AMPD3,NME3,ACACA,PRKAG2,AK2,HPCA,TREM2,MTHFD1,ENPP1,PFAS,ENO1,ADSS,GART,DLAT,GMPS,ATP5J,BAD,CASK,PFKM,LDHA,PAPSS1,ATP5G1,ATP6V1A,HPRT1,ENTPD7,PRKAG1,TPST2,PRPSAP2,DLD,MTHFD2L,PPCDC,PDHA1,DCK,STOML2,SLC26A1,ACOT8,NUDT2,ALDOA,GPI,RAN,ADCY6,GCK,HKDC1,VCP,…
maturation of SSU-rRNA from tricistronic rRNA transcript (SSU-rRNA, 5.8S rRNA, LSU-rRNA)	GO:BP	Up	0.00164581	37	16	FALSE	GTF2H5,RPS21,RPP40,DCAF13,RRS1,NGDN,BYSL,HEATR1,RCL1,UTP6,ABT1,MRPS11,PWP2,UTP3,WDR46,ERCC2
nucleoside monophosphate metabolic process	GO:BP	Up	0.00174758	79	25	FALSE	TK1,PPAT,AK5,TYMS,IMPDH2,PAICS,XDH,CAD,ADSL,AMPD3,DUT,AK2,UCKL1,NT5M,PFAS,ADSS,GART,GMPS,CASK,HPRT1,DCK,NUDT2,DHODH,DCTD,GMPR2
aerobic respiration	GO:BP	Up	0.0017519	192	45	FALSE	OGDHL,NDUFB3,SHMT2,CCNB1,CDK1,CYC1,COX7A2,CS,UQCRB,ADSL,COX6C,COX7B,UCN,MTFR1,COX5A,COX7A2L,UQCRQ,NDUFA8,COX6B1,NDUFA4,MSH2,NDUFB5,BID,NDUFB2,DLAT,ATP5J,NDUFAB1,MDH2,SDHB,NDUFB6,NDUFA7,UQCRC2,DLD,PDHA1,STOML2,COX5B,ACO2,NDUFA3,UQCR10,SUCLG1,FH,OXA1L,NDUFB7,VCP,ACTN3
nucleocytoplasmic transport	GO:BP	Up	0.00178697	313	64	FALSE	AGT,PPP3CA,KPNA2,ECT2,THOC7,CDK1,HNRNPA1,CDK5,XPOT,CDKN2A,RBM15B,PRKD1,CSE1L,RBM4,IPO4,RAE1,XPO1,E2F3,DHX9,KPNB1,RRS1,FBXO22,ENY2,GLE1,NMD3,ABCE1,PPP1CC,NUP54,NXT2,RANGAP1,RANBP2,NUP107,IPO7,PRKCD,THOC2,RPAIN,RSRC1,PRKAG1,MED1,APPL1,ANP32A,ING1,UBR5,ZIC1,PIK3R2,POLR2D,RANBP17,TSC2,HSPA9,LEP,NUP62,NCBP2,RAN,THOC6,THOC5,EIF6,NOL6,POLDIP3,AXIN1,HDAC3,SNUPN,TRIM28,AAAS,ELAVL1
nuclear transport	GO:BP	Up	0.00178697	313	64	FALSE	AGT,PPP3CA,KPNA2,ECT2,THOC7,CDK1,HNRNPA1,CDK5,XPOT,CDKN2A,RBM15B,PRKD1,CSE1L,RBM4,IPO4,RAE1,XPO1,E2F3,DHX9,KPNB1,RRS1,FBXO22,ENY2,GLE1,NMD3,ABCE1,PPP1CC,NUP54,NXT2,RANGAP1,RANBP2,NUP107,IPO7,PRKCD,THOC2,RPAIN,RSRC1,PRKAG1,MED1,APPL1,ANP32A,ING1,UBR5,ZIC1,PIK3R2,POLR2D,RANBP17,TSC2,HSPA9,LEP,NUP62,NCBP2,RAN,THOC6,THOC5,EIF6,NOL6,POLDIP3,AXIN1,HDAC3,SNUPN,TRIM28,AAAS,ELAVL1
tissue development	GO:BP	Up	0.00189929	1940	279	FALSE	COL2A1,MYO6,SFRP4,COMP,EPCAM,FOXD1,LOX,INSM1,POPDC3,CD24,AGT,ALOX15,LAMC2,NRP1,PPP3CA,CSGALNACT1,NKX2-2,NOX4,TWIST1,FAT1,HPN,BMP6,SIX1,SMPD3,NKX2-1,JAG1,ONECUT2,CENPF,GAL,DLX2,LBH,H2AFY2,POSTN,ASPN,SOX4,GREM1,PTK7,AIMP2,PUS7,GDF11,INHBA,CCNO,NACA,GHR,EZH2,KLK14,FKBP1A,ESRP1,RHEB,TYMS,CDK1,CDK4,BMPR1B,ACAT1,HDAC1,KIF16B,IHH,AKR1C3,FOXL2,TIMELESS,YBX1,CDK5,EBF2,KDM6A,CDON,LAMC3,CUL7,ANKRD6,ZMPSTE24…
purine nucleoside monophosphate biosynthetic process	GO:BP	Up	0.00194654	22	12	FALSE	PPAT,IMPDH2,PAICS,ADSL,AMPD3,PFAS,ADSS,GART,GMPS,HPRT1,DCK,NUDT2
regulation of G2/M transition of mitotic cell cycle	GO:BP	Up	0.00206995	117	32	FALSE	CENPF,AURKA,CCNB1,CDK1,CDK4,PLK1,RAB11A,CDKN2A,KIF14,PSMB5,CDC25C,AURKB,PSMA1,PSMA3,DTL,PSMA5,PSMB7,RINT1,CHEK1,CLSPN,HUS1,PSMB1,NAE1,WNT10B,PSMB4,CDC6,BRCA1,RRM1,FBXO5,BLM,CDK2,TOPBP1
energy derivation by oxidation of organic compounds	GO:BP	Up	0.00218725	328	66	FALSE	OGDHL,ACSM1,NDUFB3,SHMT2,CCNB1,CDK1,CYC1,COX7A2,SLC25A13,ETFA,TRAP1,CS,UQCRB,ADSL,COX6C,COX7B,UCN,MTFR1,COX5A,PHKB,GFPT1,COX7A2L,UQCRQ,NDUFA8,COX6B1,PRKAG2,NDUFA4,SLC25A22,MSH2,NDUFB5,BID,ETFB,ENPP1,GBE1,DYRK2,NDUFB2,GPD2,DLAT,ATP5J,NDUFAB1,MDH2,PFKM,PPP1CC,SDHB,NDUFB6,POLG2,NDUFA7,UQCRC2,DLD,PDHA1,STOML2,GCGR,COX5B,ACO2,LEP,ETFDH,NDUFA3,UQCR10,SUCLG1,FH,GCK,OXA1L,NDUFB7,VCP,ACTN3,PHKA1
cellular component organization or biogenesis	GO:BP	Up	0.00233812	8070	992	FALSE	COL2A1,PLA2G7,TDO2,PRR16,MYO6,HLA-DMB,COL10A1,TOP2A,SFRP4,COL9A2,PEX10,SNAP91,ATP8A2,COMP,STEAP4,PPFIA2,FOXD1,LOX,CDH7,INSM1,CD24,TPX2,AGT,CDC20,RRM2,UGDH,KCNS3,ALOX15,KCNN4,SYT13,LAMC2,NRP1,PPP3CA,CLDN7,KIF4A,KIF20A,CSGALNACT1,CTNND2,DLGAP5,GABRB3,TIMM8B,ENC1,KCNC2,MKI67,UBE2C,CCNB2,FAT1,HPN,NVL,BMP6,CBR4,SIX1,SMPD3,NUSAP1,BICD1,GJB1,MAPK6,CDC45,BUB1,TRIP13,SNRPF,ONECUT2,NCAPG,GULP1,HIST1H2BK,CE…
regulation of cell cycle G2/M phase transition	GO:BP	Up	0.00241606	129	34	FALSE	CENPF,AURKA,CCNB1,CDK1,CDK4,PLK1,RAB11A,CDKN2A,KIF14,PSMB5,CDC25C,AURKB,PSMA1,PAXIP1,PSMA3,DTL,PSMA5,PSMB7,RINT1,CHEK1,CLSPN,HUS1,PSMB1,NAE1,WNT10B,PSMB4,CDC6,BRCA1,RRM1,FBXO5,BLM,CDK2,TOPBP1,ING4
microtubule cytoskeleton organization	GO:BP	Up	0.00254613	630	109	TRUE	TPX2,CDC20,KIF4A,KIF20A,DLGAP5,CCNB2,NUSAP1,BICD1,AURKA,PRC1,CCNB1,SPAG5,ASPM,INPP5J,MAP7,KIF11,CDK1,BIRC5,PLK1,SPC25,RAB11A,MAD2L1,RCC1,CDK5,CUL7,GNAI1,TTK,CKAP2,RASSF7,RACGAP1,TRIM46,STIL,CENPA,MYBL2,AURKB,KIF25,KIF15,PLK4,CENPE,TACC3,NEK2,TTC26,KIF23,RAE1,ODF2,XPO1,KIF18A,CKAP5,BRSK2,STAG2,KPNB1,CHEK2,TUBB,PARD6A,ZMYND10,AKAP9,DVL1,DNAI1,MAPT,EML4,KIF2C,STMN1,TUBA4B,CCDC88C,CEP72,TXNDC9,CHEK1,…
nuclear DNA replication	GO:BP	Up	0.00255361	38	16	FALSE	CDC45,GMNN,MCM4,ZMPSTE24,FEN1,MCM2,GINS3,PCNA,DBF4,GINS1,LIG1,MCM3,BLM,MCM6,RAD51,POLA1
regulation of transcription by RNA polymerase II	GO:BP	Up	0.00258792	2559	354	FALSE	ERG,MYO6,TOP2A,EPCAM,FOXD1,INSM1,PPP3CA,ZNF467,NKX2-2,FRK,GLO1,TWIST1,IRX4,BMP6,ZNF350,SIX1,NKX2-1,HOXC6,JAG1,ZNF217,ONECUT2,E2F5,GAL,DLX2,H2AFY2,SOX4,GREM1,APEX1,SMYD3,RUVBL1,MYT1,INHBA,EZH2,ZNF667,FOXM1,HLTF,TRIB3,GTF2H5,CDK4,BMPR1B,HDAC1,PLK1,ARNT2,IHH,FOXL2,TIMELESS,ZSCAN2,YEATS4,PHF14,CKS2,FBP1,YBX1,ZSCAN16,P2RY1,EBF2,MDFI,MYEF2,CDON,CCNL2,ACTL6A,CDKN2A,ZNF93,CKAP2,C14orf166,MICAL2,SIM2,ZNF2…
negative regulation of biosynthetic process	GO:BP	Up	0.00262723	1595	235	FALSE	FOXD1,INSM1,FRK,ZMYND8,ENC1,TWIST1,TLE1,BMP6,ZNF350,SIX1,SMPD3,NKX2-1,ZNF217,CENPF,DAPK1,SHMT2,DLX2,LBH,H2AFY2,GREM1,APEX1,PUS7,GMNN,EZH2,FOXM1,TRIB3,TYMS,HDAC1,BIRC5,PLK1,AKR1C3,FOXL2,PRAME,TIMELESS,HNRNPA1,PHF14,FBP1,YBX1,CDK5,MDFI,PTPRK,CDKN2A,ZNF93,EXOSC5,RQCD1,SIM2,TRAP1,ZHX3,PATZ1,ZNF254,HES1,AURKB,HDAC2,BCOR,MEX3D,RBM4,CAPRIN1,MRPL13,YWHAQ,DNMT3A,ZNF3,C1QTNF3,SIRT2,BHLHE41,CNOT6,TFAP4,C1QB…
epithelium development	GO:BP	Up	0.00272495	1180	182	FALSE	COL2A1,MYO6,SFRP4,EPCAM,FOXD1,INSM1,CD24,AGT,NRP1,PPP3CA,NKX2-2,TWIST1,FAT1,BMP6,SIX1,NKX2-1,JAG1,ONECUT2,GAL,LBH,H2AFY2,SOX4,GREM1,PTK7,AIMP2,GDF11,INHBA,CCNO,EZH2,KLK14,ESRP1,RHEB,TYMS,CDK1,ACAT1,HDAC1,IHH,AKR1C3,FOXL2,TIMELESS,KDM6A,ANKRD6,ZMPSTE24,CELSR3,MICAL2,STIL,XDH,DLL3,ZIC3,PSMB5,B9D1,SPINK5,MDK,HES1,CA2,HDAC2,CYP1A1,CRLF1,NLE1,PLK4,CPS1,PRLR,LTA4H,PSMA1,TMED2,CLDN3,ARHGAP12,LRP5,ECE1,M…
methylation	GO:BP	Up	0.00274213	384	74	FALSE	SHMT2,SMYD3,EZH2,TFB2M,TYMS,KDM6A,ZMPSTE24,RBM15B,DALRD3,N6AMT1,CYP1A1,BCOR,DNMT3A,NFYA,RAB3D,TRMT112,TARBP1,KDM4D,WDR4,PAXIP1,TRMT5,HNMT,PRMT1,TRMT61B,METTL1,PEMT,PRDM10,DPH5,SNRPB,PCMTD2,PRMT3,THUMPD2,FBL,PRMT5,SMARCA5,NSUN3,KDM1A,RBBP5,DNMT3B,ECE2,METTL5,SMYD2,BRCA1,TRMT1,HSD17B10,MCRS1,DNMT1,PRDM14,MRM1,METTL13,SNW1,METTL3,SETD4,KDM3A,PWP1,MTRR,METTL9,THADA,CTR9,NSD1,SMYD5,SMARCB1,TDRKH,TRMU,…
purine ribonucleotide metabolic process	GO:BP	Up	0.00285368	364	71	FALSE	OGDHL,TDO2,ACSM3,ACSM1,ELOVL6,SLC26A2,NUDT9,PPAT,AK5,ACAT1,PDE9A,NUDT11,IMPDH2,FBP1,PAICS,NME1,SLC25A13,XDH,ACSL5,OXSM,HSD17B12,ADSL,HINT1,AMPD3,NME3,ACACA,PRKAG2,AK2,TREM2,MTHFD1,ENPP1,PFAS,ENO1,ADSS,GART,DLAT,GMPS,ATP5J,BAD,CASK,PFKM,LDHA,PAPSS1,ATP5G1,ATP6V1A,HPRT1,ENTPD7,PRKAG1,TPST2,DLD,PPCDC,PDHA1,STOML2,SLC26A1,ACOT8,NUDT2,ALDOA,GPI,RAN,ADCY6,GCK,HKDC1,VCP,ACTN3,EIF6,PKLR,ITPA,NME6,GMPR2,G…
regulation of protein phosphorylation	GO:BP	Up	0.00302392	1097	171	TRUE	PTPRT,LOX,INSM1,CD24,TPX2,AGT,NRP1,NOX4,TWIST1,FZD8,CCNB2,BMP6,SMPD3,CBLC,ECT2,GREM1,CCNB1,GDF11,CDKN3,SMYD3,CCNA2,NCAPG2,INHBA,CCNO,CDK2AP1,GHR,EZH2,PBK,TRIB3,INPP5J,THBS4,BMPR1B,PLK1,MAP3K5,RELN,CKS2,CDK5,P2RY1,FZD4,PRRC1,CDON,CDKN2A,KIF14,TTK,C14orf166,ADRA2A,RQCD1,XDH,PRKD1,CDC25C,HTR2B,RIPK2,DBNDD1,HES1,HDAC2,CCNE2,CRLF1,UCN,PRLR,CENPE,TMED2,KDM4D,MIF,SIRT2,CLDN3,TFAP4,LRP5,ADNP,PKN1,PPIA,XR…
telomere maintenance	GO:BP	Up	0.00330141	148	37	FALSE	APEX1,RUVBL1,CCT2,HNRNPA1,EXO1,ACTL6A,TPRKB,AURKB,RPA3,CCNE2,CCT3,CCT7,FEN1,NEK2,NOP10,CCT6A,XRCC5,XRCC6,ATR,DCLRE1A,RUVBL2,PCNA,UCHL5,GAR1,CCT8,HUS1,ACTR8,MAPKAPK5,PRKDC,NFRKB,MCRS1,XRCC1,BLM,RAD51,RPA2,TERT,WRAP53
response to abiotic stimulus	GO:BP	Up	0.00342987	1130	175	FALSE	ATP8A2,CD24,AGT,KCNC2,TWIST1,HPN,BMP6,ECT2,SST,CCNA2,PBK,GTF2H5,MAP7,TMEM135,ABCC8,LRRC8D,ARNT2,IHH,TIMELESS,STK39,CDK5,P2RY1,OPRK1,PTPRK,ZMPSTE24,PLEKHB1,NET1,CRIP1,MAP4K3,PSMB5,C9orf116,HTR2B,ANGPT2,CASP2,MDK,AURKB,SCN2A,ADSL,HDAC2,CYP1A1,TRIAP1,RAD51AP1,UCN,ANO3,TRPM2,RBM4,PLIN1,FEN1,DNMT3A,ATP6V1G1,SLC24A2,PSMA1,KDM4D,SIRT2,CLDN3,HTRA2,PKN1,PSPH,GRIN1,PAXIP1,XRCC5,ASCL1,PSMA3,TJP1,CHEK2,HPCA,…
histone modification	GO:BP	Up	0.00354942	505	91	FALSE	TWIST1,AURKA,SMYD3,CCNA2,RUVBL1,NCAPG2,EZH2,CDK1,HDAC1,YEATS4,CDK5,KDM6A,ACTL6A,ZMPSTE24,HAT1,PRKD1,N6AMT1,AURKB,NAA50,HDAC2,BCOR,UCN,USP3,NFYA,MBIP,TRMT112,KDM4D,SIRT2,PKN1,PAXIP1,APLNR,PCGF1,TAF2,ENY2,PRMT1,ZZZ3,POLE3,OTUB2,CUL4B,KDM5B,RUVBL2,FBL,PRMT5,HDAC11,SMARCA5,CHEK1,BRD8,KDM1A,RBBP5,YEATS2,DNMT3B,NEK11,PRKCD,SMYD2,PARP2,BRCA1,GTF3C4,GATA2,ING3,UBR5,MCRS1,DNMT1,TAF6L,PRDM14,TRIM16,SNW1,MA…
positive regulation of catalytic activity	GO:BP	Up	0.00370075	1170	180	TRUE	CACNA1D,CD24,TPX2,AGT,CDC20,NOX4,UBE2C,FZD8,NVL,ECT2,NLRP2,DAPK1,RGS10,GREM1,RPS2,RAP1GAP,CCNB1,ASAP2,AIMP2,GHR,EZH2,HIP1,TRIB3,SSBP1,PDP1,TBC1D16,DCUN1D1,F3,CCT2,BMPR1B,PLK1,MAP3K5,FOXL2,RELN,CKS2,TBC1D22B,CDK5,FZD4,PRRC1,BCL2L10,CDKN2A,KIF14,ADRA2A,NET1,XDH,PRKD1,HTR2B,RIPK2,CASP2,PDCD5,AURKB,RFC2,RGL2,UCN,PRLR,CENPE,NEK2,MAPK12,MIF,CLDN3,CYFIP2,TFAP4,EFNA3,ADNP,HTRA2,ARHGAP29,PPIA,GRIN1,XRCC5,…
negative regulation of macromolecule biosynthetic process	GO:BP	Up	0.00390519	1508	223	FALSE	FOXD1,INSM1,FRK,ZMYND8,ENC1,TWIST1,TLE1,BMP6,ZNF350,SIX1,SMPD3,NKX2-1,ZNF217,CENPF,DAPK1,SHMT2,DLX2,LBH,H2AFY2,GREM1,APEX1,PUS7,GMNN,EZH2,FOXM1,TRIB3,TYMS,HDAC1,BIRC5,PLK1,FOXL2,PRAME,TIMELESS,HNRNPA1,PHF14,FBP1,YBX1,CDK5,MDFI,PTPRK,CDKN2A,ZNF93,EXOSC5,RQCD1,SIM2,ZHX3,PATZ1,ZNF254,HES1,AURKB,HDAC2,BCOR,MEX3D,RBM4,CAPRIN1,MRPL13,YWHAQ,DNMT3A,ZNF3,SIRT2,BHLHE41,CNOT6,TFAP4,C1QBP,ZNF124,MSX2,OVOL1,X…
organic substance transport	GO:BP	Up	0.00413418	2654	364	FALSE	MYO6,PEX10,CADPS,SNAP91,ATP8A2,COMP,CD24,SLCO1A2,AGT,KCNN4,SYT13,PPP3CA,TESC,KIF20A,SLC5A1,FFAR2,TIMM8B,BMP6,SMPD3,GJB1,KPNA2,GULP1,MYRIP,CENPF,ECT2,SLC26A2,GAL,SOX4,SLC3A1,ATP8A1,INHBA,SLCO1B3,NACA,RAB3B,UNC119B,SLC45A2,APBA2,HIP1,TRIB3,THOC7,STX6,SLC25A15,CDK1,ABCC8,BIRC5,LRRC8D,RAB11A,SSR2,PEX6,HNRNPA1,RAB26,SEC61G,YBX1,LYPLA1,SLC25A10,ARL6IP1,CDK5,P2RY1,OPRK1,FZD4,ATP11B,SLC18A3,XPOT,CDKN2A,M…
negative regulation of nucleobase-containing compound metabolic process	GO:BP	Up	0.00414307	1533	226	FALSE	FOXD1,INSM1,PPP3CA,FRK,ZMYND8,TWIST1,TLE1,BMP6,ZNF350,SIX1,NKX2-1,ZNF217,CENPF,DLX2,LBH,H2AFY2,GREM1,APEX1,GMNN,EZH2,FOXM1,TRIB3,HDAC1,BIRC5,PLK1,FOXL2,PRAME,TIMELESS,HNRNPA1,PHF14,FBP1,YBX1,CDK5,MDFI,PTPRK,CDKN2A,ZNF93,ZMPSTE24,SIM2,ZHX3,PATZ1,ZNF254,HES1,AURKB,HDAC2,BCOR,YWHAQ,DNMT3A,ZNF3,SIRT2,BHLHE41,TFAP4,C1QBP,PKP3,ZNF124,MSX2,OVOL1,XRCC5,MAGED1,NIF3L1,NCK1,DHX9,ASCL1,HOXB8,RORC,HPCA,MSH2,P…
response to endogenous stimulus	GO:BP	Up	0.00417944	1557	229	TRUE	COL2A1,SFRP4,COMP,FOXD1,LOX,CD24,CHRM3,AGT,PDE3B,SSTR1,NKX2-2,GABRB3,KCNC2,HPN,BMP6,SIX1,SMPD3,NKX2-1,ONECUT2,GAL,SST,LBH,ASPN,GREM1,APEX1,RAP1GAP,SMYD3,CCNA2,INHBA,GHR,EZH2,TRIB3,FKBP1A,TYMS,CDK4,BMPR1B,ACAT1,HDAC1,KIF16B,ABCC8,AKR1C3,CYC1,TIMELESS,FBP1,CDK5,P2RY1,OPRK1,PTPRK,GNAI1,PCSK6,ZMPSTE24,ADRA2A,MCM7,RQCD1,SLC26A6,PPAP2A,SPP1,PTGFR,HTR2B,RIPK2,MDK,PDCD5,HES1,CA2,HDAC2,UCN,TRPM2,CPS1,ANGP…
transcription by RNA polymerase I	GO:BP	Up	0.00470857	53	19	FALSE	H2AFY2,GTF2H5,ZMPSTE24,SMARCA4,EIF2AK3,SMARCA5,NOL11,HEATR1,POLR1C,TTF1,RRN3,BNC1,PWP1,SMARCB1,ERCC6,ERCC3,ERCC2,IPPK,PIH1D1
alpha-amino acid metabolic process	GO:BP	Up	0.00484869	205	46	FALSE	TDO2,GLDC,NOX4,ODC1,ASNS,SHMT2,PPAT,AGMAT,ACAT1,ART4,SLC25A13,CAD,CPS1,ALDH18A1,GFPT1,PSPH,NIT2,PSAT1,MTHFD1,ENOPH1,PFAS,PLOD3,ADSS,GART,SEPHS1,GMPS,QDPR,SLC25A21,DPEP1,PCBD1,IVD,MTHFD2L,SIRT4,CTPS2,HSD17B10,MTRR,MPST,DAO,SEPHS2,HAL,AASDHPPT,ASNSD1,TAT,PRODH2,ASL,BAAT
tRNA processing	GO:BP	Up	0.00514804	133	34	FALSE	PUS7,POP7,C14orf166,TPRKB,RPP40,DALRD3,TRMT112,TARBP1,WDR4,TRMT5,TRMT61B,METTL1,RPP38,THUMPD2,OSGEPL1,LAGE3,NSUN3,DDX1,CLP1,GRSF1,POP1,TRMT1,HSD17B10,PUS3,TRIT1,DUS4L,OSGEP,THADA,POLR3K,TSEN34,TRMU,LCMT2,FTSJ1,CDK5RAP1
purine ribonucleoside monophosphate biosynthetic process	GO:BP	Up	0.00518165	20	11	FALSE	PPAT,IMPDH2,PAICS,ADSL,AMPD3,PFAS,ADSS,GART,GMPS,HPRT1,NUDT2
regulation of sister chromatid segregation	GO:BP	Up	0.00531834	73	23	TRUE	DLGAP5,UBE2C,BUB1,TRIP13,CENPF,BUB1B,CCNB1,PLK1,MAD2L1,TTK,AURKB,CENPE,TACC3,ZWINT,ZWILCH,BUB3,ESPL1,CDC6,ZW10,ANAPC5,FBXO5,MAD2L1BP,LCMT1
neurogenesis	GO:BP	Up	0.00536741	1642	239	FALSE	MYO6,ATP8A2,PPFIA2,FOXD1,INSM1,AGT,CDC20,UGDH,LAMC2,NRP1,PPP3CA,NKX2-2,CTNND2,ENC1,TWIST1,FZD8,IRX4,BMP6,SIX1,JAG1,MAPK6,ONECUT2,ECT2,AURKA,DLX2,SOX4,RAP1GAP,PTK7,GDF11,INHBA,EZH2,ASPM,SULT4A1,HLTF,INPP5J,ESRP1,RHEB,CDK1,BMPR1B,HDAC1,ABCC8,IHH,RAB11A,RELN,CDK5,P2RY1,FZD4,MYEF2,CDON,LAMC3,CUL7,RACGAP1,TRIM46,GRID2,DCLK1,SPOCK1,RAB17,STRN,RAC3,DLL3,PRKD1,WASF3,SPP1,SPINK5,MDK,HES1,NRN1,MNX1,HDAC2,P…
regulation of transferase activity	GO:BP	Up	0.00540926	893	143	FALSE	PTPRT,CD24,TPX2,AGT,CDC20,NOX4,UBE2C,FZD8,CCNB2,NVL,CBLC,ECT2,GREM1,RPS2,BUB1B,CCNB1,CDKN3,SMYD3,CCNA2,NCAPG2,CCNO,GHR,EZH2,TRIB3,DCUN1D1,CCT2,BMPR1B,PLK1,MAD2L1,MAP3K5,RELN,CKS2,CDK5,FZD4,PRRC1,CDKN2A,KIF14,C14orf166,ADRA2A,PRKD1,CDC25C,HTR2B,DBNDD1,AURKB,CCNE2,RFC2,UCN,PRLR,CENPE,NEK2,MIF,TFAP4,LRP5,ADNP,PKN1,PPIA,XRCC5,MAGED1,PRKAG2,MLST8,GPRC5D,SORL1,VAV2,TRAF4,PLA2G1B,RFC5,DVL1,TREM2,MAPT,BM…
regulation of phosphorylation	GO:BP	Up	0.00628269	1242	188	TRUE	PTPRT,LOX,INSM1,CD24,TPX2,AGT,NRP1,NOX4,TWIST1,FZD8,CCNB2,BMP6,SMPD3,CBLC,ECT2,GREM1,CCNB1,GDF11,CDKN3,SMYD3,CCNA2,NCAPG2,INHBA,CCNO,CDK2AP1,GHR,EZH2,PBK,TRIB3,INPP5J,THBS4,BMPR1B,PLK1,MAP3K5,RELN,CKS2,FBP1,CDK5,P2RY1,FZD4,PRRC1,CDON,CDKN2A,KIF14,TTK,C14orf166,ADRA2A,MCM7,RQCD1,XDH,PRKD1,CDC25C,HTR2B,RIPK2,DBNDD1,HES1,HDAC2,CCNE2,CRLF1,UCN,PRLR,CENPE,TMED2,KDM4D,MIF,SIRT2,CLDN3,TFAP4,LRP5,ADNP,PK…
ATP metabolic process	GO:BP	Up	0.00658642	278	57	FALSE	OGDHL,NDUFB3,SHMT2,CCNB1,ENPP3,AK5,CDK1,CYC1,FBP1,COX7A2,SLC25A13,UQCRB,COX6C,COX7B,COX5A,COX7A2L,UQCRQ,NDUFA8,COX6B1,PRKAG2,NDUFA4,ATP6V1B1,AK2,MSH2,NDUFB5,BID,TREM2,ENPP1,NDUFB2,ENO1,ATP5J,NDUFAB1,BAD,PFKM,LDHA,ATP5G1,NDUFB6,ATP6V1A,NDUFA7,UQCRC2,PRKAG1,DLD,STOML2,COX5B,NUDT2,ALDOA,NDUFA3,GPI,UQCR10,GCK,HKDC1,NDUFB7,VCP,ACTN3,EIF6,PKLR,OLA1
positive regulation of DNA biosynthetic process	GO:BP	Up	0.00692141	74	23	FALSE	NOX4,NVL,GREM1,CCT2,HNRNPA1,AURKB,RFC2,CCT3,CCT7,NEK2,CCT6A,XRCC5,RFC5,RFC4,ATR,GINS3,PCNA,CCT8,POLG2,MAPKAPK5,GINS1,GFER,WRAP53
protein folding	GO:BP	Up	0.00708382	214	47	FALSE	PDIA2,FKBP1A,CCT2,GNAI1,TRAP1,PPIB,PDCD5,CCT3,CCT7,CSNK2A1,VBP1,PDIA4,CCT6A,PPIA,CANX,NGLY1,ZMYND10,PDIA6,UGGT1,PDIA5,LMAN1,RUVBL2,GRPEL1,PPIH,TXNDC9,CCT8,RANBP2,HSPBP1,DNAJA3,TOR1B,DNAJC2,PRDX4,TOR1A,TBCD,TBCC,BAG5,PPIE,HSPA9,UMOD,STIP1,PFDN6,HSPA14,DNAJC4,AHSP,AHSA1,MOGS,LMAN2L
respiratory electron transport chain	GO:BP	Up	0.00781597	118	31	FALSE	NDUFB3,CCNB1,CDK1,CYC1,COX7A2,SLC25A13,ETFA,UQCRB,COX6C,COX5A,COX7A2L,UQCRQ,NDUFA8,NDUFA4,SLC25A22,NDUFB5,BID,ETFB,NDUFB2,GPD2,NDUFAB1,SDHB,NDUFB6,POLG2,NDUFA7,DLD,COX5B,ETFDH,NDUFA3,UQCR10,NDUFB7
negative regulation of protein modification process	GO:BP	Up	0.0078165	500	89	FALSE	PTPRT,INSM1,AGT,CDC20,TWIST1,CBLC,SOX4,GREM1,BUB1B,SMYD3,NCAPG2,PBK,TRIB3,INPP5J,FKBP1A,PLK1,MAD2L1,CDK5,CDKN2A,C14orf166,XDH,DBNDD1,HDAC2,BCOR,UCN,TMED2,KDM4D,SIRT2,TFAP4,LRP5,TIPRL,PKN1,PPIA,NCK1,PRKAG2,SORL1,PARD6A,MGAT5,DVL1,MAPT,ENPP1,BMP7,STYXL1,OTUB2,PRMT3,PRR7,EPHA1,TRIM27,TARBP2,PARK2,KDM1A,BUB3,DGKQ,DNMT3B,IPO7,PRKCD,DNAJA3,CTDSPL,LILRB4,PRKDC,BRCA1,TPPP,UBR5,DNMT1,BAK1,PDPK1,GTPBP4,XRC…
mitochondrial RNA metabolic process	GO:BP	Up	0.00822744	50	18	FALSE	FASTKD2,TFB2M,TRMT5,FASTKD3,LRPPRC,TRMT61B,YARS2,FASTKD1,MRPL12,GRSF1,HSD17B10,WARS2,TARS2,TRIT1,TBRG4,SARS2,SUPV3L1,CDK5RAP1
maturation of SSU-rRNA	GO:BP	Up	0.00822744	50	18	FALSE	GTF2H5,RPS21,RPP40,DCAF13,RRS1,NHP2L1,NGDN,BYSL,NOL11,HEATR1,RCL1,UTP6,ABT1,MRPS11,PWP2,UTP3,WDR46,ERCC2
negative regulation of mitotic metaphase/anaphase transition	GO:BP	Up	0.00858156	41	16	FALSE	BUB1,TRIP13,CENPF,BUB1B,CCNB1,PLK1,MAD2L1,TTK,AURKB,ZWINT,ZWILCH,BUB3,ZW10,FBXO5,MAD2L1BP,LCMT1
response to organic cyclic compound	GO:BP	Up	0.00888848	901	143	FALSE	GLDC,LOX,CHRM3,AGT,SSTR1,NKX2-2,GABRB3,KCNC2,BMP6,SIX1,SST,LBH,APEX1,SMYD3,CCNA2,INHBA,GHR,EZH2,TYMS,CDK1,CDK4,ACAT1,HDAC1,IHH,AKR1C3,CDK5,P2RY1,OPRK1,GNAI1,RQCD1,SLC26A6,MMP15,PPAP2A,SPP1,PTGFR,HTR2B,RIPK2,ANGPT2,MDK,HES1,GDAP1,HDAC2,CYP1A1,UCN,TRPM2,CPS1,DNMT3A,SIRT2,TFAP4,RAE1,PKN1,KIF18A,PSPH,MSX2,DHX9,ASCL1,RORC,P2RX4,CHEK2,HPCA,SMARCA4,TAF2,AKAP9,GRM2,ENPP1,STXBP1,BMP7,SKP2,INSIG2,APLP1,HTR…
positive regulation of organelle organization	GO:BP	Up	0.00913104	509	90	FALSE	ALOX15,NRP1,DLGAP5,SMPD3,NUSAP1,NCAPG,AURKA,BIK,RUVBL1,SPAG5,SSBP1,CCT2,HNRNPA1,CDK5,ACTL6A,STIL,SMC2,WASF3,PDCD5,AURKB,CCT3,RAD51AP1,CCT7,PLK4,FEN1,YWHAQ,NEK2,SIRT2,CNOT6,LRP5,HTRA2,CCT6A,MAPK9,MSX2,CKAP5,XRCC5,NCK1,MLST8,NCAPD2,CDC42EP2,BID,ZMYND10,AKAP9,TREM2,MAPT,LMAN1,SMC4,ATR,YWHAZ,RUVBL2,BAD,UCHL5,EPHA1,TRIM27,CCT8,CNOT2,PARK2,APOA1,ACTR8,MAPKAPK5,CDK5R1,ESPL1,VIL1,NFRKB,MCRS1,DNMT1,BAK1,S…
obsolete nucleosome mobilization	GO:BP	Up	0.00979986	21	11	FALSE	RUVBL1,ACTL6A,POLE3,RUVBL2,UCHL5,SMARCA5,BAZ1A,ACTR8,NFRKB,MCRS1,ACTR5
positive regulation of transferase activity	GO:BP	Up	0.00997794	575	99	FALSE	CD24,TPX2,AGT,CDC20,NOX4,UBE2C,FZD8,NVL,ECT2,GREM1,RPS2,CCNB1,GHR,EZH2,TRIB3,DCUN1D1,CCT2,BMPR1B,PLK1,MAP3K5,RELN,CKS2,CDK5,FZD4,PRRC1,KIF14,ADRA2A,PRKD1,HTR2B,AURKB,RFC2,UCN,PRLR,CENPE,NEK2,MIF,ADNP,PPIA,XRCC5,MAGED1,PRKAG2,MLST8,GPRC5D,SORL1,VAV2,TRAF4,PLA2G1B,RFC5,TREM2,MAPT,RFC4,XRCC6,VLDLR,GINS3,PCNA,BAD,TOM1L1,DLG3,EPHA1,SASH1,IL12B,CLSPN,MNAT1,FGF13,DBF4,RANBP2,DGKQ,OSBPL8,POLG2,ACVR2B,ADR…
animal organ morphogenesis	GO:BP	Up	0.0101225	1072	165	FALSE	COL2A1,MYO6,SFRP4,ATP8A2,COMP,FOXD1,AGT,LAMC2,NRP1,PPP3CA,CSGALNACT1,TWIST1,FAT1,IRX4,HPN,TLE1,BMP6,SIX1,SMPD3,NKX2-1,JAG1,ONECUT2,DLX2,ASPN,SOX4,GREM1,PTK7,GDF11,GMNN,INHBA,NACA,GHR,FKBP1A,BMPR1B,HDAC1,IHH,FOXL2,MDFI,KDM6A,CDON,LAMC3,ANKRD6,ZMPSTE24,CELSR3,MICAL2,STIL,ZNF22,CRIP1,ZIC3,PSMB5,HTR2B,MDK,HES1,HDAC2,NLE1,BCOR,FGL1,PSMA1,TMED2,LRP5,MSX2,PRKX,MAGED1,HOXB8,PSMA3,SNX10,SOBP,ATP6V1B1,APLN…
regulation of cell population proliferation	GO:BP	Up	0.0110791	1658	239	TRUE	HLA-DMB,SFRP4,ATP8A2,COMP,EPCAM,INSM1,GRPR,CD24,AGT,CDC20,LAMC2,NRP1,PPP3CA,SSTR1,TESC,FRK,NOX4,TWIST1,HPN,BMP6,SIX1,SMPD3,JAG1,ODC1,PRC1,GAL,SST,LBH,SOX4,GREM1,RAP1GAP,CCNB1,AIMP2,GDF11,CDKN3,CCNA2,MARCKSL1,FAP,ENPP3,INHBA,NACA,EZH2,ASPM,FOXM1,THBS4,RPS15A,F3,CGREF1,CDK1,CDK4,BMPR1B,HDAC1,ABCC8,BIRC5,CRIP2,IHH,AKR1C3,MAP3K5,PRAME,ESM1,PHF14,PTPRK,CDON,CDKN2A,KIF14,TTK,ZMPSTE24,NME1,ADRA2A,XDH,ST…
pteridine-containing compound metabolic process	GO:BP	Up	0.0111134	33	14	FALSE	FOLH1,SHMT2,TYMS,ALDH1L1,SLC19A1,MTHFD1,GART,QDPR,GGH,PCBD1,PTS,MTHFD2L,MTRR,AASDHPPT
nucleobase metabolic process	GO:BP	Up	0.0111134	33	14	FALSE	SHMT2,PPAT,TYMS,PAICS,XDH,CAD,CPS1,GART,GMPS,KDM1A,HPRT1,CTPS2,DHODH,GMPR2
G1/S transition of mitotic cell cycle	GO:BP	Up	0.0116624	205	45	FALSE	RRM2,PPP3CA,APEX1,CDKN3,INHBA,EZH2,CDK4,RCC1,CDK5,CDKN2A,KIF14,STIL,CASP2,CYP1A1,CCNE2,TRIAP1,TFDP1,E2F3,CHEK2,EIF4EBP1,BID,CDK17,SKP2,CUL4B,CDK16,E2F1,HINFP,CRADD,MNAT1,DBF4,CTDSPL,ANKRD17,CDC6,PRKDC,APPL1,RRM1,RPS6,TAF10,CDK2,RFWD3,ECD,TFDP3,RPA2,TERT,ACVR1
signal transduction in response to DNA damage	GO:BP	Up	0.0117306	180	41	FALSE	MYO6,TWIST1,SOX4,FOXM1,CDK1,PLK1,CDKN2A,ZMPSTE24,EEF1E1,CASP2,TRIAP1,MIF,TFAP4,TIPRL,PAXIP1,CHEK2,MSH2,BID,NDRG1,DTL,ATR,RINT1,E2F1,HINFP,CHEK1,CRADD,CLSPN,HUS1,KDM1A,NEK11,SMYD2,PRKDC,BRCA1,BLM,CDK2,RFWD3,TOPBP1,ING4,RPA2,THOC5,ERCC6
nucleobase biosynthetic process	GO:BP	Up	0.0138247	18	10	FALSE	SHMT2,PPAT,PAICS,CAD,CPS1,GART,GMPS,HPRT1,CTPS2,DHODH
reproduction	GO:BP	Up	0.0139723	1527	222	FALSE	TOP2A,AGT,CDC20,SSTR1,CCNB2,BMP6,GJB1,BUB1,TRIP13,AURKA,BUB1B,BIK,RUVBL1,INHBA,ASPM,KLK14,CCT2,ASF1B,CDK1,BMPR1B,ABCC8,PLK1,IHH,AKR1C3,FOXL2,ZSCAN2,CKS2,EXO1,P2RY1,OPRK1,MDFI,FZD4,BCL2L10,CUL7,TTK,SPATA20,RACGAP1,ADRA2A,RQCD1,SLC26A6,SMC2,CRIP1,SPP1,PTGFR,CENPI,CDC25C,ANGPT2,PATZ1,CASP2,MDK,HES1,HDAC2,CYP1A1,CCNE2,GAS2,CCT3,RAD51AP1,CCT7,UCN,TRPM2,SLC19A1,PLK4,PRLR,DNMT3A,NEK2,C11orf80,TTC26,TMED…
negative regulation of cellular protein metabolic process	GO:BP	Up	0.0141667	970	151	FALSE	PTPRT,INSM1,AGT,CDC20,ENC1,TWIST1,CST2,CBLC,DAPK1,SHMT2,SOX4,GREM1,BUB1B,PUS7,SMYD3,NCAPG2,PBK,TRIB3,INPP5J,FKBP1A,TYMS,BIRC5,PLK1,MAD2L1,YBX1,ARL6IP1,CDK5,EIF3H,CDKN2A,C14orf166,EXOSC5,RQCD1,XDH,SPOCK1,CST6,SPINK5,DBNDD1,HDAC2,TRIAP1,NLE1,BCOR,MEX3D,UCN,RBM4,CAPRIN1,MRPL13,TMED2,KDM4D,MIF,SIRT2,CNOT6,TFAP4,CSNK2A1,LRP5,TIPRL,PKN1,PPIA,SPOCK2,NCK1,DHX9,PRKAG2,SORL1,EIF4EBP1,PARD6A,MGAT5,DVL1,MAPT…
transmembrane transport	GO:BP	Up	0.0146262	1528	222	FALSE	CACNA1D,KCNN2,NETO2,PEX10,SLCO1A2,CHRM3,AGT,KCNS3,KCNN4,TESC,SLC5A1,TSPAN13,ATP12A,GABRB3,KCNC2,TWIST1,HPN,GJB1,DAPK1,SLC26A2,GAL,SLC3A1,ATP8A1,SLCO1B3,TRIB3,FKBP1A,SLC12A8,SLC25A15,ABCC8,LRRC8D,CYC1,RELN,PEX6,SEC61G,ITPR3,STK39,SLC25A10,ARL6IP1,CDK5,OPRK1,CCDC51,UTRN,ATP11B,SLC18A3,ADRA2A,GRID2,TMEM144,SLC25A13,ABCC4,SLC26A6,ACSL5,PRKD1,PSMB5,ATP7B,HTR2B,SLC25A42,CA2,SLC17A4,SCN2A,COX7B,SLC44A1,…
negative regulation of programmed cell death	GO:BP	Up	0.0152021	887	140	FALSE	COL2A1,COMP,NRP1,GLO1,TWIST1,HPN,TLE1,SIX1,ASNS,AURKA,DAPK1,GREM1,NACA,ALB,ANXA5,CDK1,HDAC1,BIRC5,PLK1,IHH,MAD2L1,PRAME,UNG,ARL6IP1,BCL2L10,KIF14,STIL,COPS5,TRAP1,PTGFR,HTR2B,CASP2,MDK,AURKB,HDAC2,CRLF1,TRIAP1,RGL2,NLE1,PTRH2,UCN,PRLR,PRDX2,MIF,CSNK2A1,CEACAM5,ADNP,HTRA2,NAA35,PPIA,MSX2,ASCL1,RORC,TJP1,MSH2,BID,FAIM,TFAP2A,APOH,TREM2,STXBP1,BMP7,GBE1,PA2G4,ENO1,GOLPH3,ARF4,YWHAZ,AR,MAG,MAEA,NKX3-…
regulation of developmental process	GO:BP	Up	0.0154154	2425	332	TRUE	SFRP4,ATP8A2,COMP,PPFIA2,FOXD1,LOX,INSM1,CD24,AGT,CXCL14,CDC20,PDE3B,NRP1,PPP3CA,TESC,NKX2-2,TWIST1,HPN,BMP6,SIX1,SMPD3,NKX2-1,JAG1,MAPK6,CENPF,ECT2,AURKA,GAL,DLX2,LBH,H2AFY2,ASPN,GPR137B,SOX4,GREM1,RAP1GAP,PTK7,PUS7,GDF11,RUVBL1,INHBA,NACA,GHR,EZH2,ASPM,MMP11,HLTF,TRIB3,THBS4,ESRP1,F3,RHEB,CDK1,TMEM135,CDK4,BMPR1B,HDAC1,ABCC8,IHH,RAB11A,MAP3K5,PRAME,RELN,PHF14,YBX1,CDK5,P2RY1,FZD4,CDON,ACTL6A,CD…
regulation of DNA-templated DNA replication	GO:BP	Up	0.0156802	52	18	FALSE	GMNN,SSBP1,TIMELESS,ZMPSTE24,RFC2,RFC5,WRNIP1,RFC4,E2F8,GINS3,PCNA,DBF4,POLG2,GINS1,STOML2,FBXO5,BLM,CDK2
macromolecule methylation	GO:BP	Up	0.0159276	333	64	FALSE	SMYD3,EZH2,TFB2M,KDM6A,ZMPSTE24,RBM15B,DALRD3,N6AMT1,CYP1A1,BCOR,DNMT3A,NFYA,RAB3D,TRMT112,TARBP1,KDM4D,WDR4,PAXIP1,TRMT5,PRMT1,TRMT61B,METTL1,SNRPB,PCMTD2,PRMT3,THUMPD2,FBL,PRMT5,SMARCA5,NSUN3,KDM1A,RBBP5,DNMT3B,METTL5,SMYD2,BRCA1,TRMT1,HSD17B10,MCRS1,DNMT1,PRDM14,MRM1,SNW1,METTL3,SETD4,KDM3A,PWP1,MTRR,THADA,CTR9,NSD1,SMYD5,SMARCB1,TDRKH,LCMT1,CTCF,LCMT2,PRMT7,FTSJ1,PIH1D1,SETD6,MEN1,DDX4,TRIM28
negative regulation of protein metabolic process	GO:BP	Up	0.0161487	1034	159	FALSE	PTPRT,INSM1,AGT,CDC20,ENC1,TWIST1,CST2,CBLC,DAPK1,SHMT2,SOX4,GREM1,BUB1B,PUS7,SMYD3,NCAPG2,PBK,TRIB3,INPP5J,FKBP1A,TYMS,BIRC5,PLK1,MAD2L1,YBX1,ARL6IP1,CDK5,EIF3H,CDKN2A,C14orf166,EXOSC5,RQCD1,XDH,SPOCK1,CST6,SPINK5,DBNDD1,HDAC2,TRIAP1,NLE1,BCOR,MEX3D,UCN,RBM4,CAPRIN1,MRPL13,TMED2,KDM4D,MIF,SIRT2,CNOT6,TFAP4,CSNK2A1,LRP5,TIPRL,VBP1,PKN1,PPIA,SPOCK2,IAPP,NCK1,DHX9,PRKAG2,SORL1,EIF4EBP1,PARD6A,MGAT5…
ribonucleoside monophosphate biosynthetic process	GO:BP	Up	0.0169885	34	14	FALSE	PPAT,IMPDH2,PAICS,CAD,ADSL,AMPD3,UCKL1,PFAS,ADSS,GART,GMPS,HPRT1,NUDT2,DHODH
negative regulation of mitotic sister chromatid segregation	GO:BP	Up	0.0178233	43	16	FALSE	BUB1,TRIP13,CENPF,BUB1B,CCNB1,PLK1,MAD2L1,TTK,AURKB,ZWINT,ZWILCH,BUB3,ZW10,FBXO5,MAD2L1BP,LCMT1
negative regulation of mitotic sister chromatid separation	GO:BP	Up	0.0178233	43	16	FALSE	BUB1,TRIP13,CENPF,BUB1B,CCNB1,PLK1,MAD2L1,TTK,AURKB,ZWINT,ZWILCH,BUB3,ZW10,FBXO5,MAD2L1BP,LCMT1
negative regulation of sister chromatid segregation	GO:BP	Up	0.0178233	43	16	FALSE	BUB1,TRIP13,CENPF,BUB1B,CCNB1,PLK1,MAD2L1,TTK,AURKB,ZWINT,ZWILCH,BUB3,ZW10,FBXO5,MAD2L1BP,LCMT1
negative regulation of metaphase/anaphase transition of cell cycle	GO:BP	Up	0.0178233	43	16	FALSE	BUB1,TRIP13,CENPF,BUB1B,CCNB1,PLK1,MAD2L1,TTK,AURKB,ZWINT,ZWILCH,BUB3,ZW10,FBXO5,MAD2L1BP,LCMT1
cellular nitrogen compound metabolic process	GO:BP	Up	0.0180547	8829	1067	FALSE	ERG,KHDRBS3,PLA2G7,OGDHL,TDO2,PRR16,MYO6,TOP2A,SFRP4,EPCAM,FOXD1,LOX,INSM1,AGT,RRM2,UGDH,MRPS17,PPP3CA,RPL9,TESC,CSGALNACT1,ZNF467,NKX2-2,FRK,ZMYND8,GLO1,NOX4,ENC1,TWIST1,ACSM3,ACSM1,IRX4,TLE1,NVL,REXO2,BMP6,ELOVL6,ZNF350,SIX1,SMPD3,NKX2-1,BICD1,HOXC6,KPNA2,JAG1,CDC45,ZNF217,ODC1,TRIP13,SNRPF,ASNS,SNRNP40,ONECUT2,CENPF,NLRP2,DAPK1,SHMT2,E2F5,SLC26A2,GAL,DLX2,LBH,H2AFY2,MRPS33,MRPS28,SOX4,GREM1,TK…
growth	GO:BP	Up	0.0182145	959	149	FALSE	ATP8A2,COMP,AGT,NRP1,PPP3CA,CCNB2,HPN,SIX1,SMPD3,AURKA,TMEM97,GREM1,PTK7,RUVBL1,NCAPG2,INHBA,NACA,GHR,EZH2,ASPM,FOXM1,APBA2,UBE2E3,TYMS,CDK1,CDK4,BMPR1B,IHH,RAB11A,FOXL2,PRAME,YEATS4,EXOSC4,FBP1,CDK5,TKT,KDM6A,ACTL6A,CDKN2A,KIF14,ZMPSTE24,TRIM46,DCLK1,STIL,NET1,SPOCK1,PPIB,SPP1,EI24,MDK,CHPT1,N6AMT1,NRN1,GAS2,UCN,PRLR,TMED2,CYFIP2,CSNK2A1,EIF4H,CSPG5,ADNP,HTRA2,MSX2,SMARCA4,SERP1,DBN1,ADIPOR1,MCT…
reproductive process	GO:BP	Up	0.0200906	1519	220	FALSE	TOP2A,AGT,CDC20,SSTR1,CCNB2,BMP6,GJB1,BUB1,TRIP13,AURKA,BUB1B,BIK,RUVBL1,INHBA,ASPM,KLK14,CCT2,ASF1B,CDK1,BMPR1B,ABCC8,PLK1,IHH,AKR1C3,FOXL2,ZSCAN2,CKS2,EXO1,P2RY1,OPRK1,MDFI,FZD4,BCL2L10,CUL7,TTK,SPATA20,RACGAP1,ADRA2A,RQCD1,SLC26A6,SMC2,CRIP1,SPP1,PTGFR,CENPI,CDC25C,ANGPT2,PATZ1,CASP2,MDK,HES1,HDAC2,CYP1A1,CCNE2,GAS2,CCT3,RAD51AP1,CCT7,UCN,TRPM2,SLC19A1,PLK4,PRLR,DNMT3A,NEK2,C11orf80,TTC26,TMED…
negative regulation of apoptotic process	GO:BP	Up	0.0203758	869	137	FALSE	COL2A1,COMP,NRP1,GLO1,TWIST1,HPN,TLE1,SIX1,ASNS,AURKA,DAPK1,GREM1,NACA,ALB,ANXA5,CDK1,HDAC1,BIRC5,PLK1,IHH,MAD2L1,PRAME,UNG,ARL6IP1,BCL2L10,KIF14,STIL,COPS5,TRAP1,PTGFR,HTR2B,CASP2,MDK,AURKB,HDAC2,CRLF1,TRIAP1,RGL2,NLE1,PTRH2,UCN,PRLR,PRDX2,MIF,CSNK2A1,CEACAM5,ADNP,HTRA2,NAA35,PPIA,MSX2,ASCL1,RORC,TJP1,MSH2,BID,FAIM,TFAP2A,APOH,TREM2,STXBP1,BMP7,GBE1,PA2G4,ENO1,GOLPH3,ARF4,YWHAZ,AR,MAG,MAEA,NKX3-…
pyrimidine nucleotide metabolic process	GO:BP	Up	0.0213227	53	18	FALSE	ENPP3,AK5,TYMS,UNG,NTHL1,NME1,CAD,DCTPP1,NME3,DUT,UCKL1,NT5M,ENTPD7,CTPS2,DCK,DHODH,DCTD,NME6
mitotic spindle checkpoint signaling	GO:BP	Up	0.0216108	39	15	FALSE	BUB1,TRIP13,CENPF,BUB1B,CCNB1,PLK1,MAD2L1,TTK,AURKB,ZWINT,ZWILCH,BUB3,ZW10,MAD2L1BP,LCMT1
spindle assembly checkpoint signaling	GO:BP	Up	0.0216108	39	15	FALSE	BUB1,TRIP13,CENPF,BUB1B,CCNB1,PLK1,MAD2L1,TTK,AURKB,ZWINT,ZWILCH,BUB3,ZW10,MAD2L1BP,LCMT1
mitotic spindle assembly checkpoint signaling	GO:BP	Up	0.0216108	39	15	FALSE	BUB1,TRIP13,CENPF,BUB1B,CCNB1,PLK1,MAD2L1,TTK,AURKB,ZWINT,ZWILCH,BUB3,ZW10,MAD2L1BP,LCMT1
response to radiation	GO:BP	Up	0.0239447	442	79	FALSE	ATP8A2,KCNC2,ECT2,PBK,GTF2H5,ABCC8,CDK5,OPRK1,PTPRK,ZMPSTE24,PLEKHB1,NET1,CRIP1,MAP4K3,C9orf116,ANGPT2,AURKB,TRIAP1,RAD51AP1,RBM4,FEN1,DNMT3A,SLC24A2,KDM4D,GRIN1,PAXIP1,XRCC5,CHEK2,MSH2,DTL,FANCG,CUL4B,POLB,XRCC6,ATR,RUVBL2,PCNA,RAD54L,GPR88,PPP1CC,IL12B,CHEK1,HUS1,KDM1A,NR2F6,FBXL6,PRKCD,RPAIN,PRKDC,BRCA1,NPHP4,GRK4,BAK1,FKBPL,MAPK8,METTL3,SLC24A1,BLM,CASP3,RAD51,RFWD3,CHRNB2,TOPBP1,TRIM32,ACTR5…
protein ubiquitination	GO:BP	Up	0.0242128	849	134	FALSE	CDC20,ENC1,UBE2C,CBLC,WSB2,SOX4,RPS2,BUB1B,AIMP2,HLTF,TRIB3,FKBP1A,DCUN1D1,UBE2E3,PLK1,MAD2L1,CDCA3,PRAME,RNF144A,CDK5,CDKN2A,CUL7,RNF208,UBE3C,PSMB5,RIPK2,RNF113A,BCOR,PSMA1,DCAF13,TRAIP,PPIA,MAPK9,FBXL18,PAXIP1,PSMA3,UBE2W,RNF130,PCGF1,MYLIP,FBXO22,TRIM14,DTL,FANCG,PSMA5,SKP2,OTUB2,DCAF6,CUL4B,UBE2G1,FANCI,PRMT3,PRR7,PSMB7,UBE2H,LRRC41,SASH1,MED27,TRIM27,FANCL,MAEA,PARK2,KDM1A,DCAF17,PSMB1,PSMB…
negative regulation of chromosome organization	GO:BP	Up	0.0244728	90	25	FALSE	TOP2A,BUB1,TRIP13,CENPF,BUB1B,CCNB1,PLK1,MAD2L1,HNRNPA1,TTK,AURKB,MCM2,ZWINT,ZWILCH,SMARCA5,MNAT1,BUB3,ESPL1,ZW10,MCRS1,XRCC1,FBXO5,MAD2L1BP,NAA10,LCMT1
negative regulation of signaling	GO:BP	Up	0.0246181	1356	199	TRUE	COL2A1,PTPRT,SFRP4,AGT,PDE3B,NRP1,PPP3CA,RGS17,TWIST1,TLE1,NKX2-1,BICD1,CBLC,ONECUT2,DLX2,LBH,ASPN,RGS10,GREM1,INHBA,EZH2,PBK,FOXM1,KLK14,SMPDL3B,FKBP1A,BICC1,HDAC1,ABCC8,PRAME,PHF14,FBP1,OPRK1,MDFI,FZD4,BCL2L10,PTPRR,ANKRD6,RGS11,ADRA2A,GRID2,RQCD1,XDH,TRAP1,RGS3,PSMB5,HTR2B,MDK,TRIAP1,RNF113A,NLE1,UCN,CD2AP,C1QTNF3,SLC24A2,PRDX2,PSMA1,MIF,TRAIP,CSNK2A1,ARHGAP12,C1QBP,ADNP,HTRA2,PPIA,HOMER3,NCK1…
telomere organization	GO:BP	Up	0.0249707	179	40	FALSE	APEX1,RUVBL1,EZH2,CCT2,HNRNPA1,EXO1,ACTL6A,TPRKB,HAT1,AURKB,RPA3,CCNE2,CCT3,CCT7,FEN1,NEK2,NOP10,SIRT2,CCT6A,XRCC5,XRCC6,ATR,DCLRE1A,RUVBL2,PCNA,UCHL5,GAR1,CCT8,HUS1,ACTR8,MAPKAPK5,PRKDC,NFRKB,MCRS1,XRCC1,BLM,RAD51,RPA2,TERT,WRAP53
purine nucleoside monophosphate metabolic process	GO:BP	Up	0.0251675	44	16	FALSE	PPAT,IMPDH2,PAICS,XDH,ADSL,AMPD3,AK2,PFAS,ADSS,GART,GMPS,CASK,HPRT1,DCK,NUDT2,GMPR2
nucleoside triphosphate metabolic process	GO:BP	Up	0.0253458	107	28	FALSE	ENPP3,AK5,TYMS,IMPDH2,NME1,SLC25A13,CAD,DCTPP1,NME3,DUT,PRKAG2,UCKL1,TREM2,ENPP1,ENO1,ATP5J,ATP5G1,ATP6V1A,ENTPD7,CTPS2,STOML2,NUDT2,ALDOA,RAN,VCP,PKLR,ITPA,NME6
cellular macromolecule catabolic process	GO:BP	Up	0.0260397	1152	173	FALSE	CDC20,ENC1,UBE2C,CBLC,AURKA,APEX1,FASTKD2,FAP,PBK,TRIB3,DNASE2B,PLK1,FOXL2,PRAME,EXOSC4,RNF144A,YBX1,EIF3H,MYEF2,CDKN2A,CUL7,KIF14,ZMPSTE24,EXOSC5,RQCD1,RNASEH2A,UBE3C,LSM7,PSMB5,MEX3D,USP3,CD2AP,FEN1,PSMA1,LSM5,SIRT2,CNOT6,CSNK2A1,USP9Y,HTRA2,XPO1,RBM7,MRTO4,PKP3,MAPK9,FBXL18,CANX,DHX9,NGLY1,BRSK2,PSMA3,UBE2W,FASTKD3,CHEK2,PSMD6,TRAF4,RNF130,MYLIP,FBXO22,DVL1,DTL,LRPPRC,UGGT1,TREM2,PSMA5,PSMD13,…
nitrogen compound transport	GO:BP	Up	0.0261909	2233	307	FALSE	MYO6,PEX10,CADPS,SNAP91,ATP8A2,COMP,CD24,AGT,KCNN4,SYT13,PPP3CA,TESC,KIF20A,FFAR2,TIMM8B,BMP6,SMPD3,GJB1,KPNA2,MYRIP,CENPF,ECT2,GAL,SOX4,SLC3A1,ATP8A1,NACA,RAB3B,UNC119B,APBA2,HIP1,THOC7,STX6,SLC25A15,CDK1,ABCC8,BIRC5,LRRC8D,RAB11A,SSR2,PEX6,HNRNPA1,RAB26,SEC61G,YBX1,LYPLA1,ARL6IP1,CDK5,P2RY1,OPRK1,ATP11B,XPOT,CDKN2A,MTX2,C14orf166,ADRA2A,SLC25A13,ABCC4,NSF,SLC26A6,SRP72,RAB17,RAB6B,RBM15B,PRKD1,…
tRNA threonylcarbamoyladenosine metabolic process	GO:BP	Up	0.0263083	19	10	FALSE	TPRKB,TRMT5,TRMT61B,OSGEPL1,LAGE3,CTAG2,HSD17B10,TRIT1,OSGEP,CDK5RAP1
neuron differentiation	GO:BP	Up	0.0271186	1366	200	FALSE	MYO6,ATP8A2,PPFIA2,FOXD1,INSM1,AGT,CDC20,UGDH,LAMC2,NRP1,PPP3CA,NKX2-2,CTNND2,ENC1,FZD8,IRX4,BMP6,SIX1,JAG1,MAPK6,ONECUT2,ECT2,AURKA,DLX2,SOX4,RAP1GAP,PTK7,GDF11,INHBA,EZH2,ASPM,SULT4A1,INPP5J,ESRP1,BMPR1B,HDAC1,IHH,RAB11A,RELN,CDK5,FZD4,MYEF2,CDON,CUL7,TRIM46,GRID2,DCLK1,SPOCK1,RAB17,STRN,RAC3,PRKD1,SPP1,SPINK5,MDK,HES1,NRN1,MNX1,HDAC2,PLXNB3,NTM,UCN,EFNA4,CAPRIN1,STX3,DNMT3A,METRN,CYFIP2,EFNA3,…
negative regulation of cell communication	GO:BP	Up	0.0282822	1351	198	TRUE	COL2A1,PTPRT,SFRP4,AGT,PDE3B,NRP1,PPP3CA,RGS17,TWIST1,TLE1,NKX2-1,BICD1,CBLC,ONECUT2,DLX2,LBH,ASPN,RGS10,GREM1,INHBA,EZH2,PBK,FOXM1,KLK14,SMPDL3B,FKBP1A,BICC1,HDAC1,ABCC8,PRAME,PHF14,FBP1,OPRK1,MDFI,FZD4,BCL2L10,PTPRR,ANKRD6,RGS11,ADRA2A,GRID2,RQCD1,XDH,TRAP1,RGS3,PSMB5,HTR2B,MDK,TRIAP1,RNF113A,NLE1,UCN,CD2AP,C1QTNF3,SLC24A2,PRDX2,PSMA1,MIF,TRAIP,CSNK2A1,ARHGAP12,C1QBP,ADNP,HTRA2,PPIA,HOMER3,NCK1…
negative regulation of cell death	GO:BP	Up	0.0294934	983	151	FALSE	COL2A1,COMP,NRP1,GLO1,TWIST1,HPN,TLE1,SIX1,ASNS,AURKA,DAPK1,SOX4,GREM1,NACA,GHR,ALB,ANXA5,CDK1,HDAC1,BIRC5,PLK1,IHH,MAD2L1,PRAME,UNG,ARL6IP1,CDK5,BCL2L10,KIF14,STIL,COPS5,TRAP1,PRKD1,PTGFR,HTR2B,CASP2,MDK,AURKB,HDAC2,CRLF1,TRIAP1,RGL2,NLE1,PTRH2,UCN,PRLR,PRDX2,MIF,CSNK2A1,CEACAM5,ADNP,HTRA2,PACRG,NAA35,PPIA,MSX2,NCK1,ASCL1,RORC,SORL1,TJP1,MSH2,BID,FAIM,TFAP2A,APOH,TREM2,STXBP1,BMP7,GBE1,PA2G4,ENO…
lipid metabolic process	GO:BP	Up	0.0299371	1392	203	FALSE	PLA2G7,PLA1A,HSD17B11,CYP4F8,AMACR,AGT,PDE3B,ALOX15,PDSS2,TWIST1,ACSM3,ACSM1,BMP6,CBR4,ELOVL6,SMPD3,GAL,SULT4A1,SMPDL3B,TRIB3,INPP5J,ALDH1A1,MGST2,CDK4,ACAT1,AKR1C3,LYPLA1,ST6GALNAC5,PDSS1,ZMPSTE24,ADRA2A,ETFA,ACSL5,PPAP2A,PRKD1,SPP1,OXSM,UGT2B15,HTR2B,CHPT1,SH3YL1,HSD17B12,MCAT,CYP1A1,ALG6,SLC44A1,SYNJ2,PLIN1,CPS1,ANGPTL3,PRLR,AKR1A1,LTA4H,SLC27A2,ACACA,LBR,DECR2,CRYL1,MIF,SIRT2,LRP5,AFP,PLA2G4C…
spindle checkpoint signaling	GO:BP	Up	0.0310828	40	15	FALSE	BUB1,TRIP13,CENPF,BUB1B,CCNB1,PLK1,MAD2L1,TTK,AURKB,ZWINT,ZWILCH,BUB3,ZW10,MAD2L1BP,LCMT1
protein modification by small protein conjugation	GO:BP	Up	0.0313988	907	141	FALSE	CDC20,ENC1,UBE2C,CBLC,WSB2,SOX4,RPS2,BUB1B,AIMP2,HLTF,TRIB3,FKBP1A,DCUN1D1,UBE2E3,PLK1,MAD2L1,CDCA3,PRAME,RNF144A,CDK5,CDKN2A,CUL7,RNF208,UBE3C,PSMB5,RIPK2,RNF113A,BCOR,PSMA1,DCAF13,TRAIP,PPIA,MAPK9,FBXL18,PAXIP1,PSMA3,UBE2W,RNF130,PCGF1,MYLIP,FBXO22,TRIM14,DTL,FANCG,PSMA5,SKP2,OTUB2,DCAF6,CUL4B,UBE2G1,FANCI,PRMT3,PRR7,PSMB7,UBE2H,LRRC41,SASH1,MED27,TRIM27,UBA2,FANCL,MAEA,PARK2,KDM1A,DCAF17,PSMB1…
XMP metabolic process	GO:BP	Up	0.0322721	7	6	FALSE	PPAT,IMPDH2,PAICS,ADSL,PFAS,GART
'de novo' XMP biosynthetic process	GO:BP	Up	0.0322721	7	6	FALSE	PPAT,IMPDH2,PAICS,ADSL,PFAS,GART
XMP biosynthetic process	GO:BP	Up	0.0322721	7	6	FALSE	PPAT,IMPDH2,PAICS,ADSL,PFAS,GART
signal transduction by p53 class mediator	GO:BP	Up	0.0344121	175	39	FALSE	MYO6,TWIST1,AURKA,SOX4,FOXM1,CDKN2A,ZMPSTE24,EEF1E1,CASP2,AURKB,TRIAP1,HINT1,MIF,TFAP4,PAXIP1,CHEK2,MSH2,RRS1,NDRG1,DYRK2,CASP6,ATR,E2F1,PRMT5,CHEK1,CRADD,PARK2,KDM1A,POU4F1,MAPKAPK5,SMYD2,RNF34,E2F2,SNW1,RRN3,ING2,C16orf72,ING4,URB2
negative regulation of chromosome segregation	GO:BP	Up	0.0350943	45	16	FALSE	BUB1,TRIP13,CENPF,BUB1B,CCNB1,PLK1,MAD2L1,TTK,AURKB,ZWINT,ZWILCH,BUB3,ZW10,FBXO5,MAD2L1BP,LCMT1
negative regulation of chromosome separation	GO:BP	Up	0.0350943	45	16	FALSE	BUB1,TRIP13,CENPF,BUB1B,CCNB1,PLK1,MAD2L1,TTK,AURKB,ZWINT,ZWILCH,BUB3,ZW10,FBXO5,MAD2L1BP,LCMT1
maturation of 5.8S rRNA	GO:BP	Up	0.0374709	36	14	FALSE	WDR12,RPS21,EXOSC4,RPP40,RRS1,RPF1,EXOSC2,ERI3,RCL1,PRKDC,PES1,ABT1,LAS1L,EIF6
cell communication	GO:BP	Up	0.0396269	6508	803	TRUE	ERG,CACNA1D,COL2A1,KCNN2,MYO6,NETO2,NCALD,PTPRT,SFRP4,CADPS,COMP,ITGBL1,EPCAM,FOXD1,LOX,GRPR,CD24,CHRM3,AGT,CXCL14,CDC20,PDE3B,DIRAS2,ALOX15,KCNN4,SYT13,NRP1,PPP3CA,SSTR1,MELK,ARHGDIG,NKX2-2,FFAR2,FRK,RGS17,CTNND2,NOX4,CYTH3,GABRB3,KCNC2,TWIST1,FZD8,FAT1,TLE1,BMP6,SIX1,SMPD3,SCGN,NKX2-1,BICD1,GJB1,KPNA2,JAG1,MAPK6,CDC45,BUB1,TRIP13,CBLC,ASNS,ONECUT2,MYRIP,CENPF,ECT2,AURKA,DAPK1,GAL,DLX2,SST,GGCT,…
RNA catabolic process	GO:BP	Up	0.0410172	315	60	FALSE	APEX1,FASTKD2,EXOSC4,YBX1,MYEF2,EXOSC5,RQCD1,RNASEH2A,LSM7,PSMB5,MEX3D,FEN1,PSMA1,LSM5,CNOT6,RBM7,MRTO4,PKP3,DHX9,PSMA3,FASTKD3,LRPPRC,PSMA5,FASTKD1,POLB,PAIP1,CELF1,PSMB7,DDX49,PSMC4,MRPL44,PABPC4,EXOSC2,E2F1,YTHDF3,CNOT2,PSMB1,HNRNPAB,PSMB4,HNRNPA0,PRKCD,GRSF1,POP1,DCPS,LSM2,MAGOH,POLR2D,TBRG4,METTL3,EDC3,NBAS,NCBP2,LARP1,ZCCHC8,PUM1,TRAF2,ZC3H14,SUPV3L1,MLH1,ELAVL1
protein modification by small protein conjugation or removal	GO:BP	Up	0.04121	1067	161	FALSE	CDC20,ENC1,UBE2C,CBLC,SHMT2,WSB2,SOX4,RPS2,BUB1B,AIMP2,HLTF,TRIB3,FKBP1A,DCUN1D1,UBE2E3,CDK1,PLK1,MAD2L1,CDCA3,PRAME,RNF144A,CDK5,CDKN2A,CUL7,RNF208,UBE3C,COPS5,PSMB5,RIPK2,RNF113A,BCOR,HINT1,USP3,PSMA1,DCAF13,TRAIP,USP9Y,PPIA,MAPK9,FBXL18,PAXIP1,PSMA3,UBE2W,RNF130,PCGF1,TAF2,MYLIP,FBXO22,TRIM14,DTL,ENY2,FANCG,PSMA5,SKP2,OTUB2,DCAF6,CUL4B,UBE2G1,FANCI,PRMT3,PRR7,UCHL5,PSMB7,UBE2H,LRRC41,SASH1,MED…
organic substance metabolic process	GO:BP	Up	0.0423621	13889	1613	FALSE	ERG,COL2A1,KHDRBS3,PLA2G7,OGDHL,TDO2,PRR16,MYO6,PLA1A,TOP2A,GLDC,PTPRT,SFRP4,CDK19,HSD17B11,COMP,CYP4F8,EPCAM,KLK12,FOXD1,LOX,SI,INSM1,AMACR,CD24,CHRM3,TPX2,AGT,CDC20,PDE3B,RRM2,UGDH,ALOX15,MRPS17,NRP1,PPP3CA,FOLH1,RPL9,PDSS2,MELK,TESC,CSGALNACT1,ZNF467,NKX2-2,FFAR2,FRK,ZMYND8,GLO1,NOX4,ENC1,TWIST1,ACSM3,ACSM1,UBE2C,FZD8,CCNB2,IRX4,HPN,TLE1,NVL,REXO2,BMP6,CBR4,ELOVL6,ZNF350,SIX1,CST2,SMPD3,NKX2-1…
double-strand break repair via homologous recombination	GO:BP	Up	0.0426387	164	37	FALSE	CDC45,RUVBL1,TIMELESS,YEATS4,ACTL6A,MCM4,MCM7,RPA3,RAD51AP1,FEN1,KDM4D,MCM2,RUVBL2,RAD54L,POLQ,CHEK1,BRD8,HUS1,KDM1A,PSMD14,BRCA1,ING3,PALB2,XRCC1,MCM3,PPP4C,BLM,MCM6,EXD2,RAD51,RFWD3,RPA2,MCM5,TOP3A,ERCC6,WRAP53,RECQL5
proteolysis	GO:BP	Up	0.0427921	1787	251	FALSE	PLA2G7,COMP,KLK12,AGT,CDC20,FOLH1,ENC1,UBE2C,HPN,CST2,CBLC,AURKA,NLRP2,DAPK1,SHMT2,FAP,PBK,MMP11,MMP10,KLK14,HIP1,TRIB3,F3,CDK1,HDAC1,BIRC5,PLK1,IHH,MAP3K5,FOXL2,PRAME,RELN,RNF144A,ARL6IP1,CDK5,EIF3H,PRSS8,BCL2L10,CDKN2A,CUL7,KIF14,PCSK6,ZMPSTE24,ADRA2A,XDH,SPOCK1,PREP,UBE3C,COPS5,HABP2,MMP15,PSMB5,CST6,SPINK5,RIPK2,CASP2,PDCD5,HDAC2,TRIAP1,NLE1,HINT1,USP3,CPS1,CD2AP,MAPK12,LTA4H,PSMA1,SIRT2,CLDN…
rhythmic process	GO:BP	Up	0.0439576	302	58	FALSE	TOP2A,TWIST1,NKX2-1,INHBA,EZH2,TYMS,CDK1,BMPR1B,HDAC1,IMPDH2,TIMELESS,CDK5,OPRK1,FZD4,CASP2,MDK,HDAC2,GAS2,TRPM2,RBM4,DDC,NFYA,GFPT1,BHLHE41,CSNK2A1,AFP,ADNP,MAPK9,MAGED1,DHX9,RORC,DTL,HTR7,GHRHR,KDM5B,PCNA,ENOX1,NR1D2,PPP1CC,PRMT5,CBX3,NR2F6,FBXL6,CDK5R1,GDF9,TOP1,MSTN,PRKDC,NR5A1,MAPK8,METTL3,MC3R,LEP,CASP3,CHRNB2,NHLH2,HEBP1,HDAC3
signaling	GO:BP	Up	0.0443535	6451	796	TRUE	ERG,CACNA1D,COL2A1,KCNN2,MYO6,NETO2,NCALD,PTPRT,SFRP4,CADPS,COMP,ITGBL1,EPCAM,FOXD1,LOX,GRPR,CD24,CHRM3,AGT,CXCL14,CDC20,PDE3B,DIRAS2,ALOX15,KCNN4,SYT13,NRP1,PPP3CA,SSTR1,MELK,ARHGDIG,NKX2-2,FFAR2,FRK,RGS17,CTNND2,DLGAP5,NOX4,CYTH3,GABRB3,KCNC2,TWIST1,FZD8,FAT1,TLE1,BMP6,SIX1,SMPD3,SCGN,NKX2-1,BICD1,GJB1,KPNA2,JAG1,MAPK6,CDC45,BUB1,TRIP13,CBLC,ONECUT2,MYRIP,CENPF,ECT2,AURKA,DAPK1,GAL,DLX2,SST,GGC…
cell cycle G1/S phase transition	GO:BP	Up	0.0446905	235	48	FALSE	RRM2,PPP3CA,APEX1,CDKN3,CCNA2,INHBA,EZH2,CDK4,RCC1,CDK5,CDKN2A,KIF14,STIL,CASP2,CYP1A1,CCNE2,TRIAP1,TFDP1,E2F3,CHEK2,EIF4EBP1,BID,CDK17,SKP2,CUL4B,CDK16,E2F1,HINFP,CRADD,MNAT1,DBF4,CTDSPL,ANKRD17,CDC6,PRKDC,APPL1,RRM1,METTL13,RPS6,TAF10,CDK2,RFWD3,ECD,TFDP3,RPA2,TERT,ACVR1,MEN1
positive regulation of chromosome condensation	GO:BP	Up	0.0464786	5	5	FALSE	NCAPG,SMC2,NCAPD2,SMC4,NCAPH
nuclear cell cycle DNA replication initiation	GO:BP	Up	0.0464786	5	5	FALSE	MCM4,MCM2,GINS3,MCM3,POLA1
cell cycle DNA replication initiation	GO:BP	Up	0.0464786	5	5	FALSE	MCM4,MCM2,GINS3,MCM3,POLA1
mitotic DNA replication initiation	GO:BP	Up	0.0464786	5	5	FALSE	MCM4,MCM2,GINS3,MCM3,POLA1
spindle assembly	GO:BP	Up	0.0467017	122	30	TRUE	TPX2,CDC20,KIF4A,CCNB2,AURKA,PRC1,SPAG5,ASPM,KIF11,PLK1,RAB11A,RCC1,RACGAP1,MYBL2,AURKB,KIF15,NEK2,KIF23,STAG2,KPNB1,CHEK2,TUBB,HAUS6,FBXO5,SMC3,INCENP,MLH1,HDAC3,POLDIP2,AAAS
positive regulation of transcription by RNA polymerase II	GO:BP	Up	0.0468091	1211	179	FALSE	ERG,MYO6,TOP2A,EPCAM,FOXD1,PPP3CA,NKX2-2,TWIST1,BMP6,SIX1,NKX2-1,JAG1,ONECUT2,GAL,DLX2,SOX4,GREM1,APEX1,SMYD3,INHBA,FOXM1,HLTF,BMPR1B,HDAC1,ARNT2,IHH,FOXL2,YBX1,P2RY1,EBF2,CDON,CDKN2A,CKAP2,C14orf166,MICAL2,COPS5,ZIC3,PRKD1,MYBL2,RIPK2,HES1,HDAC2,TRIAP1,UCN,GABPB1,NFYA,SIRT2,TFDP1,TFAP4,LRP5,ZBED4,KLF13,GRIN1,E2F3,PAXIP1,NCK1,DHX9,ASCL1,PLA2G1B,SMARCA4,TAF2,TFAP2A,SIX5,DVL1,SUB1,PHF10,ZNF668,BMP7…
negative regulation of histone H3-K9 methylation	GO:BP	Up	0.0470632	13	8	FALSE	KDM4D,KDM1A,DNMT3B,BRCA1,DNMT1,KDM3A,SMARCB1,PIH1D1
mitochondrial RNA processing	GO:BP	Up	0.047435	20	10	FALSE	FASTKD2,TRMT5,FASTKD3,TRMT61B,FASTKD1,HSD17B10,TRIT1,TBRG4,SUPV3L1,CDK5RAP1
protein localization to organelle	GO:BP	Up	0.0476962	1109	166	FALSE	PEX10,AGT,NRP1,PPP3CA,PDIA2,TIMM8B,NVL,SIX1,BICD1,KPNA2,ECT2,AURKA,H2AFY2,GPR137B,NACA,SPAG5,EZH2,CCT2,CDK1,PLK1,RAB11A,PEX6,SEC61G,YBX1,CDK5,CDKN2A,TTK,DCLK1,STIL,CENPA,SRP72,PRKD1,CSE1L,PDCD5,SRP14,AURKB,GDAP1,TIMM13,CCT3,CCT7,CD2AP,IPO4,YWHAQ,TTC26,AP4M1,BTF3,HTRA2,XPO1,TIMM8A,CCT6A,E2F3,XRCC5,MAGED1,DHX9,KDELR2,KPNB1,SORL1,SNX10,IFT140,TOMM40,MSH2,RRS1,BID,PARD6A,ZMYND10,DVL1,MAPT,TIA1,BMP7,N…
base-excision repair	GO:BP	Up	0.0483593	46	16	FALSE	APEX1,UNG,NTHL1,RPA3,FEN1,NEIL3,POLB,PCNA,POLQ,APEX2,PARP2,XRCC1,LIG1,RPA2,ERCC6,POLG
ribosome assembly	GO:BP	Up	0.0495769	61	19	FALSE	FASTKD2,RPL6,RPLP0,NLE1,C1QBP,MRTO4,XRCC5,RRS1,MRPL22,MRPS7,BRIX1,RRP7A,PRKDC,NIP7,MRPS2,ABT1,MRPS11,PWP2,EIF6
brain development	GO:BP	Up	0.0498329	762	121	FALSE	NRP1,PPP3CA,SSTR1,PDSS2,NKX2-2,KCNC2,NKX2-1,CENPF,DLX2,H2AFY2,INHBA,EZH2,ASPM,ACAT1,HDAC1,ARNT2,RELN,CDK5,FZD4,CDON,KIF14,GRID2,DCLK1,STIL,RAC3,CASP2,MDK,HES1,SYNJ2,YWHAQ,TACC3,INA,SIRT2,HTRA2,UQCRQ,GRIN1,COX6B1,XRCC5,ASCL1,HPCA,PAFAH1B3,BMP7,TOP2B,APLP1,GART,GHRHR,CNTN5,SNRPB,ATP5J,BAD,UCHL5,CELF1,DLX5,LHX6,FEZF2,RERE,LDHA,E2F1,VAX2,CA10,MAG,TOX,SYNGR3,MNAT1,KDM1A,ABCB6,FGF13,NOTCH3,POU4F1,CBLN1…
Cell cycle	KEGG	Up	2.54424e-08	120	46	TRUE	CDC20,CCNB2,CDC45,BUB1,E2F5,BUB1B,CCNB1,CCNA2,CDK1,CDK4,HDAC1,PLK1,MAD2L1,CDKN2A,TTK,MCM7,CDC25C,HDAC2,CCNE2,YWHAQ,TFDP1,E2F3,MCM2,STAG2,CHEK2,SKP2,ATR,YWHAZ,PCNA,E2F1,CHEK1,PKMYT1,DBF4,BUB3,ESPL1,CDC6,RBX1,PRKDC,E2F2,ANAPC5,MCM3,MCM6,SMC3,CDK2,ZBTB17,MCM5
DNA replication	KEGG	Up	1.10436e-06	35	20	FALSE	SSBP1,MCM7,RNASEH2A,RPA3,RFC2,FEN1,MCM2,RFC5,POLD2,PRIM1,POLE3,RFC4,PCNA,LIG1,MCM3,MCM6,POLA2,RPA2,MCM5,POLA1
Metabolic pathways	KEGG	Up	0.000178456	1457	276	FALSE	PLA2G7,OGDHL,TDO2,GLDC,CYP4F8,SI,AMACR,PDE3B,RRM2,UGDH,ALOX15,FOLH1,CSGALNACT1,GLO1,ATP12A,ACSM3,ACSM1,CBR4,ELOVL6,SMPD3,ODC1,ASNS,NDUFB3,SHMT2,XYLB,GGCT,TK1,SMYD3,ENPP3,AK5,CA8,EZH2,INPP5J,ALDH1A1,MGST2,TYMS,ACAT1,PDE9A,AKR1C3,IMPDH2,RBKS,FBP1,ST6GALNAC5,TKT,PAICS,ALDH1L1,COX7A2,NME1,ENPP4,XDH,ACSL5,PPAP2A,GALNT7,HMBS,MGAT4B,CS,AMD1,CAD,OXSM,UGT2B15,PDE6D,CHPT1,HSD17B12,CA2,MCAT,UQCRB,ADSL,CYP1A…
Mismatch repair	KEGG	Up	0.000288811	22	13	FALSE	SSBP1,EXO1,RPA3,RFC2,MSH2,RFC5,POLD2,RFC4,PCNA,LIG1,MSH6,RPA2,MLH1
Nucleotide excision repair	KEGG	Up	0.00320931	44	18	FALSE	GTF2H5,RPA3,RFC2,RFC5,POLD2,POLE3,RAD23B,RFC4,CUL4B,PCNA,MNAT1,RBX1,GTF2H3,LIG1,RPA2,ERCC6,ERCC3,ERCC2
Nucleotide metabolism	KEGG	Up	0.0142247	83	26	TRUE	RRM2,TK1,ENPP3,AK5,TYMS,IMPDH2,NME1,XDH,ADSL,DCTPP1,AMPD3,NME3,DUT,AK2,UCKL1,ENPP1,NT5M,ADSS,GMPS,CANT1,CTPS2,DCK,RRM1,DCTD,ITPA,GMPR2
Ribosome biogenesis in eukaryotes	KEGG	Up	0.0156667	88	27	FALSE	NVL,REXO2,POP7,RPP40,NOP10,CSNK2A1,XPO1,UTP14A,GNL2,UTP18,NMD3,GAR1,NHP2L1,RPP38,FBL,NXT2,RRP7A,HEATR1,POP1,RCL1,UTP6,GTPBP4,RAN,PWP2,EIF6,NOL6,IMP4
Nucleocytoplasmic transport	KEGG	Up	0.0291579	91	27	FALSE	KPNA2,THOC7,XPOT,CSE1L,RAE1,XPO1,KPNB1,NUP210,GLE1,NMD3,SEH1L,NUP54,NXT2,RANGAP1,RANBP2,NUP107,IPO7,THOC2,RANBP17,NUP62,NCBP2,RAN,THOC6,THOC5,SNUPN,UBE2I,AAAS
Pyrimidine metabolism	KEGG	Up	0.0376829	56	19	FALSE	RRM2,TK1,ENPP3,TYMS,NME1,CAD,DCTPP1,NME3,DUT,UCKL1,ENPP1,NT5M,CANT1,CTPS2,DCK,RRM1,NUDT2,DHODH,DCTD
Cell Cycle	REAC	Up	2.14264e-13	678	184	TRUE	TOP2A,TPX2,CDC20,RRM2,KIF20A,UBE2C,CCNB2,CDC45,BUB1,NCAPG,HIST1H2BK,CENPF,AURKA,LMNB1,E2F5,TK1,BUB1B,CCNB1,CCNA2,RUVBL1,GMNN,NCAPG2,FOXM1,TYMS,CDK1,CDK4,HDAC1,BIRC5,PLK1,SPC25,MAD2L1,HJURP,RCC1,HMMR,EXO1,CDKN2A,MCM4,CENPM,DYNC1I2,OIP5,MCM7,CENPA,SMC2,POLR2H,PSMB5,MYBL2,CENPI,CDC25C,AURKB,RPA3,CCNE2,RFC2,CDCA8,PLK4,BANF1,FEN1,YWHAQ,CENPE,CENPO,NEK2,KIF23,NOP10,ERCC6L,PSMA1,NUP37,LBR,SIRT2,TFDP1,CS…
Cell Cycle, Mitotic	REAC	Up	1.43819e-11	548	152	TRUE	TOP2A,TPX2,CDC20,RRM2,KIF20A,UBE2C,CCNB2,CDC45,BUB1,NCAPG,HIST1H2BK,CENPF,AURKA,LMNB1,E2F5,TK1,BUB1B,CCNB1,CCNA2,GMNN,NCAPG2,FOXM1,TYMS,CDK1,CDK4,HDAC1,BIRC5,PLK1,SPC25,MAD2L1,RCC1,HMMR,CDKN2A,MCM4,CENPM,DYNC1I2,MCM7,CENPA,SMC2,PSMB5,MYBL2,CENPI,CDC25C,AURKB,RPA3,CCNE2,RFC2,CDCA8,PLK4,BANF1,FEN1,CENPE,CENPO,NEK2,KIF23,ERCC6L,PSMA1,NUP37,LBR,SIRT2,TFDP1,CSNK2A1,RAE1,ODF2,XPO1,KIF18A,CKAP5,FBXL18,E…
Metabolism of RNA	REAC	Up	6.61418e-11	661	173	FALSE	RPL9,SNRPF,SNRNP40,RPS2,WDR12,PUS7,RPL6,RPL18,ELAVL2,GEMIN6,GTF2H5,THOC7,RPS15A,RPS21,HNRNPA1,EXOSC4,YBX1,CLNS1A,LSM3,XPOT,POP7,C14orf166,TPRKB,RPP40,EXOSC5,RPLP0,RQCD1,POLR2H,LSM7,RPL35,RPL30,PSMB5,RPS29,RPL35A,RPL8,RRP9,NOP10,PSMA1,NUP37,DCAF13,TRMT112,LSM5,CNOT6,RAE1,RPS25,XPO1,POLR2B,SNRPB2,WDR4,RPL37A,DHX9,POLR2F,PSMA3,TRMT5,UTP14A,PSMD6,NUP210,RPL14,GLE1,UTP18,TRMT61B,METTL1,RPL27A,PSMA5,PS…
Translation	REAC	Up	1.68301e-10	292	94	FALSE	MRPS17,RPL9,MRPS33,MRPS28,RPS2,AIMP2,RPL6,RPL18,NARS2,RPS15A,MRPS34,RPS21,MRPL42,SSR2,SEC61G,EIF2S3,EIF3H,RPLP0,SRP72,MRPL3,DAP3,EEF1E1,RPL35,RPL30,SRP14,N6AMT1,RPS29,RPL35A,RPL8,MRPL24,MRPL13,TRMT112,EIF3M,MRPL9,RPS25,EIF4H,RPL37A,VARS,MRPS12,EIF4EBP1,DDOST,EIF3I,MRPL22,MRPS7,IARS2,RPL14,RPL27A,YARS2,MRPS30,PPA1,MRPL35,MRPL16,TSFM,MRPL48,MRPS18C,MRPS35,MRPL44,MRPL15,PPA2,MRPL12,EIF3L,EEF2,RPL22,…
Cell Cycle Checkpoints	REAC	Up	1.39133e-08	290	89	TRUE	CDC20,UBE2C,CCNB2,CDC45,BUB1,HIST1H2BK,CENPF,BUB1B,CCNB1,CCNA2,CDK1,BIRC5,PLK1,SPC25,MAD2L1,EXO1,CDKN2A,MCM4,CENPM,DYNC1I2,MCM7,CENPA,PSMB5,CENPI,CDC25C,AURKB,RPA3,CCNE2,RFC2,CDCA8,YWHAQ,CENPE,CENPO,ERCC6L,PSMA1,NUP37,XPO1,KIF18A,CKAP5,MCM10,MCM2,PSMA3,CHEK2,PSMD6,ITGB3BP,HIST1H2BN,ZWINT,RFC5,PSMA5,PSMD13,ZWILCH,RFC4,KIF2C,ATR,YWHAZ,PSMB7,PSMC4,PSMD4,PPP1CC,CHEK1,PPP2R1B,CLSPN,HUS1,PSMD2,PSMB1,PK…
Mitotic G1 phase and G1/S transition	REAC	Up	2.71684e-08	147	55	TRUE	TOP2A,RRM2,CDC45,E2F5,TK1,CCNB1,CCNA2,GMNN,TYMS,CDK1,CDK4,HDAC1,CDKN2A,MCM4,MCM7,PSMB5,MYBL2,RPA3,CCNE2,PSMA1,TFDP1,E2F3,MCM10,MCM2,PSMA3,PSMD6,PRIM1,PSMA5,PSMD13,SKP2,POLE3,PCNA,PSMB7,PSMC4,PSMD4,E2F1,PPP2R1B,MNAT1,PSMD2,PSMB1,DBF4,PSMB4,CDC6,PSMD14,E2F2,FBXO5,MCM3,MCM6,CDK2,POLA2,RPA2,LIN37,PSMD3,MCM5,POLA1
DNA Replication	REAC	Up	3.3951e-08	128	50	FALSE	UBE2C,CDC45,CCNA2,GMNN,MCM4,MCM7,PSMB5,RPA3,CCNE2,RFC2,FEN1,PSMA1,E2F3,MCM10,MCM2,PSMA3,PSMD6,RFC5,POLD2,PRIM1,PSMA5,PSMD13,SKP2,POLE3,RFC4,GINS3,PCNA,PSMB7,PSMC4,PSMD4,E2F1,PSMD2,PSMB1,DBF4,PSMB4,GINS1,CDC6,RBX1,PSMD14,E2F2,ANAPC5,LIG1,MCM3,MCM6,CDK2,POLA2,RPA2,PSMD3,MCM5,POLA1
G1/S Transition	REAC	Up	6.55086e-08	130	50	TRUE	RRM2,CDC45,E2F5,TK1,CCNB1,CCNA2,GMNN,TYMS,CDK1,CDK4,HDAC1,MCM4,MCM7,PSMB5,RPA3,CCNE2,PSMA1,TFDP1,MCM10,MCM2,PSMA3,PSMD6,PRIM1,PSMA5,PSMD13,SKP2,POLE3,PCNA,PSMB7,PSMC4,PSMD4,E2F1,PPP2R1B,MNAT1,PSMD2,PSMB1,DBF4,PSMB4,CDC6,PSMD14,FBXO5,MCM3,MCM6,CDK2,POLA2,RPA2,LIN37,PSMD3,MCM5,POLA1
DNA strand elongation	REAC	Up	1.0444e-07	32	21	FALSE	CDC45,MCM4,MCM7,RPA3,RFC2,FEN1,MCM2,RFC5,POLD2,PRIM1,RFC4,GINS3,PCNA,GINS1,LIG1,MCM3,MCM6,POLA2,RPA2,MCM5,POLA1
Mitochondrial translation elongation	REAC	Up	6.46788e-07	87	37	FALSE	MRPS17,MRPS33,MRPS28,MRPS34,MRPL42,MRPL3,DAP3,MRPL24,MRPL13,MRPL9,MRPS12,MRPL22,MRPS7,MRPS30,MRPL35,MRPL16,TSFM,MRPL48,MRPS18C,MRPS35,MRPL44,MRPL15,MRPL12,MRPS27,MRPL23,MRPS15,MRPS2,MRPL11,MRPL18,MRPS11,MRPS18B,OXA1L,MRPS22,MRPL40,MRPL4,TUFM,MRPL46
Mitochondrial translation	REAC	Up	1.52476e-06	93	38	FALSE	MRPS17,MRPS33,MRPS28,MRPS34,MRPL42,MRPL3,DAP3,MRPL24,MRPL13,MRPL9,MRPS12,MRPL22,MRPS7,MRPS30,MRPL35,MRPL16,TSFM,MRPL48,MRPS18C,MRPS35,MRPL44,MRPL15,MRPL12,MTIF2,MRPS27,MRPL23,MRPS15,MRPS2,MRPL11,MRPL18,MRPS11,MRPS18B,OXA1L,MRPS22,MRPL40,MRPL4,TUFM,MRPL46
Mitochondrial translation initiation	REAC	Up	2.65592e-06	87	36	FALSE	MRPS17,MRPS33,MRPS28,MRPS34,MRPL42,MRPL3,DAP3,MRPL24,MRPL13,MRPL9,MRPS12,MRPL22,MRPS7,MRPS30,MRPL35,MRPL16,MRPL48,MRPS18C,MRPS35,MRPL44,MRPL15,MRPL12,MTIF2,MRPS27,MRPL23,MRPS15,MRPS2,MRPL11,MRPL18,MRPS11,MRPS18B,OXA1L,MRPS22,MRPL40,MRPL4,MRPL46
Activation of ATR in response to replication stress	REAC	Up	4.76246e-06	37	21	FALSE	CDC45,MCM4,MCM7,CDC25C,RPA3,RFC2,MCM10,MCM2,RFC5,RFC4,ATR,CHEK1,CLSPN,HUS1,DBF4,CDC6,MCM3,MCM6,CDK2,RPA2,MCM5
Synthesis of DNA	REAC	Up	4.8265e-06	120	44	FALSE	UBE2C,CDC45,CCNA2,MCM4,MCM7,PSMB5,RPA3,CCNE2,RFC2,FEN1,PSMA1,MCM2,PSMA3,PSMD6,RFC5,POLD2,PRIM1,PSMA5,PSMD13,SKP2,POLE3,RFC4,GINS3,PCNA,PSMB7,PSMC4,PSMD4,PSMD2,PSMB1,PSMB4,GINS1,CDC6,RBX1,PSMD14,ANAPC5,LIG1,MCM3,MCM6,CDK2,POLA2,RPA2,PSMD3,MCM5,POLA1
DNA Replication Pre-Initiation	REAC	Up	5.06603e-06	85	35	FALSE	CDC45,GMNN,MCM4,MCM7,PSMB5,RPA3,PSMA1,E2F3,MCM10,MCM2,PSMA3,PSMD6,PRIM1,PSMA5,PSMD13,POLE3,PSMB7,PSMC4,PSMD4,E2F1,PSMD2,PSMB1,DBF4,PSMB4,CDC6,PSMD14,E2F2,MCM3,MCM6,CDK2,POLA2,RPA2,PSMD3,MCM5,POLA1
Mitotic Metaphase and Anaphase	REAC	Up	5.80835e-06	229	69	FALSE	CDC20,UBE2C,CCNB2,BUB1,CENPF,LMNB1,BUB1B,CCNB1,CDK1,BIRC5,PLK1,SPC25,MAD2L1,RCC1,CENPM,DYNC1I2,CENPA,PSMB5,CENPI,AURKB,CDCA8,BANF1,CENPE,CENPO,ERCC6L,PSMA1,NUP37,LBR,SIRT2,XPO1,KIF18A,CKAP5,PSMA3,STAG2,KPNB1,PSMD6,ITGB3BP,ZWINT,PSMA5,PSMD13,ZWILCH,KIF2C,PSMB7,PSMC4,TUBA4B,PSMD4,PPP1CC,NUP54,PPP2R1B,PSMD2,PSMB1,RANGAP1,PSMB4,BUB3,RANBP2,NUP107,ESPL1,PDS5A,PSMD14,ZW10,SPAST,ANAPC5,FBXO5,SMC3,NUP62,…
Mitochondrial translation termination	REAC	Up	1.04101e-05	87	35	FALSE	MRPS17,MRPS33,MRPS28,MRPS34,MRPL42,MRPL3,DAP3,MRPL24,MRPL13,MRPL9,MRPS12,MRPL22,MRPS7,MRPS30,MRPL35,MRPL16,MRPL48,MRPS18C,MRPS35,MRPL44,MRPL15,MRPL12,MRPS27,MRPL23,MRPS15,MRPS2,MRPL11,MRPL18,MRPS11,MRPS18B,OXA1L,MRPS22,MRPL40,MRPL4,MRPL46
S Phase	REAC	Up	1.1562e-05	161	53	FALSE	UBE2C,CDC45,E2F5,CCNA2,CDK4,MCM4,MCM7,PSMB5,RPA3,CCNE2,RFC2,FEN1,PSMA1,TFDP1,MCM2,PSMA3,STAG2,PSMD6,RFC5,POLD2,PRIM1,PSMA5,PSMD13,SKP2,POLE3,RFC4,GINS3,PCNA,PSMB7,PSMC4,PSMD4,E2F1,MNAT1,PSMD2,PSMB1,PSMB4,GINS1,CDC6,RBX1,PDS5A,PSMD14,ANAPC5,LIG1,MCM3,MCM6,SMC3,CDK2,POLA2,RPA2,LIN37,PSMD3,MCM5,POLA1
Mitotic Anaphase	REAC	Up	1.17039e-05	228	68	FALSE	CDC20,UBE2C,CCNB2,BUB1,CENPF,LMNB1,BUB1B,CCNB1,CDK1,BIRC5,PLK1,SPC25,MAD2L1,RCC1,CENPM,DYNC1I2,CENPA,PSMB5,CENPI,AURKB,CDCA8,BANF1,CENPE,CENPO,ERCC6L,PSMA1,NUP37,LBR,SIRT2,XPO1,KIF18A,CKAP5,PSMA3,STAG2,KPNB1,PSMD6,ITGB3BP,ZWINT,PSMA5,PSMD13,ZWILCH,KIF2C,PSMB7,PSMC4,TUBA4B,PSMD4,PPP1CC,NUP54,PPP2R1B,PSMD2,PSMB1,RANGAP1,PSMB4,BUB3,RANBP2,NUP107,ESPL1,PDS5A,PSMD14,ZW10,SPAST,ANAPC5,SMC3,NUP62,RAN,PS…
DNA Repair	REAC	Up	6.77247e-05	329	87	FALSE	KPNA2,HIST1H2BK,APEX1,CCNA2,RUVBL1,GTF2H5,TIMELESS,EXO1,NTHL1,ACTL6A,COPS5,POLR2H,RPA3,RFC2,RAD51AP1,FEN1,POLR2B,PAXIP1,XRCC5,HMGN1,POLR2F,NEIL3,CHEK2,MSH2,HIST1H2BN,TDP1,RFC5,DTL,POLD2,FANCG,MSH3,POLE3,RAD23B,RFC4,CUL4B,POLB,XRCC6,ATR,DCLRE1A,FANCI,PCNA,POLQ,FANCL,SMARCA5,CHEK1,CLSPN,MNAT1,HUS1,ACTR8,UBE2V2,FANCA,PARP2,RBX1,GTF2H3,PRKDC,BRCA1,RCHY1,NFRKB,MCRS1,PALB2,XRCC1,POLR2D,LIG1,PPIE,PIAS3,…
Nucleotide Excision Repair	REAC	Up	7.20361e-05	109	39	FALSE	RUVBL1,GTF2H5,ACTL6A,COPS5,POLR2H,RPA3,RFC2,POLR2B,HMGN1,POLR2F,RFC5,POLD2,POLE3,RAD23B,RFC4,CUL4B,PCNA,MNAT1,ACTR8,UBE2V2,PARP2,RBX1,GTF2H3,NFRKB,MCRS1,XRCC1,POLR2D,LIG1,PPIE,PIAS3,ACTR5,GTF2H4,POLR2I,RPA2,ERCC6,ERCC3,ERCC2,UBE2I,COPS7B
Transcriptional Regulation by TP53	REAC	Up	0.000106772	362	93	FALSE	TPX2,AURKA,CCNB1,CCNA2,GTF2H5,RHEB,CDK1,HDAC1,BIRC5,EXO1,CDK5,CDKN2A,RQCD1,POLR2H,CDC25C,CASP2,AURKB,RPA3,HDAC2,CCNE2,RFC2,COX6C,COX7B,TRIAP1,COX5A,YWHAQ,PRDX2,COX7A2L,CNOT6,TFDP1,CSNK2A1,POLR2B,COX6B1,PRKAG2,MLST8,POLR2F,NDUFA4,CHEK2,MSH2,BID,TAF2,NDRG1,RFC5,LRPPRC,PRMT1,DYRK2,RFC4,CASP6,ATR,E2F8,YWHAZ,FANCI,PCNA,E2F1,PRMT5,CHEK1,PPP2R1B,CRADD,MNAT1,CNOT2,HUS1,POU4F1,TNFRSF10C,MAPKAPK5,CDK5R1,SM…
Activation of the pre-replicative complex	REAC	Up	0.000128385	33	18	FALSE	CDC45,GMNN,MCM4,MCM7,RPA3,MCM10,MCM2,PRIM1,POLE3,DBF4,CDC6,MCM3,MCM6,CDK2,POLA2,RPA2,MCM5,POLA1
Metabolism of proteins	REAC	Up	0.000219705	1944	373	FALSE	F5,PLA2G7,GP2,TOP2A,PEX10,AGT,CDC20,MRPS17,RPL9,TMEM132A,UBE2C,ZNF350,HIST1H2BK,MYRIP,AURKA,WSB2,MRPS33,MRPS28,RPS2,AIMP2,RPL6,CCNA2,RPL18,RUVBL1,INHBA,MLEC,HLTF,RAB3B,NARS2,ALB,RPS15A,MRPS34,DCUN1D1,UBE2E3,CCT2,CDK1,RPS21,HDAC1,BIRC5,MRPL42,RAB11A,SSR2,LYPD1,FOXL2,MANEA,RAB26,RNF144A,SEC61G,TSPAN5,ST6GALNAC5,ART4,EIF2S3,EIF3H,ACTL6A,CDKN2A,CUL7,RGS11,DYNC1I2,ADRA2A,RPLP0,NSF,SRP72,RAB17,RAB6B,CO…
Mitotic Prometaphase	REAC	Up	0.00030089	199	58	TRUE	CDC20,CCNB2,BUB1,NCAPG,CENPF,BUB1B,CCNB1,CDK1,BIRC5,PLK1,SPC25,MAD2L1,CENPM,DYNC1I2,CENPA,SMC2,CENPI,AURKB,CDCA8,PLK4,CENPE,CENPO,NEK2,ERCC6L,NUP37,CSNK2A1,ODF2,XPO1,KIF18A,CKAP5,STAG2,NCAPD2,TUBB,ITGB3BP,ZWINT,AKAP9,ZWILCH,EML4,KIF2C,SMC4,TUBA4B,CEP72,PPP1CC,PPP2R1B,RANGAP1,BUB3,RANBP2,NUP107,HAUS6,PDS5A,PCNT,ZW10,CEP57,NCAPH,SMC3,CEP76,INCENP,CEP250
G2/M Checkpoints	REAC	Up	0.000375606	168	51	FALSE	CCNB2,CDC45,HIST1H2BK,CCNB1,CDK1,EXO1,MCM4,MCM7,PSMB5,CDC25C,RPA3,RFC2,YWHAQ,PSMA1,MCM10,MCM2,PSMA3,CHEK2,PSMD6,HIST1H2BN,RFC5,PSMA5,PSMD13,RFC4,ATR,YWHAZ,PSMB7,PSMC4,PSMD4,CHEK1,CLSPN,HUS1,PSMD2,PSMB1,PKMYT1,DBF4,PSMB4,UBE2V2,CDC6,PSMD14,BRCA1,MCM3,BLM,MCM6,CDK2,TOPBP1,RPA2,PSMD3,MCM5,TOP3A,HERC2
Gap-filling DNA repair synthesis and ligation in TC-NER	REAC	Up	0.000388816	63	26	FALSE	GTF2H5,POLR2H,RPA3,RFC2,POLR2B,HMGN1,POLR2F,RFC5,POLD2,POLE3,RFC4,CUL4B,PCNA,MNAT1,RBX1,GTF2H3,XRCC1,POLR2D,LIG1,PPIE,GTF2H4,POLR2I,RPA2,ERCC6,ERCC3,ERCC2
Metabolism	REAC	Up	0.000416493	2075	393	FALSE	CACNA1D,TDO2,PLA1A,GLDC,CDK19,HSD17B11,CYP4F8,AMACR,SLCO1A2,CHRM3,AGT,RRM2,UGDH,KCNS3,ALOX15,FOLH1,RPL9,PDSS2,CSGALNACT1,GLO1,KCNC2,ACSM3,ACSM1,CBR4,ELOVL6,SMPD3,ODC1,ASNS,NDUFB3,SHMT2,SLC26A2,XYLB,GGCT,TK1,RPS2,AIMP2,RPL6,RPL18,PPAT,ENPP3,SLCO1B3,AK5,TMEM186,SULT4A1,AGMAT,SLC45A2,TRIB3,INPP5J,ALDH1A1,PDP1,ALB,RPS15A,MGST2,SLC25A15,TYMS,RPS21,ACAT1,ABCC8,ARNT2,NUDT11,AKR1C3,IMPDH2,CYC1,ISCA1,RBKS…
tRNA processing	REAC	Up	0.000420624	103	36	FALSE	PUS7,XPOT,POP7,C14orf166,TPRKB,RPP40,NUP37,TRMT112,RAE1,WDR4,TRMT5,NUP210,TRMT61B,METTL1,RPP38,LAGE3,NUP54,DDX1,RANBP2,NUP107,CLP1,POP1,TRMT1,HSD17B10,PUS3,TRIT1,OSGEP,NUP62,THADA,RAN,C2orf49,TSEN34,TRMU,LCMT2,FTSJ1,AAAS
rRNA processing in the nucleus and cytosol	REAC	Up	0.00045916	192	56	FALSE	RPL9,RPS2,WDR12,RPL6,RPL18,RPS15A,RPS21,EXOSC4,RPP40,EXOSC5,RPLP0,RPL35,RPL30,RPS29,RPL35A,RPL8,RRP9,NOP10,DCAF13,TRMT112,RPS25,RPL37A,UTP14A,RPL14,UTP18,RPL27A,DDX21,GAR1,DDX49,NHP2L1,RPP38,EXOSC2,FBL,RPL22,BYSL,RRP7A,NOL11,HEATR1,RCL1,NOL12,UTP6,PES1,NIP7,EBNA1BP2,WDR18,RPS6,NOC4L,ISG20L2,PWP2,FAU,UTP3,WDR46,LAS1L,NOL6,SENP3,IMP4
rRNA processing	REAC	Up	0.000518253	202	58	FALSE	RPL9,RPS2,WDR12,RPL6,RPL18,RPS15A,RPS21,EXOSC4,RPP40,EXOSC5,RPLP0,RPL35,RPL30,RPS29,RPL35A,RPL8,RRP9,NOP10,DCAF13,TRMT112,RPS25,RPL37A,UTP14A,RPL14,UTP18,RPL27A,DDX21,GAR1,DDX49,NHP2L1,RPP38,EXOSC2,FBL,RPL22,BYSL,RRP7A,NOL11,HEATR1,RCL1,NOL12,UTP6,HSD17B10,PES1,MRM1,NIP7,EBNA1BP2,WDR18,RPS6,NOC4L,ISG20L2,PWP2,FAU,UTP3,WDR46,LAS1L,NOL6,SENP3,IMP4
Amplification of signal from the kinetochores	REAC	Up	0.000619277	92	33	TRUE	CDC20,BUB1,CENPF,BUB1B,BIRC5,PLK1,SPC25,MAD2L1,CENPM,DYNC1I2,CENPA,CENPI,AURKB,CDCA8,CENPE,CENPO,ERCC6L,NUP37,XPO1,KIF18A,CKAP5,ITGB3BP,ZWINT,ZWILCH,KIF2C,PPP1CC,PPP2R1B,RANGAP1,BUB3,RANBP2,NUP107,ZW10,INCENP
Amplification of signal from unattached kinetochores via a MAD2 inhibitory signal	REAC	Up	0.000619277	92	33	TRUE	CDC20,BUB1,CENPF,BUB1B,BIRC5,PLK1,SPC25,MAD2L1,CENPM,DYNC1I2,CENPA,CENPI,AURKB,CDCA8,CENPE,CENPO,ERCC6L,NUP37,XPO1,KIF18A,CKAP5,ITGB3BP,ZWINT,ZWILCH,KIF2C,PPP1CC,PPP2R1B,RANGAP1,BUB3,RANBP2,NUP107,ZW10,INCENP
Global Genome Nucleotide Excision Repair (GG-NER)	REAC	Up	0.000643167	84	31	FALSE	RUVBL1,GTF2H5,ACTL6A,COPS5,RPA3,RFC2,RFC5,POLD2,POLE3,RAD23B,RFC4,CUL4B,PCNA,MNAT1,ACTR8,UBE2V2,PARP2,RBX1,GTF2H3,NFRKB,MCRS1,XRCC1,LIG1,PIAS3,ACTR5,GTF2H4,RPA2,ERCC3,ERCC2,UBE2I,COPS7B
SUMOylation of DNA replication proteins	REAC	Up	0.000786599	43	20	FALSE	TOP2A,AURKA,BIRC5,AURKB,CDCA8,NUP37,RAE1,NUP210,TOP2B,PCNA,NUP54,RANGAP1,RANBP2,NUP107,TOP1,PIAS3,NUP62,INCENP,UBE2I,AAAS
Resolution of Sister Chromatid Cohesion	REAC	Up	0.000880201	123	40	TRUE	CDC20,CCNB2,BUB1,CENPF,BUB1B,CCNB1,CDK1,BIRC5,PLK1,SPC25,MAD2L1,CENPM,DYNC1I2,CENPA,CENPI,AURKB,CDCA8,CENPE,CENPO,ERCC6L,NUP37,XPO1,KIF18A,CKAP5,STAG2,ITGB3BP,ZWINT,ZWILCH,KIF2C,TUBA4B,PPP1CC,PPP2R1B,RANGAP1,BUB3,RANBP2,NUP107,PDS5A,ZW10,SMC3,INCENP
Major pathway of rRNA processing in the nucleolus and cytosol	REAC	Up	0.000948986	182	53	FALSE	RPL9,RPS2,WDR12,RPL6,RPL18,RPS15A,RPS21,EXOSC4,RPP40,EXOSC5,RPLP0,RPL35,RPL30,RPS29,RPL35A,RPL8,RRP9,DCAF13,RPS25,RPL37A,UTP14A,RPL14,UTP18,RPL27A,DDX21,DDX49,NHP2L1,RPP38,EXOSC2,FBL,RPL22,BYSL,RRP7A,NOL11,HEATR1,RCL1,NOL12,UTP6,PES1,NIP7,EBNA1BP2,WDR18,RPS6,NOC4L,ISG20L2,PWP2,FAU,UTP3,WDR46,LAS1L,NOL6,SENP3,IMP4
Condensation of Prometaphase Chromosomes	REAC	Up	0.00113214	11	9	FALSE	CCNB2,NCAPG,CCNB1,CDK1,SMC2,CSNK2A1,NCAPD2,SMC4,NCAPH
Extension of Telomeres	REAC	Up	0.00114562	51	22	FALSE	CCNA2,RUVBL1,RPA3,RFC2,FEN1,NOP10,RFC5,POLD2,PRIM1,RFC4,RUVBL2,PCNA,GAR1,LIG1,BLM,CDK2,ANKRD28,POLA2,RPA2,TERT,POLA1,WRAP53
Separation of Sister Chromatids	REAC	Up	0.00120828	188	54	FALSE	CDC20,UBE2C,BUB1,CENPF,BUB1B,BIRC5,PLK1,SPC25,MAD2L1,CENPM,DYNC1I2,CENPA,PSMB5,CENPI,AURKB,CDCA8,CENPE,CENPO,ERCC6L,PSMA1,NUP37,XPO1,KIF18A,CKAP5,PSMA3,STAG2,PSMD6,ITGB3BP,ZWINT,PSMA5,PSMD13,ZWILCH,KIF2C,PSMB7,PSMC4,TUBA4B,PSMD4,PPP1CC,PPP2R1B,PSMD2,PSMB1,RANGAP1,PSMB4,BUB3,RANBP2,NUP107,ESPL1,PDS5A,PSMD14,ZW10,ANAPC5,SMC3,PSMD3,INCENP
M Phase	REAC	Up	0.00225253	407	97	TRUE	CDC20,KIF20A,UBE2C,CCNB2,BUB1,NCAPG,HIST1H2BK,CENPF,LMNB1,BUB1B,CCNB1,NCAPG2,CDK1,BIRC5,PLK1,SPC25,MAD2L1,RCC1,CENPM,DYNC1I2,CENPA,SMC2,PSMB5,CENPI,AURKB,CDCA8,PLK4,BANF1,CENPE,CENPO,NEK2,KIF23,ERCC6L,PSMA1,NUP37,LBR,SIRT2,CSNK2A1,RAE1,ODF2,XPO1,KIF18A,CKAP5,PSMA3,STAG2,KPNB1,NCAPD2,PSMD6,NUP210,TUBB,ITGB3BP,HIST1H2BN,ZWINT,AKAP9,RAB2A,PSMA5,PSMD13,ZWILCH,EML4,KIF2C,SMC4,PSMB7,PSMC4,TUBA4B,PSMD4,…
Transcription-Coupled Nucleotide Excision Repair (TC-NER)	REAC	Up	0.00293827	77	28	FALSE	GTF2H5,COPS5,POLR2H,RPA3,RFC2,POLR2B,HMGN1,POLR2F,RFC5,POLD2,POLE3,RFC4,CUL4B,PCNA,MNAT1,RBX1,GTF2H3,XRCC1,POLR2D,LIG1,PPIE,GTF2H4,POLR2I,RPA2,ERCC6,ERCC3,ERCC2,COPS7B
Lagging Strand Synthesis	REAC	Up	0.0037322	20	12	FALSE	RPA3,RFC2,FEN1,RFC5,POLD2,PRIM1,RFC4,PCNA,LIG1,POLA2,RPA2,POLA1
Unwinding of DNA	REAC	Up	0.0039052	12	9	FALSE	CDC45,MCM4,MCM7,MCM2,GINS3,GINS1,MCM3,MCM6,MCM5
rRNA modification in the nucleus and cytosol	REAC	Up	0.00535504	59	23	FALSE	RPS2,RRP9,NOP10,DCAF13,TRMT112,UTP14A,UTP18,GAR1,DDX49,NHP2L1,FBL,RRP7A,NOL11,HEATR1,RCL1,UTP6,RPS6,NOC4L,PWP2,UTP3,WDR46,NOL6,IMP4
Mitotic Spindle Checkpoint	REAC	Up	0.00535776	109	35	TRUE	CDC20,UBE2C,BUB1,CENPF,BUB1B,BIRC5,PLK1,SPC25,MAD2L1,CENPM,DYNC1I2,CENPA,CENPI,AURKB,CDCA8,CENPE,CENPO,ERCC6L,NUP37,XPO1,KIF18A,CKAP5,ITGB3BP,ZWINT,ZWILCH,KIF2C,PPP1CC,PPP2R1B,RANGAP1,BUB3,RANBP2,NUP107,ZW10,ANAPC5,INCENP
Metabolism of nucleotides	REAC	Up	0.0057641	92	31	FALSE	RRM2,TK1,PPAT,AK5,TYMS,IMPDH2,PAICS,NME1,XDH,CAD,ADSL,DCTPP1,AMPD3,NME3,AK2,UCKL1,NT5M,PFAS,ADSS,GART,GMPS,HPRT1,ENTPD7,CTPS2,DCK,RRM1,TXNRD1,DHODH,DCTD,ITPA,GMPR2
Nucleotide biosynthesis	REAC	Up	0.00603747	15	10	FALSE	PPAT,IMPDH2,PAICS,CAD,ADSL,PFAS,ADSS,GART,GMPS,DHODH
Mismatch Repair	REAC	Up	0.00603747	15	10	FALSE	EXO1,RPA3,MSH2,POLD2,MSH3,PCNA,LIG1,MSH6,RPA2,MLH1
APC/C-mediated degradation of cell cycle proteins	REAC	Up	0.00613807	88	30	FALSE	CDC20,UBE2C,AURKA,BUB1B,CCNB1,CCNA2,CDK1,PLK1,MAD2L1,PSMB5,AURKB,NEK2,PSMA1,PSMA3,PSMD6,PSMA5,PSMD13,SKP2,PSMB7,PSMC4,PSMD4,PSMD2,PSMB1,PSMB4,BUB3,PSMD14,ANAPC5,FBXO5,CDK2,PSMD3
Regulation of mitotic cell cycle	REAC	Up	0.00613807	88	30	FALSE	CDC20,UBE2C,AURKA,BUB1B,CCNB1,CCNA2,CDK1,PLK1,MAD2L1,PSMB5,AURKB,NEK2,PSMA1,PSMA3,PSMD6,PSMA5,PSMD13,SKP2,PSMB7,PSMC4,PSMD4,PSMD2,PSMB1,PSMB4,BUB3,PSMD14,ANAPC5,FBXO5,CDK2,PSMD3
G1/S-Specific Transcription	REAC	Up	0.00639628	27	14	TRUE	RRM2,CDC45,E2F5,TK1,TYMS,CDK1,HDAC1,TFDP1,PCNA,E2F1,CDC6,FBXO5,LIN37,POLA1
Assembly of the pre-replicative complex	REAC	Up	0.00746447	68	25	FALSE	GMNN,MCM4,MCM7,PSMB5,PSMA1,E2F3,MCM2,PSMA3,PSMD6,PSMA5,PSMD13,PSMB7,PSMC4,PSMD4,E2F1,PSMD2,PSMB1,PSMB4,CDC6,PSMD14,E2F2,MCM3,MCM6,PSMD3,MCM5
PCNA-Dependent Long Patch Base Excision Repair	REAC	Up	0.00748658	21	12	FALSE	APEX1,RPA3,RFC2,FEN1,RFC5,POLD2,POLE3,RFC4,POLB,PCNA,LIG1,RPA2
Dual incision in TC-NER	REAC	Up	0.00750694	64	24	FALSE	GTF2H5,POLR2H,RPA3,RFC2,POLR2B,HMGN1,POLR2F,RFC5,POLD2,POLE3,RFC4,CUL4B,PCNA,MNAT1,RBX1,GTF2H3,POLR2D,PPIE,GTF2H4,POLR2I,RPA2,ERCC6,ERCC3,ERCC2
Resolution of AP sites via the multiple-nucleotide patch replacement pathway	REAC	Up	0.0127488	25	13	FALSE	APEX1,RPA3,RFC2,FEN1,RFC5,POLD2,POLE3,RFC4,POLB,PCNA,PARP2,LIG1,RPA2
Cyclin A/B1/B2 associated events during G2/M transition	REAC	Up	0.0127488	25	13	FALSE	CCNB2,CCNB1,CCNA2,FOXM1,CDK1,PLK1,CDC25C,XPO1,PPP2R1B,MNAT1,PKMYT1,CDK2,LCMT1
Regulation of TP53 Activity through Phosphorylation	REAC	Up	0.0163966	92	30	FALSE	TPX2,AURKA,CCNA2,EXO1,CDK5,AURKB,RPA3,RFC2,CSNK2A1,PRKAG2,CHEK2,TAF2,RFC5,DYRK2,RFC4,ATR,CHEK1,HUS1,MAPKAPK5,CDK5R1,PRKAG1,BRCA1,BLM,TAF10,CDK2,TOPBP1,SSRP1,RPA2,TOP3A,TAF5
Orc1 removal from chromatin	REAC	Up	0.0175848	71	25	FALSE	CCNA2,MCM4,MCM7,PSMB5,PSMA1,MCM2,PSMA3,PSMD6,PSMA5,PSMD13,SKP2,PSMB7,PSMC4,PSMD4,PSMD2,PSMB1,PSMB4,CDC6,RBX1,PSMD14,MCM3,MCM6,CDK2,PSMD3,MCM5
EML4 and NUDC in mitotic spindle formation	REAC	Up	0.019471	115	35	FALSE	CDC20,BUB1,CENPF,BUB1B,BIRC5,PLK1,SPC25,MAD2L1,CENPM,DYNC1I2,CENPA,CENPI,AURKB,CDCA8,CENPE,CENPO,ERCC6L,NUP37,XPO1,KIF18A,CKAP5,ITGB3BP,ZWINT,ZWILCH,EML4,KIF2C,TUBA4B,PPP1CC,PPP2R1B,RANGAP1,BUB3,RANBP2,NUP107,ZW10,INCENP
G0 and Early G1	REAC	Up	0.02191	26	13	FALSE	TOP2A,E2F5,CCNA2,CDK1,HDAC1,MYBL2,CCNE2,TFDP1,PCNA,E2F1,CDC6,CDK2,LIN37
Mitotic G2-G2/M phases	REAC	Up	0.0247091	197	52	FALSE	TPX2,CCNB2,CENPF,AURKA,CCNB1,CCNA2,FOXM1,CDK1,PLK1,HMMR,DYNC1I2,PSMB5,MYBL2,CDC25C,PLK4,NEK2,PSMA1,ODF2,XPO1,CKAP5,FBXL18,E2F3,PSMA3,PSMD6,TUBB,AKAP9,PSMA5,PSMD13,PSMB7,PSMC4,TUBA4B,PSMD4,CEP72,E2F1,PPP2R1B,MNAT1,PSMD2,PSMB1,PKMYT1,PSMB4,HAUS6,RBX1,PSMD14,PCNT,CEP57,FKBPL,CDK2,CEP76,LIN37,PSMD3,LCMT1,CEP250
Mismatch repair (MMR) directed by MSH2:MSH3 (MutSbeta)	REAC	Up	0.0264477	14	9	FALSE	EXO1,RPA3,MSH2,POLD2,MSH3,PCNA,LIG1,RPA2,MLH1
Mismatch repair (MMR) directed by MSH2:MSH6 (MutSalpha)	REAC	Up	0.0264477	14	9	FALSE	EXO1,RPA3,MSH2,POLD2,PCNA,LIG1,MSH6,RPA2,MLH1
Metabolism of amino acids and derivatives	REAC	Up	0.0370044	370	85	FALSE	TDO2,GLDC,FOLH1,RPL9,ODC1,ASNS,RPS2,AIMP2,RPL6,RPL18,AGMAT,SLC45A2,RPS15A,SLC25A15,RPS21,ACAT1,SLC25A10,RPLP0,SLC25A13,EEF1E1,RPL35,RPL30,PSMB5,AMD1,RPS29,SLC44A1,AHCY,CPS1,RPL35A,RPL8,DDC,PSMA1,RPS25,PSPH,SRM,RPL37A,PSMA3,PSMD6,DIO1,PSAT1,RPL14,HNMT,TYRP1,RPL27A,PSMA5,PSMD13,ENOPH1,DLAT,NDUFAB1,PSMB7,PSMC4,PSMD4,QDPR,PAPSS1,PSMD2,PSMB1,OAZ3,PSMB4,TPO,SLC25A21,RPL22,PCBD1,IVD,PSMD14,ALDH9A1,DLD,L…
Processing of Capped Intron-Containing Pre-mRNA	REAC	Up	0.0487363	237	59	FALSE	SNRPF,SNRNP40,ELAVL2,THOC7,HNRNPA1,YBX1,LSM3,POLR2H,LSM7,NUP37,LSM5,RAE1,POLR2B,SNRPB2,DHX9,POLR2F,NUP210,GLE1,SNRPC,SNRPB,NHP2L1,SNRPD1,PPIH,NUP54,SF3B1,HNRNPA0,SNRPD2,RANBP2,NUP107,CSTF3,THOC2,SLBP,CLP1,HNRNPR,PQBP1,LSM2,MAGOH,POLR2D,PPIE,SNW1,METTL3,HNRNPUL1,NUP62,NCBP2,THOC6,POLR2I,ZMAT5,SNRNP27,PRPF4,THOC5,U2AF2,PRPF6,POLDIP3,CSTF1,USP39,GPKOW,PRCC,AAAS,ELAVL1
Purine ribonucleoside monophosphate biosynthesis	REAC	Up	0.0497664	12	8	FALSE	PPAT,IMPDH2,PAICS,ADSL,PFAS,ADSS,GART,GMPS
anatomical structure development	GO:BP	Down	2.003e-85	5754	887	TRUE	ANPEP,ALOX15B,CD38,MT1G,ACTG2,KRT15,MYH11,MME,KRT5,FOS,HPGD,EGR1,ACTC1,PGM5,NEFH,LTF,ACTA2,CSRP1,MYL9,KRT14,AFF3,PTN,FLNA,OLFM4,TGFB3,TP63,PCP4,GSTP1,SRD5A2,ALDH1A2,CHRDL1,ZFP36,FHL1,FLRT3,ADAMTS1,FLNC,KRT23,RND3,JUN,ARG2,CYR61,DUSP1,SCIN,LMOD1,PAK1IP1,CCK,LSAMP,TAGLN,PROM1,ATF3,IGF1,SPARCL1,CCL2,FBLN1,MSN,GJA1,FERMT2,SLC18A2,NFIL3,RCAN3,RHOB,SNAI2,ETS2,CD44,LPAR3,SERPINF1,COL17A1,ANXA1,CALD1,MYO…
positive regulation of biological process	GO:BP	Down	1.25154e-82	6224	928	FALSE	ALOX15B,CD38,ACTG2,FOSB,MME,FOS,HPGD,EGR1,ACTC1,LTF,ACTA2,PTN,FLNA,OLFM4,PAGE4,LCN2,HSPB8,GSTM2,PKP1,TGFB3,TP63,PCP4,GSTP1,ALDH1A2,PARM1,ZFP36,C7,FHL1,SORBS1,FLRT3,ADAMTS1,RAB27A,JUN,ARG2,SELE,CYR61,SCIN,LMOD1,PROM1,ATF3,IGF1,PGC,CCL2,FBLN1,MSN,GJA1,FERMT2,CACNG4,NFIL3,RHOB,SNAI2,ETS2,CD44,LPAR3,SERPINF1,ANXA1,IL1R1,B2M,HSPB6,WIF1,FGFR2,CD177,DPP4,JUNB,TIPARP,ITGA5,ITM2C,SEMA3C,SGK1,CCND2,TMBIM1,…
developmental process	GO:BP	Down	4.28357e-82	6317	936	FALSE	ANPEP,ALOX15B,CD38,MT1G,ACTG2,KRT15,MYH11,MME,KRT5,FOS,HPGD,EGR1,ACTC1,PGM5,NEFH,LTF,ACTA2,CSRP1,MYL9,KRT14,AFF3,PTN,FLNA,OLFM4,TGFB3,TP63,PCP4,GSTP1,SRD5A2,ALDH1A2,CHRDL1,ZFP36,WFDC2,FHL1,FLRT3,ADAMTS1,RAB27A,FLNC,KRT23,RND3,JUN,ARG2,CYR61,DUSP1,SCIN,LMOD1,PAK1IP1,CCK,LSAMP,TAGLN,PROM1,ATF3,IGF1,SPARCL1,CCL2,FBLN1,MSN,GJA1,FERMT2,SLC18A2,NFIL3,RCAN3,RHOB,SNAI2,ETS2,CD44,LPAR3,SERPINF1,COL17A1,AN…
response to stimulus	GO:BP	Down	5.64668e-81	8885	1174	FALSE	ANPEP,RLN1,MT1M,ALOX15B,CD38,MT1G,AZGP1,FOSB,MME,FOS,HPGD,EGR1,NEFH,LTF,ACTA2,CSRP1,MYL9,AFF3,PDK4,PTN,CYP3A5,FLNA,OLFM4,PAGE4,TRIM29,LCN2,HSPB8,GSTM2,PKP1,TGFB3,TP63,PCP4,GSTP1,SRD5A2,ALDH1A2,CHRDL1,ZFP36,WFDC2,GSTM1,C7,AOX1,SORBS1,FLRT3,ADAMTS1,RAB27A,RND3,SLC22A3,JUN,SERPINA3,ARG2,SELE,CYR61,DUSP1,PAK1IP1,CCK,CPLX3,ATF3,GNG4,IGF1,PGC,SPARCL1,CCL2,FBLN1,MSN,GJA1,FERMT2,SLC18A2,CACNG4,OGN,NFIL3,…
multicellular organism development	GO:BP	Down	1.33128e-78	4768	768	FALSE	ANPEP,ALOX15B,CD38,MT1G,MYH11,MME,FOS,HPGD,EGR1,ACTC1,NEFH,LTF,ACTA2,AFF3,PTN,FLNA,TGFB3,TP63,PCP4,GSTP1,SRD5A2,ALDH1A2,CHRDL1,ZFP36,FLRT3,ADAMTS1,JUN,ARG2,CYR61,DUSP1,SCIN,CCK,LSAMP,PROM1,IGF1,CCL2,FBLN1,GJA1,FERMT2,SLC18A2,NFIL3,RHOB,SNAI2,ETS2,CD44,LPAR3,SERPINF1,ANXA1,CALD1,B2M,HSPB6,FGFR2,JUNB,TIPARP,ITGA5,ITM2C,CRISPLD2,SEMA3C,SGK1,BCAS1,DPYSL3,NR4A1,ATP1A2,ANGPT1,THBS1,MYLK,BTG2,PALLD,SYT1…
system development	GO:BP	Down	3.44211e-76	4313	713	FALSE	ANPEP,ALOX15B,CD38,MT1G,MYH11,MME,FOS,HPGD,EGR1,ACTC1,NEFH,LTF,ACTA2,PTN,FLNA,TGFB3,TP63,PCP4,GSTP1,SRD5A2,ALDH1A2,CHRDL1,ZFP36,FLRT3,ADAMTS1,JUN,ARG2,CYR61,SCIN,CCK,LSAMP,PROM1,IGF1,CCL2,GJA1,NFIL3,RHOB,SNAI2,ETS2,CD44,LPAR3,SERPINF1,ANXA1,CALD1,B2M,HSPB6,FGFR2,JUNB,TIPARP,ITGA5,ITM2C,CRISPLD2,SEMA3C,SGK1,BCAS1,DPYSL3,NR4A1,ATP1A2,ANGPT1,THBS1,MYLK,BTG2,PALLD,SYT1,HLA-B,ANG,RGS2,PTPRM,CTSB,GLUD1…
regulation of multicellular organismal process	GO:BP	Down	2.38464e-75	2666	519	TRUE	ALOX15B,CD38,MME,FOS,EGR1,CNN1,LTF,MYL9,DES,PDK4,PTN,FLNA,LCN2,GSTM2,TGFB3,TP63,GSTP1,ZFP36,FLRT3,ADAMTS1,JUN,ARG2,CYR61,SCIN,PROM1,IGF1,FBLN1,GJA1,FERMT2,CACNG4,RHOB,SNAI2,LPAR3,SERPINF1,ANXA1,IL1R1,B2M,HSPB6,FGFR2,ITGA5,SEMA3C,SGK1,TMBIM1,NR4A1,ATP1A2,KCNMA1,ANGPT1,GBP1,PPARGC1A,THBS1,HLA-B,RGS2,SPINK1,PTPRM,TGFBR3,IL7R,SEMA4G,NDRG2,CFTR,SERPING1,ROR2,CAV1,EGR3,ACP5,NPR3,ASPA,NR4A3,HBEGF,HSPB1,…
multicellular organismal process	GO:BP	Down	1.63505e-74	7354	1018	FALSE	ANPEP,RLN1,ALOX15B,CD38,MT1G,ACTG2,AZGP1,MYH11,FOSB,MME,KRT5,FOS,HPGD,EGR1,ACTC1,NEFH,CNN1,LTF,TPM2,ACTA2,CSRP1,MYL9,KRT14,DES,AFF3,TFF3,PDK4,PTN,FLNA,LCN2,GSTM2,TGFB3,TP63,PCP4,GSTP1,SRD5A2,ALDH1A2,CHRDL1,ZFP36,WFDC2,FLRT3,ADAMTS1,RAB27A,SLC22A3,JUN,SERPINA3,ARG2,CYR61,DUSP1,SCIN,LMOD1,CCK,LSAMP,SLC26A4,CPLX3,PROM1,IGF1,PGC,CCL2,FBLN1,GJA1,FERMT2,SLC18A2,CACNG4,NFIL3,RHOB,SNAI2,ETS2,CD44,LPAR3,S…
regulation of cellular process	GO:BP	Down	2.28231e-71	11193	1346	FALSE	ANPEP,RLN1,ALOX15B,CD38,AZGP1,FOSB,MME,PI15,FOS,HPGD,EGR1,ACTC1,NEFH,CNN1,VGLL3,LTF,ACTA2,AFF3,TFF3,PDK4,PTN,DPT,FLNA,OLFM4,PAGE4,TRIM29,HSPB8,GSTM2,PKP1,TGFB3,TP63,PCP4,GSTP1,ALDH1A2,PARM1,CHRDL1,ALDH2,ZFP36,WFDC2,FHL1,SORBS1,FLRT3,ADAMTS1,RAB27A,RND3,JUN,SERPINA3,ARG2,SELE,CYR61,DUSP1,SCIN,LMOD1,PAK1IP1,CCK,CPLX3,PROM1,ATF3,GNG4,IGF1,SPARCL1,CCL2,FBLN1,MSN,GJA1,FERMT2,SLC18A2,CACNG4,OGN,NFIL3,R…
positive regulation of cellular process	GO:BP	Down	4.35661e-71	5687	846	FALSE	ALOX15B,CD38,FOSB,MME,FOS,HPGD,EGR1,LTF,ACTA2,PTN,FLNA,OLFM4,PAGE4,HSPB8,GSTM2,TGFB3,TP63,PCP4,GSTP1,ALDH1A2,PARM1,ZFP36,SORBS1,FLRT3,ADAMTS1,RAB27A,JUN,ARG2,SELE,CYR61,SCIN,LMOD1,PROM1,ATF3,IGF1,CCL2,FBLN1,MSN,GJA1,FERMT2,CACNG4,NFIL3,RHOB,SNAI2,ETS2,CD44,LPAR3,SERPINF1,ANXA1,IL1R1,B2M,WIF1,FGFR2,CD177,DPP4,JUNB,ITGA5,ITM2C,SEMA3C,CCND2,DPYSL3,NR4A1,LCP1,KCNMA1,ANGPT1,PPARGC1A,THBS1,GADD45B,MYLK…
negative regulation of cellular process	GO:BP	Down	8.31551e-71	4856	759	FALSE	ALOX15B,CD38,AZGP1,FOSB,PI15,HPGD,EGR1,ACTC1,CNN1,LTF,PDK4,PTN,DPT,FLNA,PAGE4,TRIM29,GSTM2,PKP1,TGFB3,TP63,GSTP1,ALDH1A2,CHRDL1,ZFP36,WFDC2,FHL1,ADAMTS1,JUN,SERPINA3,ARG2,CYR61,DUSP1,SCIN,LMOD1,PAK1IP1,ATF3,GNG4,IGF1,CCL2,FBLN1,GJA1,FERMT2,SLC18A2,OGN,NFIL3,RHOB,SNAI2,ETS2,CD44,SERPINF1,ANXA1,PDE11A,B2M,WIF1,FGFR2,DPP4,ITGA5,ITM2C,SEMA3C,CCND2,TMBIM1,STXBP6,DPYSL3,NR4A1,ATP1A2,ANGPT1,GBP1,PPARGC1…
regulation of localization	GO:BP	Down	5.63431e-68	2725	511	FALSE	ALOX15B,CD38,NEFH,ACTA2,PTN,FLNA,TRIM29,GSTM2,TGFB3,ZFP36,FHL1,SORBS1,ADAMTS1,RAB27A,JUN,SELE,CYR61,DUSP1,SCIN,SLC26A4,CPLX3,IGF1,CCL2,FBLN1,MSN,GJA1,FERMT2,CACNG4,RHOB,SNAI2,SERPINF1,ANXA1,IL1R1,B2M,CD177,DPP4,ITGA5,SEMA3C,SGK1,TMBIM1,STXBP6,DPYSL3,LCP1,ATP1A2,KCNMA1,ANGPT1,GBP1,THBS1,MYLK,SYT1,KCNMB1,ANG,RGS2,SPINK1,SPOCK3,PTPRM,GLUD1,TGFBR3,SEMA4G,FXYD6,CFTR,ROR2,SCN7A,ACTN1,CNN2,CAV1,LGALS3,N…
cellular developmental process	GO:BP	Down	1.04115e-67	4184	679	TRUE	ANPEP,ALOX15B,CD38,MT1G,KRT15,MYH11,MME,KRT5,FOS,EGR1,ACTC1,PGM5,NEFH,LTF,ACTA2,CSRP1,MYL9,KRT14,PTN,FLNA,OLFM4,TGFB3,TP63,PCP4,SRD5A2,ALDH1A2,CHRDL1,ZFP36,FHL1,FLRT3,RAB27A,FLNC,KRT23,JUN,CYR61,SCIN,LMOD1,CCK,TAGLN,PROM1,ATF3,IGF1,CCL2,FBLN1,MSN,GJA1,FERMT2,NFIL3,RHOB,SNAI2,ETS2,CD44,LPAR3,SERPINF1,ANXA1,MYOF,B2M,KRT13,WIF1,FGFR2,JUNB,TIPARP,ITGA5,ITM2C,SEMA3C,SGK1,DPYSL3,NR4A1,ANGPT1,GBP1,PPARG…
cell differentiation	GO:BP	Down	1.00697e-66	4160	674	FALSE	ANPEP,ALOX15B,CD38,MT1G,KRT15,MYH11,MME,KRT5,FOS,EGR1,ACTC1,PGM5,NEFH,LTF,ACTA2,CSRP1,MYL9,KRT14,PTN,FLNA,OLFM4,TGFB3,TP63,PCP4,SRD5A2,ALDH1A2,CHRDL1,ZFP36,FHL1,FLRT3,RAB27A,FLNC,KRT23,JUN,CYR61,SCIN,LMOD1,CCK,TAGLN,PROM1,ATF3,IGF1,CCL2,FBLN1,MSN,GJA1,FERMT2,NFIL3,RHOB,SNAI2,ETS2,LPAR3,SERPINF1,ANXA1,MYOF,B2M,KRT13,WIF1,FGFR2,JUNB,TIPARP,ITGA5,ITM2C,SEMA3C,SGK1,DPYSL3,NR4A1,ANGPT1,GBP1,PPARGC1A,G…
biological regulation	GO:BP	Down	5.74182e-66	13001	1474	FALSE	ANPEP,RLN1,MT1M,ALOX15B,CD38,MT1G,ACTG2,AZGP1,FOSB,MME,PI15,FOS,HPGD,EGR1,ACTC1,NEFH,CNN1,VGLL3,LTF,TPM2,ACTA2,CSRP1,MYL9,DES,AFF3,TFF3,PDK4,PTN,CYP3A5,DPT,FLNA,OLFM4,PAGE4,TRIM29,LCN2,HSPB8,GSTM2,PKP1,TGFB3,TP63,PCP4,GSTP1,SRD5A2,ALDH1A2,PARM1,CHRDL1,ALDH2,ZFP36,HSD17B6,WFDC2,C7,FHL1,SORBS1,FLRT3,ADAMTS1,RAB27A,RND3,SLC22A3,JUN,SERPINA3,ARG2,SELE,CYR61,DUSP1,SCIN,LMOD1,PAK1IP1,CCK,SLC26A4,CPLX3,…
signaling	GO:BP	Down	6.62613e-66	6451	909	FALSE	ANPEP,RLN1,ALOX15B,CD38,MME,FOS,HPGD,EGR1,LTF,ACTA2,PDK4,PTN,FLNA,OLFM4,PAGE4,GSTM2,PKP1,TGFB3,TP63,PCP4,GSTP1,SRD5A2,ALDH1A2,CHRDL1,ZFP36,SORBS1,FLRT3,ADAMTS1,RND3,JUN,SELE,CYR61,DUSP1,PAK1IP1,CCK,CPLX3,ATF3,GNG4,IGF1,SPARCL1,CCL2,FBLN1,GJA1,FERMT2,SLC18A2,CACNG4,OGN,RCAN3,RHOB,SNAI2,CD44,CXCL2,LPAR3,ANXA1,PDE11A,IL1R1,WIF1,FGFR2,SLC15A2,CD177,TIPARP,ITGA5,ITM2C,SEMA3C,SGK1,TMBIM1,NR4A1,LCP1,ATP…
anatomical structure morphogenesis	GO:BP	Down	1.49476e-65	2702	503	FALSE	ANPEP,ACTG2,MYH11,HPGD,ACTC1,PGM5,NEFH,LTF,ACTA2,CSRP1,MYL9,AFF3,PTN,FLNA,OLFM4,TGFB3,TP63,ALDH1A2,FHL1,FLRT3,ADAMTS1,FLNC,RND3,JUN,CYR61,DUSP1,LMOD1,CCK,PROM1,CCL2,FBLN1,MSN,GJA1,FERMT2,RCAN3,RHOB,SNAI2,ETS2,CD44,LPAR3,SERPINF1,ANXA1,CALD1,MYOF,HSPB6,FGFR2,JUNB,TIPARP,ITGA5,CRISPLD2,SEMA3C,SGK1,TMBIM1,NR4A1,ANGPT1,GBP1,THBS1,MYLK,PALLD,SYT1,ANG,PTPRM,TGFBR3,IL7R,SEMA4G,SERPINB5,SOCS3,CFTR,CPE,TN…
cellular response to stimulus	GO:BP	Down	3.94329e-65	7399	998	FALSE	ANPEP,RLN1,MT1M,ALOX15B,CD38,MT1G,FOSB,MME,FOS,HPGD,EGR1,NEFH,LTF,ACTA2,PDK4,PTN,CYP3A5,FLNA,OLFM4,PAGE4,HSPB8,GSTM2,PKP1,TGFB3,TP63,PCP4,GSTP1,ALDH1A2,CHRDL1,ZFP36,GSTM1,AOX1,SORBS1,FLRT3,ADAMTS1,RND3,JUN,ARG2,SELE,CYR61,DUSP1,PAK1IP1,CCK,ATF3,GNG4,IGF1,SPARCL1,CCL2,FBLN1,MSN,GJA1,FERMT2,CACNG4,OGN,NFIL3,RCAN3,RHOB,SNAI2,CD44,CXCL2,LPAR3,SERPINF1,MAP1LC3B,ANXA1,MT1X,PDE11A,IL1R1,B2M,WIF1,FGFR2,S…
cell communication	GO:BP	Down	8.46853e-64	6508	909	FALSE	ANPEP,RLN1,ALOX15B,CD38,MME,FOS,HPGD,EGR1,LTF,ACTA2,PDK4,PTN,FLNA,OLFM4,PAGE4,GSTM2,PKP1,TGFB3,TP63,PCP4,GSTP1,SRD5A2,ALDH1A2,CHRDL1,ZFP36,SORBS1,FLRT3,ADAMTS1,RND3,JUN,SELE,CYR61,DUSP1,PAK1IP1,CCK,CPLX3,ATF3,GNG4,IGF1,SPARCL1,CCL2,FBLN1,GJA1,FERMT2,SLC18A2,CACNG4,OGN,RCAN3,RHOB,SNAI2,CD44,CXCL2,LPAR3,MAP1LC3B,ANXA1,PDE11A,IL1R1,WIF1,FGFR2,SLC15A2,CD177,TIPARP,ITGA5,ITM2C,SEMA3C,SGK1,TMBIM1,NR4A1…
cellular response to chemical stimulus	GO:BP	Down	8.23112e-63	3019	535	FALSE	MT1M,MT1G,FOSB,MME,FOS,HPGD,EGR1,NEFH,LTF,PDK4,PTN,CYP3A5,FLNA,PAGE4,HSPB8,GSTM2,TGFB3,TP63,GSTP1,ALDH1A2,CHRDL1,ZFP36,GSTM1,AOX1,SORBS1,FLRT3,JUN,CYR61,DUSP1,ATF3,IGF1,CCL2,MSN,GJA1,FERMT2,NFIL3,RHOB,SNAI2,CD44,CXCL2,SERPINF1,ANXA1,MT1X,IL1R1,B2M,FGFR2,DPP4,JUNB,TIPARP,ITGA5,NAT1,SGK1,DPYSL3,NR4A1,ATP1A2,ANGPT1,GBP1,PPARGC1A,THBS1,COL4A6,MYLK,SYT1,HLA-B,SLC2A5,KCNMB1,SPINK1,GPX3,PLP2,CTSB,TGFBR3…
cell migration	GO:BP	Down	1.55852e-62	1461	335	FALSE	ALOX15B,ACTA2,PTN,FLNA,FLRT3,ADAMTS1,RND3,JUN,SELE,CYR61,DUSP1,CCK,IGF1,CCL2,FBLN1,MSN,GJA1,FERMT2,RHOB,SNAI2,CD44,CXCL2,SERPINF1,ANXA1,IL1R1,CD177,TNS1,DPP4,ITGA5,SEMA3C,SGK1,DPYSL3,NR4A1,LCP1,ANGPT1,THBS1,EFS,MYLK,PALLD,ANG,PTPRM,TGFBR3,SEMA4G,ROR2,CNN2,CAV1,EGR3,LGALS3,NR4A3,HBEGF,NEO1,HSPB1,VEGFA,EDNRA,TPM1,TNFAIP3,VCL,CXCL13,CD74,JAM3,GCNT2,ATP2B4,CYP1B1,IFITM1,RRAS,PTEN,PDLIM1,ID1,PDGFC,TIM…
response to organic substance	GO:BP	Down	5.85583e-62	3010	532	FALSE	CD38,MT1G,FOSB,MME,FOS,HPGD,EGR1,NEFH,LTF,AFF3,PDK4,FLNA,HSPB8,GSTM2,TGFB3,TP63,GSTP1,SRD5A2,ALDH1A2,CHRDL1,ZFP36,SORBS1,FLRT3,JUN,SELE,CYR61,DUSP1,ATF3,IGF1,CCL2,MSN,GJA1,FERMT2,SLC18A2,CACNG4,NFIL3,SNAI2,CD44,CXCL2,SERPINF1,ANXA1,MT1X,IL1R1,B2M,FGFR2,TIPARP,ITGA5,SGK1,DPYSL3,NR4A1,ATP1A2,KCNMA1,ANGPT1,GBP1,THBS1,COL4A6,BTG2,HLA-B,SLC2A5,KCNMB1,ANG,RGS2,SPINK1,GPX3,PLP2,CTSB,TGFBR3,IL7R,SLC26A3,…
regulation of response to stimulus	GO:BP	Down	1.78411e-61	3895	632	FALSE	ALOX15B,CD38,EGR1,LTF,ACTA2,PTN,FLNA,PAGE4,TGFB3,TP63,GSTP1,CHRDL1,ZFP36,C7,SORBS1,JUN,ARG2,SELE,CYR61,DUSP1,PAK1IP1,ATF3,GNG4,IGF1,PGC,CCL2,FBLN1,GJA1,FERMT2,CACNG4,SNAI2,CD44,LPAR3,SERPINF1,ANXA1,PDE11A,IL1R1,B2M,WIF1,FGFR2,SLC15A2,CD177,DPP4,ITGA5,ITM2C,SEMA3C,SGK1,TMBIM1,ANGPT1,GBP1,THBS1,CFB,GADD45B,MYLK,HLA-B,RGS2,SPINK1,TGFBR3,IL7R,SEMA4G,NDRG2,SOCS3,SERPING1,ROR2,TNC,CAV1,DUSP5,ACP5,LGALS…
regulation of biological process	GO:BP	Down	1.65016e-60	12276	1405	FALSE	ANPEP,RLN1,MT1M,ALOX15B,CD38,MT1G,ACTG2,AZGP1,FOSB,MME,PI15,FOS,HPGD,EGR1,ACTC1,NEFH,CNN1,VGLL3,LTF,ACTA2,MYL9,DES,AFF3,TFF3,PDK4,PTN,DPT,FLNA,OLFM4,PAGE4,TRIM29,LCN2,HSPB8,GSTM2,PKP1,TGFB3,TP63,PCP4,GSTP1,ALDH1A2,PARM1,CHRDL1,ALDH2,ZFP36,WFDC2,C7,FHL1,SORBS1,FLRT3,ADAMTS1,RAB27A,RND3,JUN,SERPINA3,ARG2,SELE,CYR61,DUSP1,SCIN,LMOD1,PAK1IP1,CCK,SLC26A4,CPLX3,PROM1,ATF3,GNG4,IGF1,PGC,SPARCL1,CCL2,FBL…
cell motility	GO:BP	Down	6.98289e-60	1655	357	FALSE	ALOX15B,ACTA2,PTN,FLNA,FLRT3,ADAMTS1,RND3,JUN,SELE,CYR61,DUSP1,CCK,IGF1,CCL2,FBLN1,MSN,GJA1,FERMT2,RHOB,SNAI2,CD44,CXCL2,SERPINF1,ANXA1,IL1R1,CD177,TNS1,DPP4,ITGA5,SEMA3C,SGK1,DPYSL3,NR4A1,LCP1,ANGPT1,THBS1,EFS,MYLK,PALLD,ANG,SPOCK3,PTPRM,TGFBR3,SEMA4G,ROR2,CNN2,CAV1,EGR3,LGALS3,NR4A3,HBEGF,NEO1,HSPB1,VEGFA,EDNRA,DST,TPM1,TNFAIP3,VCL,CXCL13,CD74,JAM3,GCNT2,ATP2B4,CYP1B1,IFITM1,DUOX1,RRAS,PTEN,PDL…
localization of cell	GO:BP	Down	6.98289e-60	1655	357	FALSE	ALOX15B,ACTA2,PTN,FLNA,FLRT3,ADAMTS1,RND3,JUN,SELE,CYR61,DUSP1,CCK,IGF1,CCL2,FBLN1,MSN,GJA1,FERMT2,RHOB,SNAI2,CD44,CXCL2,SERPINF1,ANXA1,IL1R1,CD177,TNS1,DPP4,ITGA5,SEMA3C,SGK1,DPYSL3,NR4A1,LCP1,ANGPT1,THBS1,EFS,MYLK,PALLD,ANG,SPOCK3,PTPRM,TGFBR3,SEMA4G,ROR2,CNN2,CAV1,EGR3,LGALS3,NR4A3,HBEGF,NEO1,HSPB1,VEGFA,EDNRA,DST,TPM1,TNFAIP3,VCL,CXCL13,CD74,JAM3,GCNT2,ATP2B4,CYP1B1,IFITM1,DUOX1,RRAS,PTEN,PDL…
movement of cell or subcellular component	GO:BP	Down	5.22671e-59	2085	412	FALSE	ALOX15B,ACTC1,NEFH,ACTA2,PTN,FLNA,FLRT3,ADAMTS1,RND3,JUN,SELE,CYR61,DUSP1,CCK,IGF1,CCL2,FBLN1,MSN,GJA1,FERMT2,RHOB,SNAI2,CD44,CXCL2,SERPINF1,ANXA1,MYL6,IL1R1,CD177,TNS1,DPP4,ITGA5,SEMA3C,SGK1,DPYSL3,NR4A1,LCP1,ATP1A2,ANGPT1,THBS1,EFS,MYLK,PALLD,ANG,SPOCK3,PTPRM,TGFBR3,SEMA4G,ROR2,ACTN1,CNN2,CAV1,EGR3,LGALS3,NR4A3,HBEGF,NEO1,HSPB1,RYR2,VEGFA,EDNRA,DST,TPM1,TNFAIP3,VCL,CXCL13,CD74,JAM3,GCNT2,ATP2B4…
regulation of biological quality	GO:BP	Down	1.1051e-58	3768	611	TRUE	ANPEP,MT1M,CD38,MT1G,AZGP1,MME,EGR1,LTF,ACTA2,CSRP1,MYL9,TFF3,PDK4,PTN,CYP3A5,FLNA,LCN2,GSTM2,TP63,GSTP1,SRD5A2,ALDH1A2,CHRDL1,ZFP36,HSD17B6,FHL1,FLRT3,RAB27A,RND3,SLC22A3,SERPINA3,SCIN,LMOD1,SLC26A4,CPLX3,PROM1,IGF1,CCL2,FBLN1,MSN,GJA1,FERMT2,SLC18A2,CACNG4,RHOB,LPAR3,SERPINF1,ANXA1,MT1X,B2M,DPP4,TIPARP,SEMA3C,SGK1,NR4A1,ATP1A2,KCNMA1,ANGPT1,PPARGC1A,THBS1,BTG2,SYT1,SLC2A5,KCNMB1,ANG,RGS2,SPINK1…
response to chemical	GO:BP	Down	1.2751e-58	4336	673	TRUE	MT1M,CD38,MT1G,AZGP1,FOSB,MME,FOS,HPGD,EGR1,NEFH,LTF,AFF3,PDK4,PTN,CYP3A5,FLNA,PAGE4,HSPB8,GSTM2,TGFB3,TP63,GSTP1,SRD5A2,ALDH1A2,CHRDL1,ZFP36,GSTM1,AOX1,SORBS1,FLRT3,JUN,SELE,CYR61,DUSP1,ATF3,IGF1,CCL2,MSN,GJA1,FERMT2,SLC18A2,CACNG4,NFIL3,RHOB,SNAI2,CD44,CXCL2,SERPINF1,ANXA1,MT1X,IL1R1,B2M,FGFR2,SLC15A2,DPP4,JUNB,TIPARP,ITGA5,NAT1,SEMA3C,SGK1,DPYSL3,NR4A1,ATP1A2,KCNMA1,ANGPT1,GBP1,PPARGC1A,THBS1,…
locomotion	GO:BP	Down	2.03648e-58	1833	378	FALSE	ALOX15B,ACTA2,PTN,FLNA,FLRT3,ADAMTS1,RND3,JUN,SELE,CYR61,DUSP1,CCK,IGF1,CCL2,FBLN1,MSN,GJA1,FERMT2,RHOB,SNAI2,CD44,CXCL2,SERPINF1,ANXA1,IL1R1,CD177,TNS1,DPP4,ITGA5,SEMA3C,SGK1,DPYSL3,NR4A1,LCP1,ATP1A2,ANGPT1,THBS1,EFS,MYLK,PALLD,ANG,SPOCK3,PTPRM,PLP2,TGFBR3,SEMA4G,ROR2,CNN2,CAV1,EGR3,LGALS3,NR4A3,HBEGF,NEO1,HSPB1,VEGFA,EDNRA,DST,TPM1,TNFAIP3,VCL,CXCL13,CD74,JAM3,GCNT2,ATP2B4,CYP1B1,IFITM1,DUOX1,C…
regulation of signaling	GO:BP	Down	2.74659e-58	3351	563	FALSE	ALOX15B,CD38,MME,EGR1,LTF,ACTA2,PTN,FLNA,PAGE4,TGFB3,TP63,GSTP1,CHRDL1,SORBS1,JUN,CYR61,DUSP1,PAK1IP1,CPLX3,ATF3,GNG4,IGF1,CCL2,FBLN1,GJA1,FERMT2,CACNG4,SNAI2,CD44,LPAR3,ANXA1,PDE11A,IL1R1,WIF1,FGFR2,SLC15A2,CD177,ITGA5,ITM2C,SGK1,TMBIM1,ATP1A2,ANGPT1,GBP1,THBS1,GADD45B,SYT1,RGS2,SPINK1,GLUD1,TGFBR3,IL7R,NDRG2,SOCS3,CFTR,ROR2,CAV1,DUSP5,LGALS3,HBEGF,NEO1,HSPB1,RYR2,TIMP3,PLCL1,LDLR,VEGFA,IL6ST,TN…
signal transduction	GO:BP	Down	6.11703e-57	5957	836	FALSE	ANPEP,RLN1,ALOX15B,CD38,FOS,HPGD,EGR1,LTF,ACTA2,PDK4,PTN,FLNA,OLFM4,PAGE4,GSTM2,PKP1,TGFB3,TP63,PCP4,GSTP1,ALDH1A2,CHRDL1,ZFP36,SORBS1,FLRT3,ADAMTS1,RND3,JUN,SELE,CYR61,DUSP1,PAK1IP1,CCK,ATF3,GNG4,IGF1,SPARCL1,CCL2,FBLN1,GJA1,FERMT2,CACNG4,OGN,RCAN3,RHOB,SNAI2,CD44,CXCL2,LPAR3,ANXA1,PDE11A,IL1R1,WIF1,FGFR2,SLC15A2,CD177,TIPARP,ITGA5,ITM2C,SEMA3C,SGK1,TMBIM1,NR4A1,LCP1,ATP1A2,ANGPT1,GBP1,THBS1,EFS…
regulation of cell communication	GO:BP	Down	6.23547e-57	3336	558	FALSE	ALOX15B,CD38,MME,EGR1,LTF,ACTA2,PTN,FLNA,PAGE4,TGFB3,TP63,GSTP1,CHRDL1,SORBS1,JUN,CYR61,DUSP1,PAK1IP1,CPLX3,ATF3,GNG4,IGF1,CCL2,FBLN1,GJA1,FERMT2,CACNG4,SNAI2,CD44,LPAR3,ANXA1,PDE11A,IL1R1,WIF1,FGFR2,SLC15A2,CD177,ITGA5,ITM2C,SGK1,TMBIM1,ATP1A2,ANGPT1,GBP1,THBS1,GADD45B,SYT1,RGS2,SPINK1,GLUD1,TGFBR3,IL7R,NDRG2,SOCS3,CFTR,ROR2,CAV1,DUSP5,LGALS3,HBEGF,NEO1,HSPB1,RYR2,TIMP3,PLCL1,VEGFA,IL6ST,TNFAIP3…
regulation of developmental process	GO:BP	Down	7.87395e-57	2425	450	FALSE	ALOX15B,MME,FOS,LTF,PTN,FLNA,OLFM4,TGFB3,TP63,PCP4,ZFP36,FLRT3,ADAMTS1,RND3,CYR61,SCIN,PROM1,IGF1,CCL2,FBLN1,MSN,GJA1,FERMT2,RHOB,SNAI2,CD44,LPAR3,SERPINF1,ANXA1,B2M,HSPB6,WIF1,FGFR2,JUNB,ITGA5,SEMA3C,TMBIM1,GBP1,PPARGC1A,THBS1,SYT1,HLA-B,RGS2,PTPRM,TGFBR3,IL7R,SEMA4G,SOCS3,CFTR,ROR2,CAV1,EGR3,ASPA,CEBPD,HSPB1,LDLR,VEGFA,TPM1,IL6ST,TNFAIP3,MEIS2,VCL,CXCL13,CD74,GCNT2,ID4,PRKG2,EAF2,ATP2B4,FST,CYP…
regulation of cellular component movement	GO:BP	Down	1.58715e-56	1028	261	FALSE	ALOX15B,NEFH,ACTA2,PTN,FLNA,ADAMTS1,JUN,SELE,CYR61,DUSP1,IGF1,CCL2,FBLN1,MSN,GJA1,FERMT2,RHOB,SNAI2,SERPINF1,ANXA1,IL1R1,DPP4,ITGA5,SEMA3C,SGK1,DPYSL3,ATP1A2,ANGPT1,THBS1,MYLK,SPOCK3,PTPRM,TGFBR3,SEMA4G,ROR2,ACTN1,CNN2,CAV1,LGALS3,NR4A3,HBEGF,HSPB1,RYR2,VEGFA,TPM1,VCL,CXCL13,CD74,JAM3,GCNT2,ATP2B4,CYP1B1,IFITM1,DUOX1,RRAS,PTEN,PDGFC,TIMP1,DUSP3,GPR183,KIT,CORO1C,ABHD2,CX3CL1,CDK6,PDPN,SLC8A1,IGFB…
localization	GO:BP	Down	1.85045e-55	6436	879	FALSE	ALOX15B,CD38,AZGP1,SLC14A1,NEFH,LTF,ACTA2,PTN,FLNA,TRIM29,LCN2,GSTM2,TGFB3,GSTP1,CHRDL1,ZFP36,FHL1,SORBS1,FLRT3,MIPEP,ADAMTS1,RAB27A,RND3,SLC22A3,JUN,SELE,TNS4,CYR61,NIPAL3,DUSP1,SCIN,CCK,SLC26A4,CPLX3,IGF1,CCL2,FBLN1,MSN,GJA1,FERMT2,SLC18A2,CACNG4,RHOB,SNAI2,CD44,CXCL2,SERPINF1,ANXA1,IL1R1,B2M,SLC15A2,CD177,TNS1,SLC2A3,DPP4,ITGA5,SEMA3C,LMAN1L,SGK1,TMBIM1,STXBP6,DPYSL3,NR4A1,LCP1,ATP1A2,KCNMA1,A…
intracellular signal transduction	GO:BP	Down	2.80239e-54	2629	469	FALSE	LTF,ACTA2,FLNA,PAGE4,GSTM2,TGFB3,TP63,GSTP1,ZFP36,RND3,JUN,SELE,CYR61,DUSP1,PAK1IP1,ATF3,IGF1,CCL2,FBLN1,GJA1,FERMT2,RCAN3,RHOB,SNAI2,CD44,LPAR3,PDE11A,FGFR2,SLC15A2,SGK1,LCP1,ATP1A2,ANGPT1,GBP1,THBS1,EFS,GADD45B,RGS2,SPINK1,TGFBR3,NDRG2,SOCS3,ROR2,CAV1,DUSP5,NPR3,HBEGF,HSPB1,RYR2,TIMP3,PLCL1,VEGFA,EDNRA,TNFAIP3,GADD45G,CD74,PER1,GCNT2,ATP2B4,CYP1B1,LGALS1,HERPUD1,RRAS,PTEN,PRNP,IFI6,PDGFC,MAPK10…
regulation of cell motility	GO:BP	Down	6.46702e-54	952	245	FALSE	ALOX15B,ACTA2,PTN,FLNA,ADAMTS1,JUN,SELE,CYR61,DUSP1,IGF1,CCL2,FBLN1,MSN,GJA1,FERMT2,RHOB,SNAI2,SERPINF1,ANXA1,IL1R1,DPP4,ITGA5,SEMA3C,SGK1,DPYSL3,ANGPT1,THBS1,MYLK,SPOCK3,PTPRM,SEMA4G,ROR2,CNN2,CAV1,LGALS3,NR4A3,HBEGF,HSPB1,VEGFA,TPM1,VCL,CXCL13,CD74,JAM3,GCNT2,ATP2B4,CYP1B1,IFITM1,DUOX1,RRAS,PTEN,PDGFC,TIMP1,DUSP3,GPR183,KIT,CORO1C,ABHD2,CX3CL1,CDK6,PDPN,SLC8A1,IGFBP5,SEMA3A,GATA3,KLF4,SEMA3D,MM…
regulation of cell migration	GO:BP	Down	8.45977e-53	893	234	FALSE	ALOX15B,ACTA2,PTN,FLNA,ADAMTS1,JUN,SELE,CYR61,DUSP1,IGF1,CCL2,FBLN1,MSN,GJA1,FERMT2,RHOB,SNAI2,SERPINF1,ANXA1,IL1R1,DPP4,ITGA5,SEMA3C,SGK1,DPYSL3,ANGPT1,THBS1,MYLK,PTPRM,SEMA4G,ROR2,CNN2,CAV1,LGALS3,NR4A3,HBEGF,HSPB1,VEGFA,TPM1,VCL,CXCL13,CD74,JAM3,GCNT2,ATP2B4,CYP1B1,IFITM1,RRAS,PTEN,PDGFC,TIMP1,DUSP3,GPR183,KIT,CORO1C,ABHD2,CX3CL1,PDPN,SLC8A1,IGFBP5,SEMA3A,GATA3,KLF4,SEMA3D,MMP7,SP100,LMNA,ADAM…
negative regulation of biological process	GO:BP	Down	2.27234e-52	5876	815	FALSE	MT1M,ALOX15B,CD38,MT1G,AZGP1,FOSB,PI15,HPGD,EGR1,ACTC1,CNN1,LTF,PDK4,PTN,DPT,FLNA,PAGE4,TRIM29,GSTM2,PKP1,TGFB3,TP63,GSTP1,ALDH1A2,CHRDL1,ZFP36,WFDC2,FHL1,ADAMTS1,JUN,SERPINA3,ARG2,CYR61,DUSP1,SCIN,LMOD1,PAK1IP1,ATF3,GNG4,IGF1,CCL2,FBLN1,GJA1,FERMT2,SLC18A2,OGN,NFIL3,RHOB,SNAI2,ETS2,CD44,SERPINF1,ANXA1,MT1X,PDE11A,B2M,WIF1,FGFR2,DPP4,TIPARP,ITGA5,ITM2C,SEMA3C,CCND2,TMBIM1,STXBP6,DPYSL3,NR4A1,ATP1…
regulation of locomotion	GO:BP	Down	3.36958e-52	997	249	FALSE	ALOX15B,ACTA2,PTN,FLNA,ADAMTS1,JUN,SELE,CYR61,DUSP1,IGF1,CCL2,FBLN1,MSN,GJA1,FERMT2,RHOB,SNAI2,SERPINF1,ANXA1,IL1R1,DPP4,ITGA5,SEMA3C,SGK1,DPYSL3,ANGPT1,THBS1,MYLK,SPOCK3,PTPRM,SEMA4G,ROR2,CNN2,CAV1,LGALS3,NR4A3,HBEGF,HSPB1,VEGFA,TPM1,VCL,CXCL13,CD74,JAM3,GCNT2,ATP2B4,CYP1B1,IFITM1,DUOX1,RRAS,PTEN,PDGFC,TIMP1,DUSP3,GPR183,KIT,CORO1C,ABHD2,CX3CL1,CDK6,PDPN,SLC8A1,IGFBP5,SEMA3A,GATA3,KLF4,SEMA3D,MM…
cellular response to organic substance	GO:BP	Down	3.78311e-51	2391	433	FALSE	MT1G,FOSB,MME,FOS,HPGD,EGR1,NEFH,LTF,PDK4,FLNA,HSPB8,GSTM2,TGFB3,TP63,GSTP1,ALDH1A2,CHRDL1,ZFP36,SORBS1,FLRT3,JUN,CYR61,DUSP1,ATF3,IGF1,CCL2,MSN,GJA1,FERMT2,NFIL3,SNAI2,CD44,CXCL2,SERPINF1,ANXA1,MT1X,IL1R1,FGFR2,TIPARP,ITGA5,SGK1,DPYSL3,NR4A1,ATP1A2,ANGPT1,GBP1,THBS1,COL4A6,HLA-B,SLC2A5,KCNMB1,SPINK1,PLP2,CTSB,TGFBR3,IL7R,SLC26A3,SOCS3,CFTR,CAV1,EGR3,NR4A3,NEO1,HSPB1,RYR2,TIMP3,LDLR,VEGFA,EDNRA,I…
cell adhesion	GO:BP	Down	1.99202e-50	1489	316	FALSE	AZGP1,PGM5,CSRP1,MYL9,DPT,FLNA,OLFM4,TRIM29,PKP1,SORBS1,FLRT3,RND3,ARG2,SELE,CYR61,DUSP1,LSAMP,IGF1,SPARCL1,CCL2,FBLN1,MSN,PCDH7,FERMT2,RHOB,SNAI2,CD44,COL17A1,ANXA1,B2M,CD177,DPP4,ITGA5,STXBP6,ANGPT1,GBP1,THBS1,EFS,COL4A6,CNN3,MYBPC1,PALLD,PTPRM,IL7R,LPP,TNC,ACTN1,CAV1,EGR3,LGALS3,NR4A3,NEO1,HSPB1,VEGFA,DST,TPM1,IL6ST,VCL,CXCL13,CD74,SPON1,JAM3,GCNT2,ITGA8,CYP1B1,LGALS1,CNTN1,RRAS,PTEN,IRF1,PRNP…
animal organ development	GO:BP	Down	3.38841e-50	3513	561	FALSE	ALOX15B,MT1G,ACTG2,MYH11,MME,KRT5,FOS,HPGD,EGR1,ACTC1,LTF,ACTA2,PTN,FLNA,TGFB3,TP63,SRD5A2,ALDH1A2,CHRDL1,ZFP36,FHL1,FLRT3,ADAMTS1,JUN,ARG2,CYR61,SCIN,TAGLN,PROM1,ATF3,IGF1,CCL2,MSN,GJA1,FERMT2,NFIL3,SNAI2,CD44,SERPINF1,ANXA1,MYL6,B2M,FGFR2,JUNB,TIPARP,CRISPLD2,SEMA3C,NR4A1,LCP1,ATP1A2,ANGPT1,PPARGC1A,MYLK,BTG2,PALLD,SYT1,HLA-B,ANG,RGS2,PTPRM,CTSB,GLUD1,TGFBR3,IL7R,SEMA4G,SERPINB5,NDRG2,SOCS3,CFT…
regulation of molecular function	GO:BP	Down	5.83975e-50	3050	508	FALSE	PI15,EGR1,LTF,TPM2,PTN,FLNA,GSTM2,TP63,GSTP1,PARM1,ZFP36,WFDC2,FHL1,JUN,SERPINA3,SELE,CYR61,DUSP1,IGF1,CCL2,FBLN1,FERMT2,CACNG4,RCAN3,CD44,SERPINF1,ANXA1,B2M,FGFR2,SGK1,CCND2,TMBIM1,NR4A1,ATP1A2,ANGPT1,PPARGC1A,THBS1,GADD45B,ANG,RGS2,SPINK1,SPOCK3,CTSB,TGFBR3,SERPINB5,RARRES1,SOCS3,FXYD6,CFTR,SERPING1,ROR2,CAV1,NPR3,LGALS3,HBEGF,HSPB1,RYR2,TIMP3,PLCL1,VEGFA,EDNRA,TPM1,TNFAIP3,STAC,CXCL13,CD74,SLC…
regulation of signal transduction	GO:BP	Down	4.11654e-49	2947	494	FALSE	ALOX15B,EGR1,LTF,ACTA2,FLNA,PAGE4,TGFB3,TP63,GSTP1,CHRDL1,SORBS1,JUN,CYR61,DUSP1,PAK1IP1,ATF3,GNG4,IGF1,CCL2,FBLN1,GJA1,FERMT2,CACNG4,SNAI2,CD44,LPAR3,PDE11A,IL1R1,WIF1,FGFR2,SLC15A2,CD177,ITGA5,ITM2C,SGK1,TMBIM1,ANGPT1,GBP1,THBS1,GADD45B,RGS2,SPINK1,TGFBR3,IL7R,NDRG2,SOCS3,ROR2,CAV1,DUSP5,LGALS3,HBEGF,NEO1,HSPB1,TIMP3,VEGFA,IL6ST,TNFAIP3,GADD45G,CD74,PER1,GCNT2,ATP2B4,EYA4,ITGA8,FST,CYP1B1,LGALS…
circulatory system development	GO:BP	Down	3.76859e-48	1099	257	FALSE	ANPEP,MYH11,HPGD,EGR1,ACTC1,ACTA2,FLNA,ALDH1A2,FLRT3,ADAMTS1,JUN,CYR61,IGF1,CCL2,GJA1,RHOB,SNAI2,SERPINF1,ANXA1,CALD1,HSPB6,FGFR2,JUNB,TIPARP,ITGA5,SEMA3C,NR4A1,ANGPT1,THBS1,MYLK,ANG,RGS2,PTPRM,TGFBR3,SOCS3,CPE,CAV1,EGR3,HSPB1,RYR2,LDLR,VEGFA,EDNRA,TPM1,TNFAIP3,CXCL13,SLC1A1,JAM3,ATP2B4,POPDC2,CYP1B1,MEIS1,RRAS,PTEN,PDLIM1,ID1,FHL2,KIT,RLN2,ZFP36L1,PRKCB,ANXA2,CX3CL1,PDPN,SLC8A1,GATA3,KLF4,SP100,…
cell population proliferation	GO:BP	Down	1.86004e-47	1958	371	FALSE	ALOX15B,CD38,AZGP1,HPGD,EGR1,CNN1,LTF,PTN,DPT,TGFB3,TP63,GSTP1,ALDH1A2,ZFP36,ADAMTS1,JUN,ARG2,CYR61,DUSP1,SCIN,PAK1IP1,ATF3,IGF1,CCL2,FBLN1,MSN,GJA1,FERMT2,OGN,SNAI2,SERPINF1,ANXA1,B2M,FGFR2,DPP4,JUNB,SGK1,CCND2,NR4A1,ANGPT1,PPARGC1A,THBS1,BTG2,ANG,SPINK1,PTPRM,TGFBR3,IL7R,SERPINB5,NDRG2,RARRES1,ROR2,TNC,CNN2,CAV1,EGR3,NPR3,LGALS3,NR4A3,HBEGF,VEGFA,EDNRA,TPM1,IL6ST,TNFAIP3,MEIS2,CD74,SERPINB1,GCN…
regulation of cell differentiation	GO:BP	Down	7.05492e-47	1550	317	FALSE	ALOX15B,MME,FOS,LTF,PTN,FLNA,OLFM4,TGFB3,TP63,PCP4,ZFP36,CYR61,SCIN,PROM1,IGF1,FBLN1,GJA1,FERMT2,SNAI2,LPAR3,SERPINF1,ANXA1,B2M,WIF1,FGFR2,JUNB,SEMA3C,GBP1,HLA-B,RGS2,IL7R,SEMA4G,SOCS3,ROR2,CAV1,EGR3,ASPA,CEBPD,LDLR,VEGFA,IL6ST,MEIS2,VCL,CD74,GCNT2,ID4,PRKG2,FST,MEIS1,IFITM1,BHLHE40,RRAS,PTEN,IRF1,ID1,KIT,CORO1C,PBX1,ZFP36L1,CX3CL1,CDK6,PDPN,IGFBP5,SEMA3A,GATA3,S100A10,KLF4,DMD,SEMA3D,BCL6,SFN,NF…
regulation of cell population proliferation	GO:BP	Down	9.10357e-47	1658	331	FALSE	ALOX15B,CD38,AZGP1,HPGD,EGR1,CNN1,LTF,PTN,DPT,TGFB3,TP63,GSTP1,ALDH1A2,ZFP36,ADAMTS1,JUN,ARG2,CYR61,DUSP1,SCIN,ATF3,IGF1,CCL2,FBLN1,GJA1,FERMT2,OGN,SNAI2,SERPINF1,ANXA1,B2M,FGFR2,DPP4,JUNB,SGK1,CCND2,NR4A1,ANGPT1,PPARGC1A,THBS1,BTG2,ANG,SPINK1,PTPRM,TGFBR3,IL7R,SERPINB5,NDRG2,RARRES1,ROR2,TNC,CNN2,CAV1,EGR3,NPR3,LGALS3,NR4A3,HBEGF,VEGFA,TPM1,IL6ST,TNFAIP3,MEIS2,CD74,GCNT2,ID4,PRKG2,EAF2,CYP1B1,ME…
response to stress	GO:BP	Down	2.45208e-45	3851	585	FALSE	MT1M,CD38,MT1G,FOS,EGR1,LTF,ACTA2,CSRP1,MYL9,PDK4,PTN,FLNA,PAGE4,TRIM29,LCN2,HSPB8,GSTM2,TGFB3,TP63,GSTP1,ZFP36,WFDC2,GSTM1,C7,FLRT3,RAB27A,JUN,SERPINA3,ARG2,SELE,CYR61,DUSP1,ATF3,IGF1,PGC,CCL2,FBLN1,FERMT2,RHOB,SNAI2,CD44,CXCL2,SERPINF1,MAP1LC3B,ANXA1,MT1X,MYOF,IL1R1,B2M,FGFR2,SLC15A2,CD177,DPP4,ITGA5,SGK1,DPYSL3,ATP1A2,KCNMA1,GBP1,PPARGC1A,THBS1,CFB,GADD45B,MYLK,BTG2,HLA-B,KCNMB1,ANG,GMPR,GPX3,…
regulation of multicellular organismal development	GO:BP	Down	3.27163e-45	1345	286	FALSE	ALOX15B,MME,FOS,LTF,PTN,TGFB3,TP63,ZFP36,FLRT3,ADAMTS1,CYR61,SCIN,PROM1,IGF1,GJA1,RHOB,SNAI2,LPAR3,SERPINF1,ANXA1,B2M,HSPB6,FGFR2,ITGA5,SEMA3C,THBS1,HLA-B,RGS2,PTPRM,TGFBR3,IL7R,SEMA4G,CFTR,ROR2,CAV1,EGR3,ASPA,HSPB1,LDLR,VEGFA,IL6ST,TNFAIP3,MEIS2,VCL,CXCL13,CD74,ID4,PRKG2,ATP2B4,FST,CYP1B1,MEIS1,BHLHE40,RRAS,PTEN,IRF1,ID1,KIT,RLN2,ZFP36L1,PRKCB,CX3CL1,CDK6,SLC8A1,SEMA3A,GATA3,SRGN,S100A10,KLF4,SE…
cell surface receptor signaling pathway	GO:BP	Down	4.69619e-45	2811	468	FALSE	CD38,FOS,HPGD,EGR1,LTF,PDK4,PTN,FLNA,TGFB3,TP63,GSTP1,CHRDL1,SORBS1,FLRT3,ADAMTS1,JUN,CYR61,ATF3,IGF1,CCL2,FERMT2,SNAI2,CD44,CXCL2,ANXA1,IL1R1,WIF1,FGFR2,CD177,TIPARP,ITGA5,ITM2C,SEMA3C,TMBIM1,ANGPT1,GBP1,THBS1,EFS,COL4A6,HLA-B,PLP2,TGFBR3,IL7R,SEMA4G,NDRG2,SOCS3,CPE,ROR2,CAV1,LGALS3,NR4A3,HBEGF,NEO1,HSPB1,TIMP3,VEGFA,EDNRA,DST,IL6ST,TNFAIP3,CHRNA2,CXCL13,CD74,SLC1A1,CFD,GCNT2,EYA4,ITGA8,FST,CYP1…
response to external stimulus	GO:BP	Down	3.82555e-44	2788	463	FALSE	FOSB,FOS,HPGD,LTF,ACTA2,PDK4,PTN,FLNA,PAGE4,TRIM29,LCN2,GSTP1,SRD5A2,ALDH1A2,ZFP36,WFDC2,C7,FLRT3,RAB27A,SLC22A3,JUN,ARG2,SELE,CYR61,DUSP1,ATF3,IGF1,PGC,CCL2,GJA1,SNAI2,CXCL2,SERPINF1,MAP1LC3B,ANXA1,IL1R1,B2M,FGFR2,SLC15A2,CD177,DPP4,SEMA3C,NR4A1,ATP1A2,ANGPT1,GBP1,PPARGC1A,THBS1,CFB,BTG2,PALLD,HLA-B,ANG,SPINK1,PTPRM,PLP2,IL7R,SEMA4G,SOCS3,SERPING1,SCN7A,TNC,CNN2,CAV1,EGR3,ACP5,LGALS3,HBEGF,NEO1,…
positive regulation of metabolic process	GO:BP	Down	1.32023e-43	3776	572	FALSE	ALOX15B,CD38,ACTG2,FOSB,FOS,EGR1,ACTC1,LTF,ACTA2,PAGE4,LCN2,HSPB8,PKP1,TGFB3,TP63,GSTP1,ALDH1A2,PARM1,ZFP36,SORBS1,RAB27A,JUN,ARG2,CYR61,ATF3,IGF1,PGC,CCL2,FBLN1,MSN,GJA1,FERMT2,NFIL3,SNAI2,ETS2,CD44,ANXA1,IL1R1,B2M,FGFR2,CD177,JUNB,TIPARP,ITGA5,CCND2,NR4A1,ANGPT1,PPARGC1A,THBS1,BTG2,ANG,IL7R,ROR2,TNC,ACTN1,CNN2,CAV1,EGR3,NR4A3,CEBPD,HBEGF,HSPB1,LDLR,VEGFA,IL6ST,TNFAIP3,GADD45G,MEIS2,CD74,SLC1A1,…
cell death	GO:BP	Down	6.44099e-43	2074	375	FALSE	ALOX15B,CD38,KRT5,FOS,HPGD,EGR1,ACTC1,LTF,PDK4,FLNA,PAGE4,LCN2,TGFB3,TP63,GSTP1,ALDH1A2,ZFP36,JUN,ARG2,TNS4,CYR61,SCIN,ATF3,IGF1,CCL2,FERMT2,RHOB,SNAI2,CD44,SERPINF1,ANXA1,FGFR2,ITGA5,ITM2C,SGK1,CCND2,TMBIM1,NR4A1,KCNMA1,ANGPT1,PPARGC1A,THBS1,GADD45B,BTG2,EMP1,CTSB,IL7R,SOCS3,ACTN1,CAV1,EGR3,LGALS3,NR4A3,HSPB1,RYR2,TIMP3,VEGFA,EDNRA,IL6ST,TNFAIP3,GADD45G,CD74,SLC1A1,EAF2,EYA4,IER3,CYP1B1,LGALS1,H…
regulation of cellular component organization	GO:BP	Down	1.08357e-42	2276	399	FALSE	CD38,PTN,FLNA,TGFB3,FHL1,FLRT3,RND3,SELE,DUSP1,SCIN,LMOD1,CPLX3,GNG4,IGF1,MSN,GJA1,FERMT2,RHOB,SNAI2,CD44,LPAR3,SERPINF1,ANXA1,B2M,CD177,DPP4,ITM2C,SEMA3C,SGK1,STXBP6,DPYSL3,LCP1,ANGPT1,PPARGC1A,THBS1,SYT1,RGS2,SEMA4G,ROR2,TNC,CAV1,LGALS3,HBEGF,LDLR,VEGFA,TPM1,VCL,CXCL13,JAM3,EAF2,CAPZB,SNAP25,CNTN1,PTEN,PRNP,ID1,TSPYL2,IRAK3,DUSP3,UST,KIT,CORO1C,CLU,ANXA2,CAPN6,CX3CL1,EPB41L3,PDPN,VILL,IGFBP5,SE…
tissue development	GO:BP	Down	2.64826e-42	1940	357	TRUE	ALOX15B,ACTG2,KRT15,MYH11,KRT5,FOS,EGR1,ACTC1,PGM5,LTF,ACTA2,CSRP1,KRT14,PTN,FLNA,TGFB3,TP63,ALDH1A2,ZFP36,FLRT3,KRT23,JUN,ARG2,CYR61,DUSP1,SCIN,TAGLN,PROM1,ATF3,IGF1,MSN,GJA1,FERMT2,RHOB,SNAI2,ETS2,CD44,COL17A1,ANXA1,MYL6,KRT13,FGFR2,JUNB,TIPARP,ITGA5,SEMA3C,NR4A1,PPARGC1A,MYLK,BTG2,CNN3,PALLD,RGS2,EMP1,CTSB,TGFBR3,SEMA4G,SERPINB5,SOCS3,CFTR,ROR2,TNC,CAV1,DUSP5,LGALS3,HBEGF,RYR2,VEGFA,EDNRA,TPM1…
positive regulation of response to stimulus	GO:BP	Down	1.30096e-40	2169	381	FALSE	ALOX15B,CD38,LTF,ACTA2,PTN,FLNA,TGFB3,TP63,C7,SORBS1,JUN,CYR61,ATF3,IGF1,PGC,CCL2,GJA1,FERMT2,CD44,LPAR3,ANXA1,IL1R1,B2M,FGFR2,CD177,ITGA5,ITM2C,ANGPT1,GBP1,THBS1,CFB,GADD45B,MYLK,HLA-B,TGFBR3,IL7R,SERPING1,ROR2,CAV1,LGALS3,NR4A3,HBEGF,NEO1,HSPB1,TIMP3,LDLR,VEGFA,IL6ST,TNFAIP3,GADD45G,CXCL13,CD74,CFD,GCNT2,EYA4,ITGA8,CYP1B1,LGALS1,HERPUD1,DUOX1,PTEN,PRNP,PDGFC,DUSP3,PENK,GPR183,KIT,CLU,PRKCB,SRPX…
positive regulation of multicellular organismal process	GO:BP	Down	2.10964e-40	1434	288	FALSE	ALOX15B,CD38,MME,FOS,EGR1,LTF,PTN,LCN2,TGFB3,TP63,FLRT3,CYR61,IGF1,GJA1,FERMT2,RHOB,LPAR3,SERPINF1,ANXA1,IL1R1,B2M,HSPB6,FGFR2,ITGA5,TMBIM1,ATP1A2,PPARGC1A,THBS1,RGS2,SPINK1,TGFBR3,IL7R,CFTR,ROR2,CAV1,EGR3,ASPA,NR4A3,HSPB1,RYR2,VEGFA,TPM1,IL6ST,GADD45G,CD74,SLC1A1,GCNT2,FST,CYP1B1,RRAS,IRF1,PDGFC,IRAK3,PENK,KIT,CLU,RLN2,ZFP36L1,PRKCB,ANXA2,CX3CL1,PDPN,SLC8A1,GATA3,KLF4,IFI16,BCL6,HLA-E,VTCN1,FGF2…
anatomical structure formation involved in morphogenesis	GO:BP	Down	9.90477e-40	1134	246	FALSE	ANPEP,MYH11,ACTC1,PGM5,CSRP1,MYL9,FLNA,TP63,ALDH1A2,ADAMTS1,FLNC,JUN,CYR61,DUSP1,LMOD1,PROM1,CCL2,GJA1,RHOB,SNAI2,ETS2,SERPINF1,ANXA1,CALD1,MYOF,HSPB6,FGFR2,JUNB,ITGA5,SEMA3C,NR4A1,ANGPT1,THBS1,ANG,PTPRM,TGFBR3,CFTR,ACTN1,CAV1,EGR3,DUSP5,HSPB1,VEGFA,EDNRA,TPM1,TNFAIP3,CXCL13,SLC1A1,JAM3,ATP2B4,ITGA8,CYP1B1,MEIS1,CNTN1,RRAS,PTEN,ID1,FHL2,RLN2,COL6A1,PRKCB,ANXA2,CX3CL1,EPB41L3,PDPN,GATA3,KLF4,BCL6,…
programmed cell death	GO:BP	Down	1.2117e-39	1918	348	FALSE	ALOX15B,CD38,KRT5,HPGD,EGR1,ACTC1,LTF,PDK4,FLNA,PAGE4,LCN2,TGFB3,TP63,GSTP1,ALDH1A2,ZFP36,JUN,ARG2,TNS4,CYR61,SCIN,ATF3,IGF1,CCL2,RHOB,SNAI2,CD44,ANXA1,FGFR2,ITGA5,ITM2C,SGK1,CCND2,TMBIM1,NR4A1,KCNMA1,ANGPT1,PPARGC1A,THBS1,GADD45B,BTG2,CTSB,IL7R,SOCS3,ACTN1,CAV1,EGR3,LGALS3,HSPB1,RYR2,TIMP3,VEGFA,EDNRA,IL6ST,TNFAIP3,GADD45G,CD74,SLC1A1,EAF2,EYA4,IER3,CYP1B1,LGALS1,HERPUD1,PTEN,IRF1,PRNP,PYGL,IFI6…
response to endogenous stimulus	GO:BP	Down	5.2278e-39	1557	301	FALSE	CD38,FOSB,FOS,HPGD,EGR1,PDK4,FLNA,GSTM2,TGFB3,TP63,SRD5A2,CHRDL1,ZFP36,SORBS1,FLRT3,JUN,CYR61,IGF1,CCL2,GJA1,FERMT2,SNAI2,CD44,SERPINF1,ANXA1,FGFR2,SGK1,NR4A1,ATP1A2,THBS1,COL4A6,BTG2,ANG,SPINK1,CTSB,TGFBR3,SLC26A3,SOCS3,CFTR,CAV1,EGR3,NR4A3,NEO1,RYR2,TIMP3,LDLR,EDNRA,SCNN1G,CXCL13,SLC1A1,PER1,GCNT2,ATP2B4,ITGA8,FST,CYP1B1,PRNP,ID1,PDGFC,TIMP1,DUSP3,FHL2,GNAL,PENK,KIT,RPE65,ABHD2,COL6A1,ZFP36L1,G…
cell development	GO:BP	Down	1.29389e-38	2094	367	TRUE	CD38,MYH11,MME,ACTC1,PGM5,NEFH,LTF,ACTA2,CSRP1,MYL9,PTN,FLNA,OLFM4,TP63,ALDH1A2,FLRT3,FLNC,JUN,LMOD1,CCK,IGF1,FBLN1,MSN,GJA1,FERMT2,SNAI2,LPAR3,SERPINF1,MYOF,B2M,FGFR2,ITM2C,SEMA3C,SGK1,DPYSL3,GBP1,BTG2,PALLD,SYT1,ANG,RGS2,SPINK1,PTPRM,TGFBR3,SLC26A3,PRDM8,SEMA4G,CFTR,ROR2,TNC,ACTN1,ASPA,NEO1,LDLR,VEGFA,EDNRA,TPM1,IL6ST,VCL,JAM3,ID4,ITGA8,MEIS1,BHLHE40,SNAP25,CNTN1,PTEN,ID1,UST,FHL2,KIT,CORO1C,CL…
vasculature development	GO:BP	Down	1.59174e-38	731	185	FALSE	ANPEP,HPGD,EGR1,ACTA2,FLNA,ALDH1A2,ADAMTS1,JUN,CYR61,CCL2,GJA1,RHOB,SERPINF1,ANXA1,CALD1,HSPB6,FGFR2,JUNB,TIPARP,ITGA5,SEMA3C,NR4A1,ANGPT1,THBS1,MYLK,ANG,PTPRM,TGFBR3,SOCS3,CAV1,EGR3,HSPB1,LDLR,VEGFA,EDNRA,TNFAIP3,CXCL13,SLC1A1,JAM3,ATP2B4,CYP1B1,MEIS1,RRAS,PTEN,ID1,KIT,RLN2,ZFP36L1,PRKCB,ANXA2,CX3CL1,PDPN,KLF4,SP100,ADAMTS9,FGF2,NDP,MCAM,CD40,ZC3H12A,PRKCA,SPRY2,TMEM100,C3,EFNB2,MMP2,RAMP1,GJC1,…
regulation of intracellular signal transduction	GO:BP	Down	1.60539e-38	1691	317	FALSE	LTF,ACTA2,FLNA,PAGE4,TGFB3,GSTP1,JUN,CYR61,DUSP1,PAK1IP1,ATF3,IGF1,CCL2,FBLN1,GJA1,FERMT2,SNAI2,CD44,LPAR3,PDE11A,FGFR2,SLC15A2,SGK1,ANGPT1,GBP1,THBS1,GADD45B,RGS2,SPINK1,NDRG2,ROR2,CAV1,DUSP5,HBEGF,HSPB1,TIMP3,VEGFA,TNFAIP3,GADD45G,CD74,PER1,GCNT2,ATP2B4,LGALS1,HERPUD1,RRAS,PTEN,PRNP,PDGFC,IRAK3,DUSP3,FHL2,GPR183,KIT,CLU,ARHGAP10,PRKCB,CX3CL1,IGFBP5,SEMA3A,GATA3,DMD,BCL6,CAV2,NFKBIA,NPR2,FGF2,IG…
response to oxygen-containing compound	GO:BP	Down	2.63862e-38	1624	308	FALSE	CD38,FOSB,FOS,HPGD,EGR1,LTF,PDK4,FLNA,TGFB3,GSTP1,SRD5A2,ALDH1A2,ZFP36,SORBS1,JUN,SELE,IGF1,CCL2,MSN,GJA1,CACNG4,RHOB,SNAI2,CXCL2,SERPINF1,ANXA1,FGFR2,SGK1,NR4A1,ATP1A2,KCNMA1,THBS1,COL4A6,BTG2,SLC2A5,KCNMB1,RGS2,SPINK1,GPX3,TGFBR3,SLC26A3,SOCS3,CFTR,CAV1,ACP5,NR4A3,RYR2,LDLR,EDNRA,TPM1,TNFAIP3,SCNN1G,CHRNA2,RDH11,CXCL13,SLC1A1,PER1,ATP2B4,CYP1B1,DUOX1,PRNP,ID1,PDGFC,TIMP1,IRAK3,GNAL,PENK,RPE65,C…
positive regulation of cell migration	GO:BP	Down	3.53054e-38	523	151	FALSE	ACTA2,PTN,ADAMTS1,JUN,CYR61,IGF1,FBLN1,FERMT2,RHOB,SNAI2,ANXA1,IL1R1,ITGA5,SEMA3C,ANGPT1,THBS1,MYLK,SEMA4G,ROR2,CAV1,LGALS3,NR4A3,HBEGF,HSPB1,VEGFA,CXCL13,CD74,JAM3,GCNT2,CYP1B1,RRAS,PDGFC,KIT,CX3CL1,PDPN,SLC8A1,IGFBP5,SEMA3A,GATA3,SEMA3D,MMP7,FGF2,MCAM,CD40,ZC3H12A,PRKCA,SPRY2,RARRES2,CD47,MMP2,TGFBR1,FERMT1,RET,SEMA3E,TGFB2,EDN3,NTRK3,TGFBR2,PTGS2,IL6,CCL5,STAT3,PIK3R1,TRIP6,PAK1,MYO1C,ARHGEF7,…
positive regulation of cell motility	GO:BP	Down	3.63631e-38	547	155	FALSE	ACTA2,PTN,ADAMTS1,JUN,CYR61,IGF1,FBLN1,FERMT2,RHOB,SNAI2,ANXA1,IL1R1,ITGA5,SEMA3C,ANGPT1,THBS1,MYLK,SEMA4G,ROR2,CAV1,LGALS3,NR4A3,HBEGF,HSPB1,VEGFA,CXCL13,CD74,JAM3,GCNT2,CYP1B1,DUOX1,RRAS,PDGFC,KIT,CX3CL1,PDPN,SLC8A1,IGFBP5,SEMA3A,GATA3,SEMA3D,MMP7,FGF2,TF,MCAM,CD40,ZC3H12A,PRKCA,SPRY2,RARRES2,CD47,MMP2,TGFBR1,FERMT1,RET,SEMA3E,TGFB2,EDN3,NTRK3,TGFBR2,PTGS2,IL6,CCL5,STAT3,PIK3R1,TRIP6,PAK1,MYO1C…
positive regulation of cellular component movement	GO:BP	Down	5.84159e-38	561	157	FALSE	ACTA2,PTN,ADAMTS1,JUN,CYR61,IGF1,FBLN1,FERMT2,RHOB,SNAI2,ANXA1,IL1R1,ITGA5,SEMA3C,ANGPT1,THBS1,MYLK,SEMA4G,ROR2,CAV1,LGALS3,NR4A3,HBEGF,HSPB1,VEGFA,CXCL13,CD74,JAM3,GCNT2,CYP1B1,DUOX1,RRAS,PDGFC,KIT,CX3CL1,PDPN,SLC8A1,IGFBP5,SEMA3A,GATA3,SEMA3D,BCL6,MMP7,FGF2,TF,MCAM,CD40,ZC3H12A,PRKCA,SPRY2,RARRES2,CD47,MMP2,TGFBR1,FERMT1,RET,SEMA3E,TGFB2,EDN3,NTRK3,TGFBR2,PTGS2,IL6,CCL5,STAT3,PIK3R1,TRIP6,PAK1,…
nervous system development	GO:BP	Down	7.36447e-38	2430	405	TRUE	CD38,MME,FOS,NEFH,PTN,FLNA,TP63,PCP4,GSTP1,SRD5A2,ALDH1A2,CHRDL1,FLRT3,JUN,SCIN,CCK,LSAMP,PROM1,CCL2,GJA1,LPAR3,SERPINF1,ANXA1,B2M,FGFR2,ITM2C,SEMA3C,SGK1,BCAS1,DPYSL3,ATP1A2,BTG2,PALLD,SYT1,RGS2,PTPRM,GLUD1,PRDM8,SEMA4G,NDRG2,ROR2,TNC,EGR3,ASPA,NEO1,LDLR,VEGFA,EDNRA,IL6ST,MEIS2,VCL,SLC1A1,JAM3,ID4,ATP2B4,ITGA8,CYP1B1,MEIS1,BHLHE40,SNAP25,CNTN1,PTEN,ID1,PDGFC,UST,PENK,GPR183,KIT,CLU,PBX1,ZFP36L1,…
tube development	GO:BP	Down	8.54113e-38	1054	231	FALSE	ANPEP,MME,HPGD,FLNA,TGFB3,TP63,ALDH1A2,ADAMTS1,JUN,ARG2,CYR61,PROM1,CCL2,GJA1,RHOB,SERPINF1,ANXA1,CALD1,HSPB6,FGFR2,JUNB,TIPARP,ITGA5,CRISPLD2,SEMA3C,NR4A1,ANGPT1,THBS1,MYLK,ANG,PTPRM,TGFBR3,CAV1,EGR3,HSPB1,RYR2,LDLR,VEGFA,EDNRA,IL6ST,TNFAIP3,CXCL13,SLC1A1,JAM3,ATP2B4,CYP1B1,MEIS1,RRAS,PTEN,ID1,PDGFC,KIT,RLN2,PBX1,ZFP36L1,PRKCB,ANXA2,CX3CL1,PGR,PDPN,IGFBP5,GATA3,KLF4,HMGCS2,SP100,ADAMTS9,FGF2,MCA…
positive regulation of locomotion	GO:BP	Down	9.48213e-38	563	157	FALSE	ACTA2,PTN,ADAMTS1,JUN,CYR61,IGF1,FBLN1,FERMT2,RHOB,SNAI2,ANXA1,IL1R1,ITGA5,SEMA3C,ANGPT1,THBS1,MYLK,SEMA4G,ROR2,CAV1,LGALS3,NR4A3,HBEGF,HSPB1,VEGFA,CXCL13,CD74,JAM3,GCNT2,CYP1B1,DUOX1,RRAS,PDGFC,KIT,CX3CL1,PDPN,SLC8A1,IGFBP5,SEMA3A,GATA3,SEMA3D,MMP7,FGF2,TF,MCAM,CD40,ZC3H12A,PRKCA,SPRY2,RARRES2,CD47,MMP2,TGFBR1,FERMT1,RET,SEMA3E,TGFB2,EDN3,NTRK3,TGFBR2,PTGS2,IL6,CCL5,STAT3,PIK3R1,TRIP6,PAK1,SLIT2…
neurogenesis	GO:BP	Down	9.60763e-38	1642	309	FALSE	CD38,MME,NEFH,PTN,FLNA,PCP4,ALDH1A2,FLRT3,JUN,CCK,PROM1,CCL2,GJA1,LPAR3,SERPINF1,ANXA1,B2M,FGFR2,ITM2C,SEMA3C,SGK1,DPYSL3,BTG2,PALLD,SYT1,RGS2,PTPRM,PRDM8,SEMA4G,ROR2,TNC,ASPA,NEO1,LDLR,VEGFA,EDNRA,IL6ST,VCL,SLC1A1,ID4,MEIS1,BHLHE40,SNAP25,CNTN1,PTEN,ID1,UST,PENK,GPR183,KIT,CLU,PBX1,CX3CL1,NCAM1,HOXD10,EPB41L3,CPEB3,CDK6,IER2,SEMA3A,GATA3,S100A10,KLF4,CNTNAP2,DMD,SEMA3D,BCL6,NAV2,NR4A2,FGF2,NCS1,…
actin filament-based process	GO:BP	Down	2.44083e-37	804	194	TRUE	MYH11,ACTC1,PGM5,CNN1,TPM2,ACTA2,CSRP1,MYL9,FLNA,TGFB3,SORBS1,FLNC,RND3,SELE,SCIN,LMOD1,GJA1,FERMT2,RHOB,ANXA1,CALD1,MYL6,DPYSL3,LCP1,ATP1A2,EFS,CNN3,PALLD,ANG,ACTN1,CNN2,CAV1,RYR2,TPM1,JAM3,SMTN,CAPZB,PDLIM1,ID1,PHACTR2,KIT,CORO1C,CX3CL1,EPB41L3,PDPN,VILL,S100A10,CXCL1,DMD,CAPG,BCL6,CDC42EP3,TF,LDB3,ENAH,CD47,GPD1L,PSTPIP2,GJC1,TGFBR1,SEMA3E,CCDC88A,NTRK3,DIXDC1,SFRP1,DSTN,RHOBTB3,KCNJ8,WIPF1,PA…
apoptotic process	GO:BP	Down	5.84967e-37	1865	335	FALSE	ALOX15B,CD38,HPGD,EGR1,ACTC1,LTF,PDK4,FLNA,PAGE4,LCN2,TGFB3,TP63,GSTP1,ALDH1A2,ZFP36,JUN,ARG2,TNS4,CYR61,SCIN,ATF3,IGF1,CCL2,RHOB,SNAI2,CD44,ANXA1,FGFR2,ITGA5,ITM2C,SGK1,CCND2,TMBIM1,NR4A1,KCNMA1,ANGPT1,PPARGC1A,THBS1,GADD45B,BTG2,CTSB,IL7R,SOCS3,ACTN1,CAV1,EGR3,LGALS3,HSPB1,RYR2,TIMP3,VEGFA,EDNRA,IL6ST,TNFAIP3,GADD45G,CD74,SLC1A1,EAF2,EYA4,IER3,CYP1B1,LGALS1,HERPUD1,PTEN,IRF1,PRNP,IFI6,ID1,TIMP1…
positive regulation of developmental process	GO:BP	Down	1.10282e-36	1268	258	FALSE	ALOX15B,MME,FOS,LTF,PTN,FLNA,OLFM4,TGFB3,TP63,PCP4,ZFP36,FLRT3,CYR61,SCIN,PROM1,IGF1,GJA1,FERMT2,RHOB,SNAI2,LPAR3,SERPINF1,ANXA1,HSPB6,WIF1,FGFR2,JUNB,ITGA5,PPARGC1A,THBS1,SYT1,TGFBR3,IL7R,SOCS3,CFTR,ROR2,EGR3,ASPA,CEBPD,HSPB1,VEGFA,IL6ST,CD74,GCNT2,FST,CYP1B1,IFITM1,RRAS,KIT,CORO1C,RLN2,ZFP36L1,PRKCB,CX3CL1,CPEB3,PDPN,SLC8A1,GATA3,S100A10,KLF4,DMD,BCL6,SFN,ADAMTS9,FGF2,ACACB,NELL1,SULT2B1,CD40,Z…
positive regulation of macromolecule metabolic process	GO:BP	Down	1.22835e-36	3465	518	FALSE	ALOX15B,CD38,ACTG2,FOSB,FOS,EGR1,ACTC1,LTF,ACTA2,PAGE4,PKP1,TGFB3,TP63,ALDH1A2,PARM1,ZFP36,SORBS1,RAB27A,JUN,CYR61,ATF3,IGF1,PGC,CCL2,FBLN1,MSN,GJA1,FERMT2,NFIL3,SNAI2,ETS2,CD44,ANXA1,IL1R1,B2M,FGFR2,JUNB,TIPARP,ITGA5,CCND2,NR4A1,ANGPT1,PPARGC1A,THBS1,BTG2,ANG,IL7R,ROR2,TNC,ACTN1,CNN2,CAV1,EGR3,NR4A3,CEBPD,HBEGF,HSPB1,LDLR,VEGFA,IL6ST,TNFAIP3,MEIS2,CD74,SLC1A1,SPON1,PER1,ID4,EAF2,ATP2B4,EYA4,ITGA…
blood vessel development	GO:BP	Down	4.53295e-36	700	176	FALSE	ANPEP,HPGD,EGR1,ACTA2,FLNA,ALDH1A2,ADAMTS1,JUN,CYR61,CCL2,GJA1,RHOB,SERPINF1,ANXA1,CALD1,HSPB6,FGFR2,JUNB,TIPARP,ITGA5,SEMA3C,NR4A1,ANGPT1,THBS1,MYLK,ANG,PTPRM,TGFBR3,SOCS3,CAV1,EGR3,HSPB1,LDLR,VEGFA,EDNRA,TNFAIP3,CXCL13,SLC1A1,JAM3,ATP2B4,CYP1B1,MEIS1,RRAS,PTEN,ID1,RLN2,ZFP36L1,PRKCB,ANXA2,CX3CL1,KLF4,SP100,ADAMTS9,FGF2,MCAM,CD40,ZC3H12A,PRKCA,SPRY2,TMEM100,C3,EFNB2,MMP2,RAMP1,GJC1,TGFBR1,EYA1,A…
cellular response to endogenous stimulus	GO:BP	Down	4.83204e-36	1316	263	FALSE	FOSB,FOS,HPGD,EGR1,PDK4,FLNA,GSTM2,TGFB3,TP63,CHRDL1,ZFP36,SORBS1,FLRT3,JUN,CYR61,IGF1,CCL2,GJA1,FERMT2,SNAI2,CD44,SERPINF1,ANXA1,FGFR2,SGK1,NR4A1,ATP1A2,THBS1,COL4A6,SPINK1,CTSB,TGFBR3,SLC26A3,SOCS3,CFTR,CAV1,EGR3,NR4A3,NEO1,RYR2,EDNRA,SCNN1G,CXCL13,SLC1A1,PER1,GCNT2,ATP2B4,ITGA8,FST,CYP1B1,PRNP,ID1,PDGFC,DUSP3,GNAL,PENK,KIT,RPE65,ABHD2,COL6A1,ZFP36L1,GNAO1,PRKCB,PGR,CPEB3,SLC8A1,IGFBP5,GATA3,HF…
regulation of immune system process	GO:BP	Down	7.97034e-36	1442	279	FALSE	CD38,FOS,LTF,PTN,TGFB3,ZFP36,C7,ARG2,SELE,DUSP1,SCIN,IGF1,PGC,CCL2,MSN,ANXA1,IL1R1,B2M,SLC15A2,CD177,DPP4,ANGPT1,GBP1,THBS1,CFB,HLA-B,IL7R,SERPING1,ROR2,CAV1,EGR3,LGALS3,NR4A3,LDLR,VEGFA,IL6ST,TNFAIP3,MEIS2,CXCL13,CD74,JAM3,CFD,MEIS1,LGALS1,IRF1,PRNP,MAPK10,IRAK3,DUSP3,GPR183,KIT,CLU,ZFP36L1,PRKCB,CX3CL1,CDK6,GATA3,TSC22D3,IFI16,BCL6,HLA-E,HFE,NFKBIA,VTCN1,CD40,ZC3H12A,STAT6,PRKCA,RARRES2,C3,CD47…
regulation of cell adhesion	GO:BP	Down	1.91006e-35	740	181	FALSE	FLNA,OLFM4,ARG2,SELE,CYR61,DUSP1,IGF1,CCL2,FBLN1,FERMT2,SNAI2,CD44,ANXA1,B2M,DPP4,ITGA5,ANGPT1,GBP1,THBS1,IL7R,TNC,CAV1,EGR3,LGALS3,NR4A3,VEGFA,TPM1,IL6ST,VCL,CXCL13,CD74,JAM3,GCNT2,CYP1B1,LGALS1,RRAS,PTEN,IRF1,PRNP,DUSP3,CORO1C,CX3CL1,CDK6,PDPN,GATA3,S100A10,KLF4,DMD,BCL6,HLA-E,HFE,VTCN1,ZC3H12A,FZD7,PRKCA,CD47,EFNB2,MMP2,SCGB1A1,HLA-DRA,FERMT1,RET,SEMA3E,TGFB2,LIMS2,SFRP1,PDE5A,TGFBR2,IL6,VAV3,…
negative regulation of multicellular organismal process	GO:BP	Down	4.70547e-35	1000	218	FALSE	CD38,LTF,PTN,TGFB3,TP63,GSTP1,ZFP36,ADAMTS1,ARG2,IGF1,FBLN1,GJA1,SNAI2,SERPINF1,ANXA1,B2M,SEMA3C,ATP1A2,KCNMA1,ANGPT1,GBP1,THBS1,RGS2,PTPRM,SEMA4G,NDRG2,SERPING1,ACP5,NPR3,PLCL1,LDLR,TNFAIP3,CXCL13,CD74,SERPINB1,ID4,EAF2,ATP2B4,PTEN,IRF1,PRNP,ID1,TIMP1,IRAK3,CORO1C,CX3CL1,CDK6,IGFBP5,SEMA3A,GATA3,SRGN,KLF4,SEMA3D,BCL6,HFE,SP100,LMNA,ADAMTS9,FGF2,ZC3H12A,FZD7,SPRY2,MMP2,SCGB1A1,TSPAN8,TGFBR1,FERMT…
tube morphogenesis	GO:BP	Down	5.80993e-35	854	197	FALSE	ANPEP,HPGD,FLNA,TP63,ADAMTS1,JUN,CYR61,CCL2,GJA1,RHOB,SERPINF1,ANXA1,CALD1,HSPB6,FGFR2,JUNB,TIPARP,ITGA5,NR4A1,ANGPT1,THBS1,MYLK,ANG,PTPRM,TGFBR3,CAV1,EGR3,HSPB1,RYR2,LDLR,VEGFA,EDNRA,TNFAIP3,CXCL13,SLC1A1,JAM3,ATP2B4,CYP1B1,MEIS1,RRAS,PTEN,ID1,RLN2,PBX1,ZFP36L1,PRKCB,ANXA2,CX3CL1,PGR,GATA3,KLF4,SP100,ADAMTS9,FGF2,MCAM,CD40,ZC3H12A,PRKCA,SPRY2,TMEM100,C3,EFNB2,MMP2,RAMP1,GJC1,TGFBR1,EYA1,APOLD1,R…
immune system process	GO:BP	Down	1.78838e-34	2781	436	FALSE	CD38,MT1G,AZGP1,FOS,EGR1,LTF,PTN,TRIM29,LCN2,TGFB3,ZFP36,WFDC2,C7,RAB27A,JUN,ARG2,SELE,DUSP1,SCIN,IGF1,PGC,CCL2,MSN,GJA1,NFIL3,CD44,CXCL2,ANXA1,IL1R1,B2M,FGFR2,SLC15A2,CD177,DPP4,JUNB,TIPARP,SEMA3C,LCP1,ANGPT1,GBP1,THBS1,CFB,HLA-B,ANG,TGFBR3,IL7R,SERPING1,ROR2,ACTN1,CNN2,CAV1,EGR3,LGALS3,NR4A3,CEBPD,LDLR,VEGFA,IL6ST,TNFAIP3,APOBEC3C,MEIS2,CXCL13,CD74,JAM3,CFD,FST,MEIS1,LGALS1,IFITM1,RRAS,IRF1,PRN…
positive regulation of cellular metabolic process	GO:BP	Down	1.09279e-33	3271	488	FALSE	CD38,FOSB,FOS,EGR1,LTF,PAGE4,HSPB8,TGFB3,TP63,GSTP1,PARM1,ZFP36,SORBS1,RAB27A,JUN,ARG2,CYR61,ATF3,IGF1,FBLN1,MSN,FERMT2,NFIL3,SNAI2,ETS2,CD44,ANXA1,B2M,FGFR2,CD177,JUNB,ITGA5,CCND2,NR4A1,ANGPT1,PPARGC1A,THBS1,BTG2,ANG,ROR2,ACTN1,CAV1,EGR3,NR4A3,CEBPD,HBEGF,LDLR,VEGFA,IL6ST,TNFAIP3,MEIS2,CD74,SLC1A1,SPON1,PER1,ID4,EAF2,ATP2B4,EYA4,ITGA8,CYP1B1,MEIS1,HERPUD1,CNTN1,PTEN,IRF1,PRNP,PDLIM1,PDGFC,NAMPT,…
negative regulation of response to stimulus	GO:BP	Down	1.14035e-33	1599	294	FALSE	EGR1,LTF,TGFB3,TP63,GSTP1,CHRDL1,ZFP36,ARG2,DUSP1,PAK1IP1,ATF3,IGF1,CCL2,FBLN1,SNAI2,CD44,SERPINF1,ANXA1,PDE11A,WIF1,DPP4,SEMA3C,TMBIM1,GBP1,THBS1,HLA-B,RGS2,SPINK1,TGFBR3,IL7R,SEMA4G,NDRG2,SOCS3,SERPING1,CAV1,DUSP5,ACP5,LGALS3,NR4A3,HSPB1,TIMP3,LDLR,IL6ST,TNFAIP3,CXCL13,CD74,PER1,ATP2B4,EYA4,FST,HERPUD1,PTEN,PRNP,IFI6,IRAK3,DUSP3,FHL2,CLU,PRKCB,CX3CL1,IGFBP5,SEMA3A,GATA3,KLF4,DMD,IFI16,SEMA3D,BC…
regulation of cell death	GO:BP	Down	1.28139e-33	1592	293	FALSE	CD38,FOS,HPGD,EGR1,ACTC1,LTF,PDK4,FLNA,PAGE4,TGFB3,TP63,GSTP1,ALDH1A2,ZFP36,JUN,ARG2,CYR61,SCIN,ATF3,IGF1,CCL2,FERMT2,RHOB,SNAI2,CD44,SERPINF1,ANXA1,FGFR2,ITGA5,ITM2C,SGK1,CCND2,TMBIM1,NR4A1,KCNMA1,ANGPT1,PPARGC1A,THBS1,GADD45B,BTG2,CTSB,IL7R,SOCS3,ACTN1,CAV1,EGR3,LGALS3,NR4A3,HSPB1,TIMP3,VEGFA,IL6ST,TNFAIP3,GADD45G,CD74,SLC1A1,EYA4,IER3,CYP1B1,LGALS1,HERPUD1,PTEN,PRNP,IFI6,ID1,TIMP1,FHL2,KIT,CLU…
positive regulation of signaling	GO:BP	Down	1.12211e-32	1715	306	FALSE	ALOX15B,CD38,MME,LTF,ACTA2,PTN,FLNA,TGFB3,TP63,SORBS1,JUN,CYR61,ATF3,IGF1,CCL2,GJA1,FERMT2,CACNG4,CD44,LPAR3,IL1R1,FGFR2,ITGA5,ITM2C,ANGPT1,THBS1,GADD45B,SYT1,SPINK1,GLUD1,TGFBR3,IL7R,CFTR,ROR2,CAV1,HBEGF,NEO1,TIMP3,VEGFA,IL6ST,TNFAIP3,GADD45G,CD74,SLC1A1,GCNT2,ITGA8,CYP1B1,LGALS1,SNAP25,PTEN,PRNP,PDGFC,GPR183,KIT,PRKCB,SRPX,ANXA2,CX3CL1,RBPMS,VSNL1,IGFBP5,SEMA3A,GATA3,HFE,CAV2,NPR2,FGF2,IGFBP6,C…
regulation of transport	GO:BP	Down	1.24022e-32	1724	307	FALSE	CD38,NEFH,FLNA,GSTM2,TGFB3,FHL1,SORBS1,RAB27A,SELE,SCIN,CPLX3,IGF1,CCL2,MSN,GJA1,CACNG4,ANXA1,B2M,CD177,SGK1,STXBP6,LCP1,ATP1A2,KCNMA1,ANGPT1,THBS1,MYLK,SYT1,KCNMB1,ANG,RGS2,SPINK1,GLUD1,FXYD6,CFTR,SCN7A,CNN2,CAV1,LGALS3,NR4A3,RYR2,VEGFA,EDNRA,STAC,CD74,KCNH6,SLC1A1,PER1,PRKG2,ATP2B4,SNAP25,CNTN1,PTEN,PRNP,TRPC1,CLU,PRKCB,FABP3,STOM,ANXA2,CX3CL1,KCNAB1,SLC8A1,VSNL1,GAS1,GEM,DMD,HFE,SP100,SFN,NFKB…
regulation of catalytic activity	GO:BP	Down	1.25134e-32	2345	381	FALSE	PI15,EGR1,LTF,PTN,TP63,GSTP1,PARM1,ZFP36,WFDC2,JUN,SERPINA3,SELE,CYR61,DUSP1,IGF1,CCL2,FBLN1,FERMT2,RCAN3,CD44,SERPINF1,ANXA1,FGFR2,SGK1,CCND2,TMBIM1,NR4A1,ANGPT1,THBS1,GADD45B,ANG,RGS2,SPINK1,SPOCK3,CTSB,SERPINB5,RARRES1,SOCS3,SERPING1,ROR2,CAV1,NPR3,LGALS3,HBEGF,HSPB1,TIMP3,VEGFA,EDNRA,TNFAIP3,CXCL13,CD74,SLC1A1,SERPINB1,CST1,ATP2B4,PTEN,PRNP,COL6A3,IFI6,PDGFC,TSPYL2,TIMP1,IRAK3,DUSP3,PHACTR2,K…
actin cytoskeleton organization	GO:BP	Down	1.58342e-32	715	172	TRUE	MYH11,ACTC1,PGM5,CNN1,TPM2,CSRP1,MYL9,FLNA,TGFB3,SORBS1,FLNC,RND3,SCIN,LMOD1,FERMT2,RHOB,ANXA1,CALD1,DPYSL3,LCP1,EFS,CNN3,PALLD,ANG,ACTN1,CNN2,TPM1,JAM3,SMTN,CAPZB,PDLIM1,ID1,PHACTR2,KIT,CORO1C,CX3CL1,EPB41L3,VILL,S100A10,CXCL1,DMD,CAPG,BCL6,CDC42EP3,TF,LDB3,ENAH,CD47,PSTPIP2,TGFBR1,SEMA3E,CCDC88A,NTRK3,DIXDC1,SFRP1,DSTN,RHOBTB3,WIPF1,PARVA,BBS4,PIK3R1,GPM6B,DAAM2,SVIL,AUTS2,EFNA5,PTGER4,EPHA5,PA…
regulation of programmed cell death	GO:BP	Down	1.9181e-32	1448	272	FALSE	CD38,HPGD,EGR1,ACTC1,LTF,PDK4,FLNA,PAGE4,TGFB3,TP63,GSTP1,ALDH1A2,ZFP36,JUN,ARG2,CYR61,SCIN,ATF3,IGF1,CCL2,RHOB,SNAI2,CD44,ANXA1,FGFR2,ITGA5,ITM2C,SGK1,CCND2,TMBIM1,NR4A1,KCNMA1,ANGPT1,PPARGC1A,THBS1,GADD45B,BTG2,CTSB,IL7R,SOCS3,ACTN1,CAV1,EGR3,LGALS3,HSPB1,TIMP3,VEGFA,IL6ST,TNFAIP3,GADD45G,CD74,SLC1A1,EYA4,IER3,CYP1B1,LGALS1,HERPUD1,PTEN,PRNP,IFI6,ID1,TIMP1,FHL2,KIT,CLU,ZFP36L1,ARHGAP10,SRPX,CX3…
blood vessel morphogenesis	GO:BP	Down	2.85159e-32	613	156	FALSE	ANPEP,HPGD,FLNA,ADAMTS1,JUN,CYR61,CCL2,GJA1,RHOB,SERPINF1,ANXA1,CALD1,HSPB6,FGFR2,JUNB,TIPARP,ITGA5,NR4A1,ANGPT1,THBS1,MYLK,ANG,PTPRM,TGFBR3,CAV1,EGR3,HSPB1,LDLR,VEGFA,EDNRA,TNFAIP3,CXCL13,SLC1A1,JAM3,ATP2B4,CYP1B1,MEIS1,RRAS,PTEN,ID1,RLN2,ZFP36L1,PRKCB,ANXA2,CX3CL1,KLF4,SP100,ADAMTS9,FGF2,MCAM,CD40,ZC3H12A,PRKCA,SPRY2,TMEM100,C3,EFNB2,MMP2,RAMP1,GJC1,TGFBR1,EYA1,APOLD1,SEMA3E,TGFB2,PRRX1,SFRP1,T…
positive regulation of cell communication	GO:BP	Down	4.51762e-32	1711	304	FALSE	ALOX15B,CD38,MME,LTF,ACTA2,PTN,FLNA,TGFB3,TP63,SORBS1,JUN,CYR61,ATF3,IGF1,CCL2,GJA1,FERMT2,CACNG4,CD44,LPAR3,IL1R1,FGFR2,ITGA5,ITM2C,ANGPT1,THBS1,GADD45B,SYT1,SPINK1,GLUD1,TGFBR3,IL7R,CFTR,ROR2,CAV1,HBEGF,NEO1,TIMP3,VEGFA,IL6ST,TNFAIP3,GADD45G,CD74,SLC1A1,GCNT2,ITGA8,CYP1B1,LGALS1,SNAP25,PTEN,PRNP,PDGFC,GPR183,KIT,PRKCB,SRPX,CX3CL1,RBPMS,VSNL1,IGFBP5,SEMA3A,GATA3,HFE,CAV2,NPR2,FGF2,IGFBP6,CD40,ZC…
enzyme-linked receptor protein signaling pathway	GO:BP	Down	5.42766e-32	951	205	FALSE	FOS,HPGD,EGR1,PDK4,PTN,TGFB3,CHRDL1,SORBS1,FLRT3,JUN,CYR61,IGF1,FERMT2,FGFR2,TIPARP,ITGA5,ANGPT1,THBS1,EFS,COL4A6,TGFBR3,SOCS3,ROR2,CAV1,NR4A3,HBEGF,NEO1,HSPB1,VEGFA,IL6ST,GCNT2,ITGA8,FST,IFI6,LIFR,ID1,PDGFC,DUSP3,KIT,RPE65,PRKCB,RBPMS,IGFBP5,GATA3,HFE,CAV2,NPR2,FGF2,IGFBP6,TF,LTBP4,STAT6,SPRY2,TMEM100,RARRES2,EFNB2,TGFB1I1,MMP2,IGFBP4,TGFBR1,FERMT1,CDH3,RET,GFRA1,TGFB2,SOCS2,ITGA1,CCDC88A,IRS1,I…
homeostatic process	GO:BP	Down	4.40985e-31	1658	295	FALSE	MT1M,CD38,MT1G,AZGP1,EGR1,LTF,TFF3,PDK4,LCN2,GSTM2,TP63,GSTP1,ZFP36,SERPINA3,SLC26A4,PROM1,CCL2,GJA1,SERPINF1,ANXA1,MT1X,B2M,ATP1A2,KCNMA1,ANGPT1,PPARGC1A,ANG,TGFBR3,IL7R,SLC26A3,CFTR,SCN7A,CAV1,MT1E,ACP5,NPR3,NR4A3,NEO1,HSPB1,RYR2,PLCL1,LDLR,CYP4F12,VEGFA,EDNRA,DMXL1,TNFAIP3,GADD45G,SCNN1G,VCL,SLC22A17,CD74,SLC1A1,JAM3,GCNT2,ATP2B4,NELL2,HERPUD1,PRNP,PYGL,TRPC1,ID1,PDGFC,SLC7A8,ARMCX1,GPR183,KIT…
regulation of anatomical structure morphogenesis	GO:BP	Down	5.69102e-31	930	200	FALSE	FLNA,OLFM4,ADAMTS1,RND3,CCL2,FBLN1,MSN,GJA1,FERMT2,RHOB,SNAI2,CD44,LPAR3,SERPINF1,ANXA1,HSPB6,FGFR2,ITGA5,SEMA3C,TMBIM1,GBP1,THBS1,SYT1,PTPRM,SEMA4G,HSPB1,VEGFA,TPM1,TNFAIP3,CXCL13,ATP2B4,CYP1B1,CAPZB,RRAS,PTEN,ID1,UST,KIT,CORO1C,RLN2,PRKCB,EPB41L3,PDPN,SEMA3A,GATA3,S100A10,KLF4,SEMA3D,BCL6,SP100,CDC42EP3,ADAMTS9,FGF2,CD40,ZC3H12A,FZD7,PRKCA,SPRY2,C3,EFNB2,PARP6,CDKL5,RET,SEMA3E,TGFB2,MEF2C,LIMS2…
positive regulation of cell differentiation	GO:BP	Down	8.24721e-31	840	187	TRUE	ALOX15B,MME,FOS,LTF,PTN,FLNA,OLFM4,TGFB3,TP63,PCP4,ZFP36,CYR61,SCIN,PROM1,IGF1,GJA1,FERMT2,SNAI2,LPAR3,SERPINF1,ANXA1,WIF1,JUNB,IL7R,SOCS3,ROR2,EGR3,ASPA,CEBPD,VEGFA,IL6ST,CD74,GCNT2,IFITM1,RRAS,KIT,ZFP36L1,CX3CL1,PDPN,GATA3,S100A10,DMD,BCL6,SFN,ADAMTS9,FGF2,NELL1,SULT2B1,ZC3H12A,PRKCA,TMEM100,RARRES2,EFNB2,TGFB1I1,PARP6,TGFBR1,HLA-DRA,CDKL5,RET,TGFB2,SOCS2,MEF2C,LIMS2,EDN3,DIXDC1,SFRP1,PDE5A,TGF…
response to wounding	GO:BP	Down	1.08143e-29	558	143	FALSE	ACTA2,CSRP1,MYL9,PTN,FLNA,TGFB3,ZFP36,FLRT3,RAB27A,JUN,CYR61,IGF1,FBLN1,FERMT2,CD44,ANXA1,MYOF,FGFR2,ITGA5,DPYSL3,THBS1,MYLK,SERPING1,TNC,CNN2,CAV1,HBEGF,HSPB1,VEGFA,EDNRA,DST,TPM1,IL6ST,TNFAIP3,VCL,SLC1A1,DUOX1,PTEN,TIMP1,ABHD2,ZFP36L1,CX3CL1,PDPN,KLF4,FGF2,MCAM,CD40,FZD7,HBB,PRKCA,MMP2,TSPAN8,TGFBR1,S100A8,FERMT1,CDH3,TGFB2,ID3,ITGB6,NTRK3,TGFBR2,PLSCR1,IL6,VAV3,BNIP3,P2RX1,MAP1B,CDKN1A,PAK1,TL…
positive regulation of cell population proliferation	GO:BP	Down	1.40676e-29	929	197	FALSE	CD38,HPGD,EGR1,LTF,PTN,TGFB3,TP63,ALDH1A2,ADAMTS1,JUN,CYR61,ATF3,IGF1,FBLN1,GJA1,FERMT2,ANXA1,FGFR2,DPP4,CCND2,NR4A1,THBS1,ANG,SPINK1,TGFBR3,IL7R,TNC,EGR3,NR4A3,HBEGF,VEGFA,IL6ST,TNFAIP3,MEIS2,CD74,GCNT2,ID4,MEIS1,PTEN,LIFR,ID1,PDGFC,TIMP1,NAMPT,HPSE2,GPR183,KIT,PBX1,CX3CL1,CDK6,IGFBP5,DMD,BCL6,HLA-E,HMGN5,CAV2,VTCN1,FGF2,CD40,FZD7,PRKCA,CD47,EFNB2,MMP2,TGFBR1,EYA1,CDH3,TGFB2,MEF2C,FOSL2,PRRX1,IR…
positive regulation of signal transduction	GO:BP	Down	1.83982e-29	1513	273	FALSE	ALOX15B,LTF,ACTA2,FLNA,TGFB3,TP63,SORBS1,JUN,CYR61,ATF3,IGF1,CCL2,GJA1,FERMT2,CD44,LPAR3,IL1R1,FGFR2,ITGA5,ITM2C,ANGPT1,THBS1,GADD45B,TGFBR3,IL7R,ROR2,CAV1,HBEGF,NEO1,TIMP3,VEGFA,IL6ST,TNFAIP3,GADD45G,CD74,GCNT2,ITGA8,CYP1B1,LGALS1,PTEN,PDGFC,GPR183,KIT,PRKCB,SRPX,CX3CL1,RBPMS,IGFBP5,SEMA3A,GATA3,HFE,CAV2,NPR2,FGF2,IGFBP6,CD40,ZC3H12A,FZD7,PRKCA,SPRY2,C3,TGFB1I1,IGFBP4,BIRC3,TGFBR1,S100A8,FERMT1,…
circulatory system process	GO:BP	Down	2.10212e-29	587	147	TRUE	ANPEP,CD38,ACTC1,ACTA2,DES,FLNA,GSTM2,SLC22A3,GJA1,FERMT2,MYOF,SLC15A2,SLC2A3,SGK1,ATP1A2,KCNMA1,ANGPT1,SLC2A5,KCNMB1,RGS2,SERPING1,CAV1,NPR3,HBEGF,RYR2,CYP4F12,VEGFA,EDNRA,TPM1,KCNH6,SLC1A1,ATP2B4,POPDC2,CPA3,TRPC1,SLC7A8,SCPEP1,SLC8A1,DMD,SLC4A4,NPR2,NAV2,ZC3H12A,HBB,MMP2,GPD1L,GJC1,PER2,CARTPT,ADRA1A,SLC16A2,TGFB2,ITGA1,EDN3,PDE5A,PTGS2,ERAP2,PCSK5,KCNJ8,ATP1B1,BBS4,CORIN,CELF2,STAT1,CASQ2,EPA…
cellular response to oxygen-containing compound	GO:BP	Down	3.59362e-29	1166	228	FALSE	FOS,EGR1,LTF,PDK4,FLNA,GSTP1,ALDH1A2,ZFP36,SORBS1,JUN,IGF1,CCL2,MSN,GJA1,RHOB,SNAI2,CXCL2,SERPINF1,ANXA1,FGFR2,SGK1,NR4A1,COL4A6,SLC2A5,KCNMB1,SPINK1,SLC26A3,SOCS3,CFTR,CAV1,NR4A3,RYR2,LDLR,EDNRA,TPM1,TNFAIP3,SCNN1G,RDH11,CXCL13,SLC1A1,ATP2B4,CYP1B1,PRNP,ID1,PDGFC,GNAL,PENK,RPE65,CLU,COL6A1,ZFP36L1,GNAO1,PRKCB,CX3CL1,CPEB3,SLC8A1,VSNL1,IGFBP5,CXCL1,HMGCS2,CAV2,NFKBIA,NR4A2,INSIG1,PTGER2,ZC3H12A,F…
[truncated: 1,287 more rows]
